# Supplementary material for: Decoding the genetic structure of conjugative plasmids in international clones of Klebsiella pneumoniae: A deep dive into blaKPC, blaNDM, blaOXA-48, and blaGES genes
Source: PLoS One. 2023 Nov 16;18(11):e0292288. doi: 10.1371/journal.pone.0292288 (PMC10653425; doi:10.1371/journal.pone.0292288)
Supplement: S1 File — (ZIP) [file pone.0292288.s001.zip]

Archive with 5 entries (4 files):
- Supplementary file 1/
- Supplementary file 1/biosample_GES.txt
- Supplementary file 1/biosample_KPC.txt
- Supplementary file 1/biosample_NDM.txt
- Supplementary file 1/biosample_OXA-48.txt
