# Supplementary material for: Decoding the genetic structure of conjugative plasmids in international clones of Klebsiella pneumoniae: A deep dive into blaKPC, blaNDM, blaOXA-48, and blaGES genes
Source: PLoS One. 2023 Nov 16;18(11):e0292288. doi: 10.1371/journal.pone.0292288 (PMC10653425; doi:10.1371/journal.pone.0292288)
Supplement: S1 File — (ZIP) [file pone.0292288.s001.zip › Supplementary file 1/biosample_GES.txt]

1: Sample from Klebsiella pneumoniae
Identifiers: BioSample: SAMN14226653; GenBank: gb|KT070138.1
Organism: Klebsiella pneumoniae
Attributes:
    /strain="KP01"
Accession: SAMN14226653	ID: 14226653

2: 34
Identifiers: BioSample: SAMN04011444; Sample name: S16; SRA: SRS1056276
Organism: Klebsiella pneumoniae subsp. pneumoniae
Attributes:
    /collected by="Lancet Laboratories"
    /collection date="missing"
    /genotype="ST101"
    /host tissue sampled="TRACHEA"
    /host age="82"
    /host disease="MISSING"
    /isolation source="pus swab (trachea)"
    /host="Homo sapiens"
    /geographic location="South Africa: Durban"
    /host sex="male"
    /strain="ST101:957089165"
    /sub species="pneumoniae"
    /latitude and longitude="29.83432 S 30.99865 E"
Accession: SAMN04011444	ID: 4011444
