# Supplementary material for: Decoding the genetic structure of conjugative plasmids in international clones of Klebsiella pneumoniae: A deep dive into blaKPC, blaNDM, blaOXA-48, and blaGES genes
Source: PLoS One. 2023 Nov 16;18(11):e0292288. doi: 10.1371/journal.pone.0292288 (PMC10653425; doi:10.1371/journal.pone.0292288)
Supplement: S1 File — (ZIP) [file pone.0292288.s001.zip › Supplementary file 1/biosample_KPC.txt]

1: Pathogen: clinical or host-associated sample from Klebsiella pneumoniae subsp. pneumoniae
Identifiers: BioSample: SAMN17088105; Sample name: Klebsiella pneumoniae KP2000557
Organism: Klebsiella pneumoniae subsp. pneumoniae
Attributes:
    /strain="KP2000557"
    /collected by="Zhao Liping"
    /collection date="2020-01-08"
    /geographic location="China: Anhui"
    /host="Homo sapiens"
    /host disease="Cerebral hemorrhage"
    /isolation source="venous blood of patient with cerebral hemorrhage"
    /latitude and longitude="31.85283 N 117.260044 E"
    /sub species="pneumoniae"
Accession: SAMN17088105	ID: 17088105

2: Pathogen: clinical or host-associated sample from Klebsiella pneumoniae
Identifiers: BioSample: SAMN30120989; Sample name: CRKP-06
Organism: Klebsiella pneumoniae
Attributes:
    /strain="CRKP06"
    /collected by="Lizhang Liu"
    /collection date="2017-12-27"
    /geographic location="China: Zhejiang Hangzhou"
    /host="Homo sapiens"
    /host disease="infection"
    /isolation source="Exudate"
    /latitude and longitude="30.3 N 120.2 E"
Accession: SAMN30120989	ID: 30120989

3: Pathogen: clinical or host-associated sample from Klebsiella pneumoniae
Identifiers: BioSample: SAMN30121727; Sample name: CRKP-08
Organism: Klebsiella pneumoniae
Attributes:
    /strain="CRKP-08"
    /collected by="Lizhang Liu"
    /collection date="2017-12-22"
    /geographic location="China: Hangzhou"
    /host="Homo sapiens"
    /host disease="infection"
    /isolation source="feces"
    /latitude and longitude="30.3 N 120.2 E"
Accession: SAMN30121727	ID: 30121727

4: Pathogen: clinical or host-associated sample from Klebsiella pneumoniae
Identifiers: BioSample: SAMN30121728; Sample name: CRKP-11
Organism: Klebsiella pneumoniae
Attributes:
    /strain="CRKP-11"
    /collected by="Lizhang Liu"
    /collection date="2017-12-28"
    /geographic location="China: Hangzhou"
    /host="Homo sapiens"
    /host disease="infection"
    /isolation source="blood"
    /latitude and longitude="30.3 N 120.2 E"
Accession: SAMN30121728	ID: 30121728

5: Pathogen: clinical or host-associated sample from Klebsiella pneumoniae
Identifiers: BioSample: SAMN30121729; Sample name: CRKP-12
Organism: Klebsiella pneumoniae
Attributes:
    /strain="CRKP-12"
    /collected by="Lizhang Liu"
    /collection date="2018-01-13"
    /geographic location="China: Hangzhou"
    /host="Homo sapiens"
    /host disease="infection"
    /isolation source="Sputm"
    /latitude and longitude="30.3 N 120.2 E"
Accession: SAMN30121729	ID: 30121729

6: ST258 KPC-producing K. pneumoniae causing urinary tract infection
Identifiers: BioSample: SAMN12571327; Sample name: K. pneumoniae 14519
Organism: Klebsiella pneumoniae subsp. pneumoniae
Attributes:
    /strain="KP-14519"
    /collected by="ISMETT Palermo"
    /collection date="2017"
    /geographic location="Italy: Palermo"
    /host="Homo sapiens"
    /host disease="Urinary tract infection"
    /isolation source="urine"
    /latitude and longitude="38.101691 N 13.358380 E"
    /sub species="pneumoniae"
Description:
ST258 KPC-producing K. pneumoniae resistant to ceftazidime-avibactam
Accession: SAMN12571327	ID: 12571327

7: Pathogen: clinical or host-associated sample from Klebsiella pneumoniae
Identifiers: BioSample: SAMN30121730; Sample name: CRKP-21
Organism: Klebsiella pneumoniae
Attributes:
    /strain="CRKP-21"
    /collected by="Lizhang Liu"
    /collection date="2018-01-11"
    /geographic location="China: Hangzhou"
    /host="Homo sapiens"
    /host disease="infection"
    /isolation source="Sputm"
    /latitude and longitude="30.3 N 120.2 E"
Accession: SAMN30121730	ID: 30121730

8: Microbe sample from Klebsiella pneumoniae
Identifiers: BioSample: SAMN28864713; Sample name: Klebsiella pneumoniae HA3pKp
Organism: Klebsiella pneumoniae
Attributes:
    /strain="HA3"
    /host="Homo sapiens"
    /collection date="2019"
    /geographic location="Argentina:Buenos Aires"
    /sample type="cell culture"
Accession: SAMN28864713	ID: 28864713

9: Microbe sample from Klebsiella pneumoniae
Identifiers: BioSample: SAMN28869910; Sample name: Klebsiella pneumoniae HA15Kpn
Organism: Klebsiella pneumoniae
Attributes:
    /strain="HA15"
    /host="Homo sapiens"
    /collection date="2019"
    /geographic location="Argentina:Buenos Aires"
    /sample type="cell culture"
Accession: SAMN28869910	ID: 28869910

10: Pathogen: clinical or host-associated sample from Klebsiella pneumoniae subsp. pneumoniae
Identifiers: BioSample: SAMN06929461; Sample name: AMKP10
Organism: Klebsiella pneumoniae subsp. pneumoniae
Attributes:
    /strain="AMKP10"
    /collected by="Hospital Pronto Soccorro Dr Joao Lucio Pereira Machado"
    /collection date="2015-05-10"
    /geographic location="Brazil: Manaus"
    /host="Homo sapiens"
    /host disease="Urinary tract infection"
    /isolation source="urine"
    /latitude and longitude="3.0741 S 59.9624 W"
    /sub species="pneumoniae"
Accession: SAMN06929461	ID: 6929461

11: Pathogen: clinical or host-associated sample from Klebsiella pneumoniae
Identifiers: BioSample: SAMN16933290; Sample name: 51 483
Organism: Klebsiella pneumoniae
Attributes:
    /strain="KP51483"
    /collected by="Fakultn nemocnice Brno"
    /collection date="2019-06-27"
    /geographic location="Czech Republic: Brno"
    /host="Homo sapiens"
    /host disease="Fracture of thoracic vertebra"
    /isolation source="rectal swab"
    /latitude and longitude="49.18 N 16.60 E"
Accession: SAMN16933290	ID: 16933290

12: Pathogen: clinical or host-associated sample from Klebsiella pneumoniae
Identifiers: BioSample: SAMN14770896; Sample name: P16
Organism: Klebsiella pneumoniae
Attributes:
    /strain="P16"
    /collected by="Laboratorio Alerta"
    /collection date="2015-09"
    /geographic location="Brazil: Sao Paulo"
    /host="Homo sapiens"
    /host disease="Bloodstream infection"
    /isolation source="blood"
    /latitude and longitude="23.5975 S 46.6436 W"
    /host sex="male"
Accession: SAMN14770896	ID: 14770896

13: Pathogen: clinical or host-associated sample from Klebsiella pneumoniae
Identifiers: BioSample: SAMN12220029; Sample name: NRZ_16289; SRA: SRS5080862
Organism: Klebsiella pneumoniae
Attributes:
    /strain="KP16289"
    /collected by="NRZ"
    /collection date="2014-10-27"
    /geographic location="Germany: Berlin"
    /isolation source="bronchoalveolar lavage"
    /latitude and longitude="52.52 N 13.40 E"
    /genotype="not collected"
    /host="Homo sapiens"
    /host disease="missing"
Accession: SAMN12220029	ID: 12220029

14: Pathogen: clinical or host-associated sample from Klebsiella pneumoniae
Identifiers: BioSample: SAMN12220028; Sample name: NRZ_15812; SRA: SRS5080861
Organism: Klebsiella pneumoniae
Attributes:
    /strain="KP15812"
    /collected by="NRZ"
    /collection date="2014-09-29"
    /geographic location="Germany: Hamburg"
    /isolation source="groin swab"
    /latitude and longitude="53.55 N 9.99 E"
    /genotype="not collected"
    /host="Homo sapiens"
    /host disease="missing"
Accession: SAMN12220028	ID: 12220028

15: Pathogen: clinical or host-associated sample from Klebsiella pneumoniae
Identifiers: BioSample: SAMN12220026; Sample name: NRZ_12072; SRA: SRS5080855
Organism: Klebsiella pneumoniae
Attributes:
    /strain="KP12072"
    /collected by="NRZ"
    /collection date="2014-03-04"
    /geographic location="Germany: Hamburg"
    /isolation source="groin swab"
    /latitude and longitude="53.55 N 9.99 E"
    /genotype="not collected"
    /host="Homo sapiens"
    /host disease="missing"
Accession: SAMN12220026	ID: 12220026

16: Pathogen: clinical or host-associated sample from Klebsiella pneumoniae
Identifiers: BioSample: SAMN12220024; Sample name: NRZ_13846; SRA: SRS5080857
Organism: Klebsiella pneumoniae
Attributes:
    /strain="KP13846"
    /collected by="NRZ"
    /collection date="2014-06-30"
    /geographic location="Germany: Hesse, Gross-Gerau"
    /isolation source="rectal swab"
    /latitude and longitude="49.91 N 8.47 E"
    /genotype="not collected"
    /host="Homo sapiens"
    /host disease="missing"
Accession: SAMN12220024	ID: 12220024

17: Pathogen: clinical or host-associated sample from Klebsiella pneumoniae
Identifiers: BioSample: SAMN23203513; Sample name: Kpn 3KP; SRA: SRS11091197
Organism: Klebsiella pneumoniae
Attributes:
    /strain="Kpn 3KP"
    /host age="60"
    /host sex="male"
    /collected by="ICC"
    /collection date="2015-12"
    /geographic location="Argentina"
    /host="Homo sapiens"
    /host disease="Inpatient"
    /isolation source="Rectal Swab"
    /latitude and longitude="27.47 S 58.83 W"
Description:
Clinical isolate of KPC-2/CTX-M-15-producing K. pneumoniae belonging to the high-risk clonal lineage ST340/CC258 associated with nosocomial outbreaks. An unusual IncP6 plasmid bearing blaKPC-2 gene was detected in this strain.
Accession: SAMN23203513	ID: 23203513

18: Pathogen: clinical or host-associated sample from Klebsiella pneumoniae
Identifiers: BioSample: SAMN12220023; Sample name: NRZ_13205; SRA: SRS5080871
Organism: Klebsiella pneumoniae
Attributes:
    /strain="KP13205"
    /collected by="NRZ"
    /collection date="2014-05-22"
    /geographic location="Germany: Hesse, Gross-Gerau"
    /isolation source="urine"
    /latitude and longitude="49.91 N 8.47 E"
    /genotype="not collected"
    /host="Homo sapiens"
    /host disease="missing"
Accession: SAMN12220023	ID: 12220023

19: Pathogen: clinical or host-associated sample from Klebsiella pneumoniae
Identifiers: BioSample: SAMN12220022; Sample name: NRZ_11394; SRA: SRS5080872
Organism: Klebsiella pneumoniae
Attributes:
    /strain="KP11394"
    /collected by="NRZ"
    /collection date="2014-01-16"
    /geographic location="Germany: Hesse, Gross-Gerau"
    /isolation source="blood culture"
    /latitude and longitude="49.91 N 8.47 E"
    /genotype="not collected"
    /host="Homo sapiens"
    /host disease="missing"
Accession: SAMN12220022	ID: 12220022

20: Microbe sample from Klebsiella pneumoniae
Identifiers: BioSample: SAMN28986258; Sample name: SKLX33554
Organism: Klebsiella pneumoniae
Attributes:
    /strain="SKLX33554"
    /isolation source="blood"
    /collection date="2015-09"
    /geographic location="China: Zhejiang"
    /sample type="blood"
Accession: SAMN28986258	ID: 28986258

21: Pathogen: clinical or host-associated sample from Klebsiella pneumoniae
Identifiers: BioSample: SAMN30121733; Sample name: CRKP-31
Organism: Klebsiella pneumoniae
Attributes:
    /strain="CRKP-31"
    /collected by="Lizhang Liu"
    /collection date="2019-04-15"
    /geographic location="China: Hangzhou"
    /host="Homo sapiens"
    /host disease="infection"
    /isolation source="blood"
    /latitude and longitude="30.3 N 120.2 E"
Accession: SAMN30121733	ID: 30121733

22: Pathogen: clinical or host-associated sample from Klebsiella pneumoniae
Identifiers: BioSample: SAMN15010222; Sample name: PVT01
Organism: Klebsiella pneumoniae
Attributes:
    /strain="PVT01"
    /collected by="Nilton Lincopan"
    /collection date="2019"
    /geographic location="Brazil"
    /host="dog"
    /host disease="missing"
    /isolation source="dog with urinary tract infection"
    /latitude and longitude="23.5489 S 46.6388 W"
Accession: SAMN15010222	ID: 15010222

23: Pathogen: environmental/food/other sample from Klebsiella pneumoniae
Identifiers: BioSample: SAMN16125015; Sample name: CPE7
Organism: Klebsiella pneumoniae
Attributes:
    /strain="CPE7"
    /collected by="CVUA"
    /collection date="2019"
    /geographic location="not collected"
    /isolation source="sewage"
    /latitude and longitude="not collected"
Accession: SAMN16125015	ID: 16125015

24: Pathogen: environmental/food/other sample from Klebsiella pneumoniae
Identifiers: BioSample: SAMN32679194; Sample name: BEBE-04-500
Organism: Klebsiella pneumoniae
Attributes:
    /strain="EW608"
    /collected by="JPRF"
    /collection date="2020-02"
    /geographic location="Brazil:Sao Paulo"
    /isolation source="Stream Water"
    /latitude and longitude="20.913889 S 48.458333 W"
Accession: SAMN32679194	ID: 32679194

25: Pathogen: environmental/food/other sample from Klebsiella pneumoniae
Identifiers: BioSample: SAMN32679056; Sample name: BAGR-04-600
Organism: Klebsiella pneumoniae
Attributes:
    /strain="EW671"
    /collected by="JPRF"
    /collection date="2020-02"
    /geographic location="Brazil:Sao Paulo"
    /isolation source="Stream Water"
    /latitude and longitude="20.630833 S 47.471667 W"
Accession: SAMN32679056	ID: 32679056

26: Pathogen: environmental/food/other sample from Klebsiella pneumoniae
Identifiers: BioSample: SAMN32679013; Sample name: MOGU-02-450
Organism: Klebsiella pneumoniae
Attributes:
    /strain="EW775"
    /collected by="JPRF"
    /collection date="2020-02"
    /geographic location="Brazil:Sao Paulo"
    /isolation source="river water"
    /latitude and longitude="21.843611 S 47.494722 W"
Accession: SAMN32679013	ID: 32679013

27: Pathogen: environmental/food/other sample from Klebsiella pneumoniae
Identifiers: BioSample: SAMN32678823; Sample name: SAPU-02-270
Organism: Klebsiella pneumoniae
Attributes:
    /strain="EW666"
    /collected by="JPRF"
    /collection date="2020-02"
    /geographic location="Brazil:Sao Paulo"
    /isolation source="river water"
    /latitude and longitude="20.707500 S 47.584722 W"
Accession: SAMN32678823	ID: 32678823

28: Pathogen: clinical or host-associated sample from Klebsiella pneumoniae
Identifiers: BioSample: SAMN16387653; Sample name: S35_CRE36; SRA: SRS7508094
Organism: Klebsiella pneumoniae
Attributes:
    /strain="S35_CRE36"
    /collected by="Rachel Addison"
    /collection date="2017-09-15"
    /geographic location="USA: Durham, NC"
    /host="Homo sapiens"
    /host disease="Bacterial infection"
    /isolation source="urine foley"
    /latitude and longitude="36.0368 N 78.9000 W"
Accession: SAMN16387653	ID: 16387653

29: Pathogen: clinical or host-associated sample from Klebsiella pneumoniae
Identifiers: BioSample: SAMN16387647; Sample name: S28_CRE29; SRA: SRS7508088
Organism: Klebsiella pneumoniae
Attributes:
    /strain="S28_CRE29"
    /collected by="Rachel Addison"
    /collection date="2017-10-13"
    /geographic location="USA: Durham, NC"
    /host="Homo sapiens"
    /host disease="Bacterial infection"
    /isolation source="urine, clean catch"
    /latitude and longitude="36.0075 N 78.9384 W"
Accession: SAMN16387647	ID: 16387647

30: Pathogen: clinical or host-associated sample from Klebsiella pneumoniae
Identifiers: BioSample: SAMN16387646; Sample name: S27_CRE28; SRA: SRS7508087
Organism: Klebsiella pneumoniae
Attributes:
    /strain="S27_CRE28"
    /collected by="Rachel Addison"
    /collection date="2017-10-11"
    /geographic location="USA: Durham, NC"
    /host="Homo sapiens"
    /host disease="Bacterial infection"
    /isolation source="urine, catheter"
    /latitude and longitude="36.0075 N 78.9384 W"
Accession: SAMN16387646	ID: 16387646

31: Pathogen: clinical or host-associated sample from Klebsiella pneumoniae
Identifiers: BioSample: SAMN16387644; Sample name: S25_CRE25; SRA: SRS7508085
Organism: Klebsiella pneumoniae
Attributes:
    /strain="S25_CRE25"
    /collected by="Rachel Addison"
    /collection date="2017-09-27"
    /geographic location="USA: Durham, NC"
    /host="Homo sapiens"
    /host disease="Bacterial infection"
    /isolation source="ETS"
    /latitude and longitude="36.0075 N 78.9384 W"
Accession: SAMN16387644	ID: 16387644

32: Sample from Klebsiella pneumoniae 160_1080
Identifiers: BioSample: SAMN02141989; Sample name: 1134709401395 Klebsiella pneumoniae 160_1080 1601080-PE-IL24-1 Sample; SRA: SRS420066
Organism: Klebsiella pneumoniae 160_1080
Attributes:
    /strain="160_1080"
    /isolation source="missing"
    /collection date="missing"
    /geographic location="missing"
Description:
Klebsiella pneumoniae genomic DNA 
Accession: SAMN02141989	ID: 2141989

33: Pathogen: clinical or host-associated sample from Klebsiella pneumoniae subsp. pneumoniae
Identifiers: BioSample: SAMN29934026; Sample name: LC-425/19; SRA: SRS14304622
Organism: Klebsiella pneumoniae subsp. pneumoniae
Attributes:
    /isolate name alias="GMR307"
    /strain="LC-425/19"
    /collected by="Clinical Microbiology and Virology Unit, A. Manzoni Hospital, Lecco, Italy"
    /collection date="2019-03-01"
    /geographic location="Italy: Lecco"
    /host="Homo sapiens"
    /host disease="not applicable"
    /isolation source="urine"
    /latitude and longitude="45.852176 N 9.414998 E"
    /sub species="pneumoniae"
Accession: SAMN29934026	ID: 29934026

34: Sample from Klebsiella pneumoniae VAKPC278
Identifiers: BioSample: SAMN02142048; Sample name: 1134709401497 Klebsiella pneumoniae VAKPC278 VAKP278-PE-IL6-1 Sample; SRA: SRS420231
Organism: Klebsiella pneumoniae VAKPC278
Attributes:
    /strain="VAKPC278"
    /isolation source="missing"
    /collection date="missing"
    /geographic location="missing"
Description:
Klebsiella pneumoniae genomic DNA
Accession: SAMN02142048	ID: 2142048

35: Pathogen: clinical or host-associated sample from Klebsiella pneumoniae
Identifiers: BioSample: SAMN09789353; Sample name: KP16932
Organism: Klebsiella pneumoniae
Attributes:
    /strain="KP16932"
    /collected by="Yonghong Xiao"
    /collection date="2014"
    /geographic location="China: Hangzhou"
    /host="Homo sapiens"
    /host disease="bloodstream infection"
    /isolation source="blood"
    /latitude and longitude="30.26 N 120.19 E"
Accession: SAMN09789353	ID: 9789353

36: Pathogen: clinical or host-associated sample from Klebsiella pneumoniae
Identifiers: BioSample: SAMN09531271; Sample name: K28
Organism: Klebsiella pneumoniae
Attributes:
    /strain="K28"
    /collected by="Yan Qi"
    /collection date="2017-10"
    /geographic location="China:Zhejiang"
    /host="Homo sapiens"
    /host disease="Pneumonia"
    /isolation source="sputum"
    /latitude and longitude="30.270546 N 120.154223 E"
Accession: SAMN09531271	ID: 9531271

37: Pathogen: clinical or host-associated sample from Klebsiella pneumoniae
Identifiers: BioSample: SAMN16387633; Sample name: S13_CRE13; SRA: SRS7508064
Organism: Klebsiella pneumoniae
Attributes:
    /strain="S13_CRE13"
    /collected by="Rachel Addison"
    /collection date="2017-07-05"
    /geographic location="USA: Durham, NC"
    /host="Homo sapiens"
    /host disease="Bacterial infection"
    /isolation source="urine, catheter"
    /latitude and longitude="36.0075 N 78.9384 W"
Accession: SAMN16387633	ID: 16387633

38: BK59494
Identifiers: BioSample: SAMN17348256; Sample name: 59494
Organism: Klebsiella pneumoniae
Attributes:
    /strain="59494"
    /collected by="not applicable"
    /collection date="2017/2018"
    /geographic location="USA"
    /host="Homo sapiens"
    /host disease="not applicable"
    /isolation source="not applicable"
    /latitude and longitude="not applicable"
Accession: SAMN17348256	ID: 17348256

39: Pathogen: clinical or host-associated sample from Klebsiella pneumoniae
Identifiers: BioSample: SAMN16387626; Sample name: S6_CRE6; SRA: SRS7508056
Organism: Klebsiella pneumoniae
Attributes:
    /strain="S6_CRE6"
    /collected by="Rachel Addison"
    /collection date="2017-02-06"
    /geographic location="USA: Durham, NC"
    /host="Homo sapiens"
    /host disease="Bacterial infection"
    /isolation source="urine, straight cath"
    /latitude and longitude="36.0075 N 78.9384 W"
Accession: SAMN16387626	ID: 16387626

40: KPC-producing K. pneumoniae ST18
Identifiers: BioSample: SAMN28579378; Sample name: 9022-1011; SRA: SRS13134664
Organism: Klebsiella pneumoniae
Attributes:
    /beta-lactamase family="KPC"
    /carbapenemase="yes"
    /EDTA inhibitor tested="not applicable"
    /collection date="2018"
    /geographic location="Argentina: Buenos Aires"
    /host="Homo sapiens"
    /isolation source="clinical"
    /strain="HA7pKpn"
Accession: SAMN28579378	ID: 28579378

41: Pathogen: clinical or host-associated sample from Klebsiella pneumoniae
Identifiers: BioSample: SAMN07291374; Sample name: C1-94
Organism: Klebsiella pneumoniae
Attributes:
    /collected by="missing"
    /collection date="2014-08-22"
    /geographic location="Colombia:Antioquia, Medellin"
    /host="Homo sapiens"
    /host disease="not applicable"
    /isolation source="Rectal swab"
    /latitude and longitude="6.24 N 75.58 W"
    /host age="27 days"
    /host sex="female"
    /host subject id="C1-94"
    /strain="C1-94"
Accession: SAMN07291374	ID: 7291374

42: Pathogen: environmental/food/other sample from Klebsiella pneumoniae
Identifiers: BioSample: SAMN16125016; Sample name: CPE8
Organism: Klebsiella pneumoniae
Attributes:
    /strain="CPE8"
    /collected by="CVUA"
    /collection date="2019"
    /geographic location="not collected"
    /isolation source="sewage"
    /latitude and longitude="not collected"
Accession: SAMN16125016	ID: 16125016

43: Sample from Klebsiella pneumoniae
Identifiers: BioSample: SAMN14227354; GenBank: gb|KY270849.1
Organism: Klebsiella pneumoniae
Attributes:
    /geographic location="China"
    /subsource note="recovered from patient in hospital"
    /strain="0716"
    /host="Homo sapiens"
    /Assembly Method="newbler v. 2.6"
    /Sequencing Technology="Illumina"
Accession: SAMN14227354	ID: 14227354

44: Sample from Klebsiella pneumoniae
Identifiers: BioSample: SAMN14227651; GenBank: gb|MF437312.1
Organism: Klebsiella pneumoniae
Attributes:
    /geographic location="China"
    /collection date="2016-05-21"
    /strain="CR-HvKP4"
    /Assembly Method="Unicycler v. 2017-5-30"
    /Assembly Name="pCR-HvKP4"
    /Coverage="66"
    /Sequencing Technology="Illumina; Nanopore MinION"
Accession: SAMN14227651	ID: 14227651

45: Sample from Klebsiella pneumoniae
Identifiers: BioSample: SAMN14227389; GenBank: gb|KY070307.1
Organism: Klebsiella pneumoniae
Attributes:
    /strain="PUTH"
Accession: SAMN14227389	ID: 14227389

46: Sample from Klebsiella pneumoniae
Identifiers: BioSample: SAMN14227590; GenBank: gb|MF918372.1
Organism: Klebsiella pneumoniae
Attributes:
    /Assembly Method="newbler v. 3.0"
    /Sequencing Technology="Illumina"
Accession: SAMN14227590	ID: 14227590

47: Sample from Klebsiella pneumoniae
Identifiers: BioSample: SAMN14227144; GenBank: gb|KX236178.1
Organism: Klebsiella pneumoniae
Attributes:
    /geographic location="China"
    /isolation source="sputum"
    /collection date="2009-02-20"
    /collected by="Jiang Xiaofei,Tang Yu,Shen Pinghua"
    /strain="HS091147"
    /Sequencing Technology="454"
Accession: SAMN14227144	ID: 14227144

48: Sample from Klebsiella pneumoniae
Identifiers: BioSample: SAMN14227353; GenBank: gb|KY270850.1
Organism: Klebsiella pneumoniae
Attributes:
    /geographic location="China"
    /subsource note="recovered from patient in hospital"
    /strain="12181"
    /host="Homo sapiens"
    /Assembly Method="newbler v. 2.6"
    /Sequencing Technology="Illumina"
Accession: SAMN14227353	ID: 14227353

49: Sample from Klebsiella pneumoniae
Identifiers: BioSample: SAMN14227348; GenBank: gb|KY271403.1
Organism: Klebsiella pneumoniae
Attributes:
    /strain="Kp_48"
    /Assembly Method="gsAssembler v. 2.8"
    /Coverage="50X"
    /Sequencing Technology="454"
Accession: SAMN14227348	ID: 14227348

50: Sample from Klebsiella pneumoniae
Identifiers: BioSample: SAMN14227343; GenBank: gb|KY271413.1
Organism: Klebsiella pneumoniae
Attributes:
    /strain="KL49"
Accession: SAMN14227343	ID: 14227343


51: Sample from Klebsiella pneumoniae
Identifiers: BioSample: SAMN14227342; GenBank: gb|KY271414.1
Organism: Klebsiella pneumoniae
Attributes:
    /strain="H151440672"
Accession: SAMN14227342	ID: 14227342

52: Sample from Klebsiella pneumoniae
Identifiers: BioSample: SAMN14227341; GenBank: gb|KY271415.1
Organism: Klebsiella pneumoniae
Attributes:
    /strain="H151400611"
Accession: SAMN14227341	ID: 14227341

53: Sample from Klebsiella pneumoniae
Identifiers: BioSample: SAMN14227250; GenBank: gb|KU665642.1
Organism: Klebsiella pneumoniae
Attributes:
    /strain="K47-25"
    /Assembly Method="Newbler v. 2.5.3"
    /Sequencing Technology="Sanger dideoxy sequencing; 454"
Accession: SAMN14227250	ID: 14227250

54: Sample from Klebsiella pneumoniae
Identifiers: BioSample: SAMN14226953; GenBank: gb|KX928751.1
Organism: Klebsiella pneumoniae
Attributes:
    /geographic location="China"
    /isolation source="patient"
    /collection date="2015"
    /strain="CRKP-5-KPC"
    /Assembly Method="Spades v. 3.0"
    /Sequencing Technology="Illumina; PacBio"
Accession: SAMN14226953	ID: 14226953

55: Sample from Klebsiella pneumoniae
Identifiers: BioSample: SAMN14227841; GenBank: gb|KY798507.1
Organism: Klebsiella pneumoniae
Attributes:
    /geographic location="United Kingdom"
    /isolation source="human"
    /collection date="2010"
    /Assembly Method="Newbler v. 2.6"
    /Sequencing Technology="454"
Accession: SAMN14227841	ID: 14227841

56: Sample from Klebsiella pneumoniae
Identifiers: BioSample: SAMN14228016; GenBank: gb|MH909340.1
Organism: Klebsiella pneumoniae
Attributes:
    /geographic location="China"
    /isolation source="Beijing"
    /collection date="2013"
    /strain="A1763"
    /Assembly Method="HGAP v. 3.0"
    /Sequencing Technology="Pacific Biosciences"
Accession: SAMN14228016	ID: 14228016

57: Sample from Klebsiella pneumoniae
Identifiers: BioSample: SAMN14228007; GenBank: gb|MH909348.1
Organism: Klebsiella pneumoniae
Attributes:
    /geographic location="China"
    /isolation source="Shenyang"
    /collection date="2013"
    /strain="A1705"
    /Assembly Method="HGAP v. 3.0"
    /Sequencing Technology="Pacific Biosciences"
Accession: SAMN14228007	ID: 14228007

58: Sample from Klebsiella pneumoniae
Identifiers: BioSample: SAMN14228005; GenBank: gb|MH909350.1
Organism: Klebsiella pneumoniae
Attributes:
    /geographic location="China"
    /isolation source="Shenyang"
    /collection date="2013"
    /strain="A1706"
    /Assembly Method="newbler v. 3.0"
    /Sequencing Technology="Illumina"
Accession: SAMN14228005	ID: 14228005

59: Sample from Klebsiella pneumoniae
Identifiers: BioSample: SAMN14228004; GenBank: gb|MH917122.1
Organism: Klebsiella pneumoniae
Attributes:
    /geographic location="China"
    /isolation source="sputum"
    /collection date="2015"
    /strain="Kp715"
    /host="Homo sapiens"
    /Assembly Method="Spades v. 11.0"
    /Sequencing Technology="Illumina"
Accession: SAMN14228004	ID: 14228004

60: Sample from Klebsiella pneumoniae
Identifiers: BioSample: SAMN14228003; GenBank: gb|MH917123.1
Organism: Klebsiella pneumoniae
Attributes:
    /geographic location="China"
    /isolation source="sputum"
    /collection date="2015"
    /strain="Kp735"
    /host="Homo sapiens"
    /Assembly Method="Spades v. 11.0"
    /Sequencing Technology="Illumina"
Accession: SAMN14228003	ID: 14228003

61: Sample from Klebsiella pneumoniae
Identifiers: BioSample: SAMN14227996; GenBank: gb|MH917285.1
Organism: Klebsiella pneumoniae
Attributes:
    /geographic location="China: Guangdong"
    /collection date="2013"
    /strain="427113"
    /Assembly Method="newbler v. 3.0"
    /Sequencing Technology="Illumina"
Accession: SAMN14227996	ID: 14227996

62: Sample from Klebsiella pneumoniae
Identifiers: BioSample: SAMN14227972; GenBank: gb|MK036886.1
Organism: Klebsiella pneumoniae
Attributes:
    /geographic location="China: Guangdong"
    /strain="283149"
    /Assembly Method="Illumina v. 3.0"
    /Sequencing Technology="Illumina"
Accession: SAMN14227972	ID: 14227972

63: Sample from Klebsiella pneumoniae
Identifiers: BioSample: SAMN14227971; GenBank: gb|MK036887.1
Organism: Klebsiella pneumoniae
Attributes:
    /geographic location="China: TaiZhou"
    /collection date="2013"
    /strain="397108"
    /Assembly Method="Illumina v. 3.0"
    /Sequencing Technology="Illumina"
Accession: SAMN14227971	ID: 14227971

64: Sample from Klebsiella pneumoniae
Identifiers: BioSample: SAMN14227970; GenBank: gb|MK036888.1
Organism: Klebsiella pneumoniae
Attributes:
    /geographic location="China: Chongqing"
    /collection date="2014"
    /strain="911021"
    /Assembly Method="HGAP v. 3.0"
    /Sequencing Technology="Pacific Biosciences"
Accession: SAMN14227970	ID: 14227970

65: Sample from Klebsiella pneumoniae
Identifiers: BioSample: SAMN14227865; GenBank: gb|KY689238.1
Organism: Klebsiella pneumoniae
Attributes:
    /strain="TP-P16"
    /Assembly Method="bowtie v. 1.1.1"
    /Sequencing Technology="Illumina"
Accession: SAMN14227865	ID: 14227865

66: Sample from Klebsiella pneumoniae
Identifiers: BioSample: SAMN14227843; GenBank: gb|KY798505.1
Organism: Klebsiella pneumoniae
Attributes:
    /geographic location="United Kingdom"
    /collection date="2010"
    /host="Homo sapiens"
    /Assembly Method="Newbler v. 2.6"
    /Sequencing Technology="454"
Accession: SAMN14227843	ID: 14227843

67: Sample from Klebsiella pneumoniae subsp. pneumoniae
Identifiers: BioSample: SAMN14227656; GenBank: gb|MF398271.1
Organism: Klebsiella pneumoniae subsp. pneumoniae
Attributes:
    /isolation source="sputum"
    /strain="70-2"
    /host="Homo sapiens"
    /sub species="pneumoniae"
    /Assembly Method="Unicycler v. 2017-5-30"
    /Assembly Name="pKP70-2"
    /Coverage="250"
    /Sequencing Technology="Illumina; Nanopore MinION"
Accession: SAMN14227656	ID: 14227656

68: Sample from Klebsiella pneumoniae
Identifiers: BioSample: SAMN14227817; GenBank: gb|KY930324.1
Organism: Klebsiella pneumoniae
Accession: SAMN14227817	ID: 14227817

69: Sample from Klebsiella pneumoniae
Identifiers: BioSample: SAMN14227816; GenBank: gb|KY930325.1
Organism: Klebsiella pneumoniae
Accession: SAMN14227816	ID: 14227816

70: Sample from Klebsiella pneumoniae
Identifiers: BioSample: SAMN14227746; GenBank: gb|MF133495.1
Organism: Klebsiella pneumoniae
Attributes:
    /geographic location="China"
    /strain="675920"
    /Assembly Method="newbler v. 2.6"
    /Sequencing Technology="Illumina"
Accession: SAMN14227746	ID: 14227746

71: Sample from Klebsiella pneumoniae
Identifiers: BioSample: SAMN14227729; GenBank: gb|MF156695.1
Organism: Klebsiella pneumoniae
Attributes:
    /strain="1642"
    /Assembly Method="newbler v. 3.0"
    /Sequencing Technology="Illumina"
Accession: SAMN14227729	ID: 14227729

72: Sample from Klebsiella pneumoniae
Identifiers: BioSample: SAMN14227726; GenBank: gb|MF156708.1
Organism: Klebsiella pneumoniae
Attributes:
    /geographic location="China"
    /strain="13294"
    /Assembly Method="newbler v. 2.6"
    /Sequencing Technology="Illumina"
Accession: SAMN14227726	ID: 14227726

73: Sample from Klebsiella pneumoniae
Identifiers: BioSample: SAMN14227716; GenBank: gb|MF168402.1
Organism: Klebsiella pneumoniae
Attributes:
    /geographic location="China"
    /strain="1068"
    /Assembly Method="newbler v. 2.6"
    /Sequencing Technology="Illumina"
Accession: SAMN14227716	ID: 14227716

74: Sample from Klebsiella pneumoniae
Identifiers: BioSample: SAMN14227715; GenBank: gb|MF168403.1
Organism: Klebsiella pneumoniae
Attributes:
    /geographic location="China"
    /strain="12139"
    /Assembly Method="newbler v. 2.6"
    /Sequencing Technology="Illumina"
Accession: SAMN14227715	ID: 14227715

75: Sample from Klebsiella pneumoniae
Identifiers: BioSample: SAMN14227714; GenBank: gb|MF168404.1
Organism: Klebsiella pneumoniae
Attributes:
    /geographic location="China"
    /strain="20049"
    /Assembly Method="newbler v. 2.6"
    /Sequencing Technology="Illumina"
Accession: SAMN14227714	ID: 14227714

76: Sample from Klebsiella pneumoniae
Identifiers: BioSample: SAMN14227713; GenBank: gb|MF168405.1
Organism: Klebsiella pneumoniae
Attributes:
    /geographic location="China"
    /strain="64917"
    /Assembly Method="newbler v. 2.6"
    /Sequencing Technology="Illumina"
Accession: SAMN14227713	ID: 14227713

77: Sample from Klebsiella pneumoniae
Identifiers: BioSample: SAMN14227712; GenBank: gb|MF168406.1
Organism: Klebsiella pneumoniae
Attributes:
    /geographic location="China"
    /strain="283747"
    /Assembly Method="newbler v. 2.6"
    /Sequencing Technology="Illumina"
Accession: SAMN14227712	ID: 14227712

78: Sample from Klebsiella pneumoniae
Identifiers: BioSample: SAMN14227696; GenBank: gb|MF344555.1
Organism: Klebsiella pneumoniae
Attributes:
    /geographic location="China"
    /strain="strain 13190"
    /Assembly Method="NEWBLER v. 2.6"
    /Sequencing Technology="Illumina"
Accession: SAMN14227696	ID: 14227696

79: Sample from Klebsiella pneumoniae
Identifiers: BioSample: SAMN14226007; GenBank: gb|KF623109.1
Organism: Klebsiella pneumoniae
Attributes:
    /geographic location="China"
    /isolation source="urine"
    /collection date="2006-08-28"
    /collected by="Xiaofei Jiang, Ying Zhang, Gang Li"
    /strain="HS062105"
    /host="Homo sapiens"
    /Sequencing Technology="Sanger dideoxy sequencing"
Accession: SAMN14226007	ID: 14226007

80: Sample from Klebsiella pneumoniae subsp. pneumoniae
Identifiers: BioSample: SAMN14226651; GenBank: gb|KT148595.1
Organism: Klebsiella pneumoniae subsp. pneumoniae
Attributes:
    /strain="GN1006"
    /host="Homo sapiens"
    /sub species="pneumoniae"
    /Assembly Method="CLC Genomics Workbench software (CLC bio, Qiagen) v. 5.5.1"
    /Assembly Name="pKPC-SMH"
    /Sequencing Technology="Illumina"
Accession: SAMN14226651	ID: 14226651

81: Sample from Klebsiella pneumoniae
Identifiers: BioSample: SAMN14226641; GenBank: gb|KR091915.1
Organism: Klebsiella pneumoniae
Attributes:
    /strain="KPC-DK05"
Accession: SAMN14226641	ID: 14226641

82: Sample from Klebsiella pneumoniae subsp. pneumoniae
Identifiers: BioSample: SAMN14226607; GenBank: gb|KP893385.1
Organism: Klebsiella pneumoniae subsp. pneumoniae
Attributes:
    /geographic location="China"
    /isolation source="throat swab"
    /collection date="2010-05-01"
    /strain="KP1034"
    /sub species="pneumoniae"
    /Sequencing Technology="Sanger dideoxy sequencing"
Accession: SAMN14226607	ID: 14226607

83: Sample from Klebsiella pneumoniae
Identifiers: BioSample: SAMN14226591; GenBank: gb|KP987218.1
Organism: Klebsiella pneumoniae
Attributes:
    /geographic location="China"
    /strain="628"
    /host="Homo sapiens"
Accession: SAMN14226591	ID: 14226591

84: Sample from Klebsiella pneumoniae
Identifiers: BioSample: SAMN14226501; GenBank: gb|KP008371.1
Organism: Klebsiella pneumoniae
Attributes:
    /strain="565"
    /Assembly Method="Newbler v. 2.7; Geneious v. 8.0.2"
    /Sequencing Technology="Sanger dideoxy sequencing; IonTorrent"
Accession: SAMN14226501	ID: 14226501

85: Sample from Klebsiella pneumoniae
Identifiers: BioSample: SAMN14226321; GenBank: gb|JX461340.1
Organism: Klebsiella pneumoniae
Attributes:
    /isolation source="blood culture"
    /strain="KpS90"
Accession: SAMN14226321	ID: 14226321

86: Sample from Klebsiella pneumoniae
Identifiers: BioSample: SAMN14226302; GenBank: gb|JX104759.1
Organism: Klebsiella pneumoniae
Attributes:
    /strain="CRE79"
    /host="Homo sapiens"
    /Assembly Method="GS De novo Assembler v. 2.6"
    /Sequencing Technology="454"
Accession: SAMN14226302	ID: 14226302

87: Sample from Klebsiella pneumoniae
Identifiers: BioSample: SAMN14226292; GenBank: gb|JX193301.1
Organism: Klebsiella pneumoniae
Attributes:
    /geographic location="USA"
    /collection date="2005"
    /strain="BK31551"
    /host="Homo sapiens"
Accession: SAMN14226292	ID: 14226292

88: Sample from Klebsiella pneumoniae
Identifiers: BioSample: SAMN14226291; GenBank: gb|JX193302.1
Organism: Klebsiella pneumoniae
Attributes:
    /geographic location="USA"
    /collection date="2006"
    /strain="BK31567"
    /host="Homo sapiens"
Accession: SAMN14226291	ID: 14226291

89: Sample from Klebsiella pneumoniae
Identifiers: BioSample: SAMN14226137; GenBank: gb|JN233705.2
Organism: Klebsiella pneumoniae
Attributes:
    /strain="ST258"
Accession: SAMN14226137	ID: 14226137

90: Sample from Klebsiella pneumoniae
Identifiers: BioSample: SAMN14226705; GenBank: gb|KT185451.1
Organism: Klebsiella pneumoniae
Attributes:
    /isolation source="sputum sample of a patient in a teaching hospital from Guangzhou, China"
    /strain="LJ04"
    /host="Homo sapiens"
Accession: SAMN14226705	ID: 14226705

91: Sample from Klebsiella pneumoniae
Identifiers: BioSample: SAMN14225954; GenBank: gb|KC845573.1
Organism: Klebsiella pneumoniae
Attributes:
    /geographic location="USA"
    /strain="BK15692"
    /host="Homo sapiens"
Accession: SAMN14225954	ID: 14225954

92: Sample from Klebsiella pneumoniae subsp. ozaenae
Identifiers: BioSample: SAMN14225936; GenBank: gb|KC958437.1
Organism: Klebsiella pneumoniae subsp. ozaenae
Attributes:
    /sub species="ozaenae"
    /Sequencing Technology="Sanger dideoxy sequencing"
Accession: SAMN14225936	ID: 14225936

93: Sample from Klebsiella pneumoniae
Identifiers: BioSample: SAMN14225930; GenBank: gb|KC405622.1
Organism: Klebsiella pneumoniae
Accession: SAMN14225930	ID: 14225930

94: Sample from Klebsiella pneumoniae
Identifiers: BioSample: SAMN14225841; GenBank: gb|JX283456.1
Organism: Klebsiella pneumoniae
Attributes:
    /geographic location="Italy: Veneto region, Padua"
    /isolation source="bronchoalveolar lavage and perirectal swab"
    /collection date="2011-07-01"
    /strain="ST101"
    /host="Homo sapiens"
Accession: SAMN14225841	ID: 14225841

95: Sample from Klebsiella pneumoniae
Identifiers: BioSample: SAMN14225830; GenBank: gb|JX397875.1
Organism: Klebsiella pneumoniae
Attributes:
    /strain="Kpn-1433"
    /organism modifier note="sequence type (ST) 340"
Accession: SAMN14225830	ID: 14225830

96: Sample from Klebsiella pneumoniae
Identifiers: BioSample: SAMN14225825; GenBank: gb|JX430448.1
Organism: Klebsiella pneumoniae
Attributes:
    /genotype="ST258"
    /geographic location="USA"
    /strain="BK32179"
Accession: SAMN14225825	ID: 14225825

97: Sample from Klebsiella pneumoniae
Identifiers: BioSample: SAMN14225821; GenBank: gb|JX442975.1
Organism: Klebsiella pneumoniae
Attributes:
    /strain="LS6"
    /Assembly Method="GS De Novo Assemblerv version 2.6"
    /Sequencing Technology="454"
Accession: SAMN14225821	ID: 14225821

98: Sample from Klebsiella pneumoniae
Identifiers: BioSample: SAMN14225642; GenBank: gb|HQ589350.1
Organism: Klebsiella pneumoniae
Attributes:
    /strain="p39SLMT"
Accession: SAMN14225642	ID: 14225642

99: Sample from Klebsiella pneumoniae
Identifiers: BioSample: SAMN14225538; GenBank: gb|GU595196.1
Organism: Klebsiella pneumoniae
Attributes:
    /strain="Kpn557"
Accession: SAMN14225538	ID: 14225538

100: Sample from Klebsiella pneumoniae
Identifiers: BioSample: SAMN14226809; GenBank: gb|KJ721790.1
Organism: Klebsiella pneumoniae
Attributes:
    /geographic location="Taiwan"
    /collection date="2013-10-21"
    /strain="TpeVGH151"
    /Assembly Method="Newbler v. 2.7"
    /Sequencing Technology="454"
Accession: SAMN14226809	ID: 14226809


101: Sample from Klebsiella pneumoniae
Identifiers: BioSample: SAMN14227128; GenBank: gb|KX348145.1
Organism: Klebsiella pneumoniae
Attributes:
    /strain="Kp02"
    /Assembly Method="HGAP v. 3.0"
    /Coverage="293"
    /Sequencing Technology="PacBio"
Accession: SAMN14227128	ID: 14227128

102: Sample from Klebsiella pneumoniae
Identifiers: BioSample: SAMN14227127; GenBank: gb|KX348146.1
Organism: Klebsiella pneumoniae
Attributes:
    /strain="Kp46"
    /Assembly Method="HGAP v. 3.0"
    /Coverage="277"
    /Sequencing Technology="PacBio"
Accession: SAMN14227127	ID: 14227127

103: Sample from Klebsiella pneumoniae
Identifiers: BioSample: SAMN14227010; GenBank: gb|KX783440.1
Organism: Klebsiella pneumoniae
Attributes:
    /geographic location="Brazil"
    /isolation source="tracheal suctioning"
    /strain="KP4365"
    /Assembly Method="A5-Miseq v. May 2015"
    /Coverage="500x"
    /Sequencing Technology="Illumina"
Accession: SAMN14227010	ID: 14227010

104: Sample from Klebsiella pneumoniae
Identifiers: BioSample: SAMN14227009; GenBank: gb|KX783441.1
Organism: Klebsiella pneumoniae
Attributes:
    /geographic location="Brazil"
    /strain="KP4368"
    /Assembly Method="A5-Miseq v. May 2015"
    /Assembly Name="pKP4368"
    /Coverage="500x"
    /Sequencing Technology="Illumina"
Accession: SAMN14227009	ID: 14227009

105: Sample from Klebsiella pneumoniae subsp. pneumoniae
Identifiers: BioSample: SAMN14226963; GenBank: gb|KX881941.1
Organism: Klebsiella pneumoniae subsp. pneumoniae
Attributes:
    /strain="H154180724"
    /host="Homo sapiens"
    /sub species="pneumoniae"
    /Assembly Method="SPAdes v. 3.5.0"
    /Sequencing Technology="Illumina"
Accession: SAMN14226963	ID: 14226963

106: Sample from Klebsiella pneumoniae
Identifiers: BioSample: SAMN14226954; GenBank: gb|KX928750.1
Organism: Klebsiella pneumoniae
Attributes:
    /geographic location="China"
    /isolation source="patient"
    /collection date="2015"
    /strain="CRKP-1-KPC"
    /Assembly Method="Spades v. 3.0"
    /Sequencing Technology="Illumina; PacBio"
Accession: SAMN14226954	ID: 14226954

107: Sample from Klebsiella pneumoniae
Identifiers: BioSample: SAMN14228620; GenBank: gb|MK330868.1
Organism: Klebsiella pneumoniae
Attributes:
    /geographic location="Brazil"
    /isolation source="rectal swab"
    /collection date="2014"
    /strain="KPC05"
    /host="Homo sapiens"
    /Assembly Method="Unicycler v. V.0.4.7"
    /Sequencing Technology="Illumina"
Accession: SAMN14228620	ID: 14228620

108: Sample from Klebsiella pneumoniae
Identifiers: BioSample: SAMN14226952; GenBank: gb|KX928752.1
Organism: Klebsiella pneumoniae
Attributes:
    /geographic location="China"
    /isolation source="patient"
    /collection date="2015"
    /strain="CRKP-59-KPC"
Accession: SAMN14226952	ID: 14226952

109: Sample from Klebsiella pneumoniae
Identifiers: BioSample: SAMN14226811; GenBank: gb|KJ653815.1
Organism: Klebsiella pneumoniae
Attributes:
    /strain="FOS18"
    /Assembly Method="Velvet v. 1.3"
    /Sequencing Technology="Illumina"
Accession: SAMN14226811	ID: 14226811

110: Sample from Klebsiella pneumoniae
Identifiers: BioSample: SAMN14226810; GenBank: gb|KJ721789.1
Organism: Klebsiella pneumoniae
Attributes:
    /geographic location="USA"
    /collection date="2010"
    /strain="NJ HT1872"
    /Assembly Method="Newbler v. 2.7"
    /Sequencing Technology="454"
Accession: SAMN14226810	ID: 14226810

111: Sample from Klebsiella pneumoniae
Identifiers: BioSample: SAMN14227129; GenBank: gb|KX348144.1
Organism: Klebsiella pneumoniae
Attributes:
    /strain="Kp01"
    /Assembly Method="HGAP v. 3.0"
    /Coverage="408"
    /Sequencing Technology="PacBio"
Accession: SAMN14227129	ID: 14227129

112: Sample from Klebsiella pneumoniae
Identifiers: BioSample: SAMN14226770; GenBank: gb|KF874498.1
Organism: Klebsiella pneumoniae
Attributes:
    /strain="Kpn-1870"
Accession: SAMN14226770	ID: 14226770

113: Sample from Klebsiella pneumoniae
Identifiers: BioSample: SAMN14226769; GenBank: gb|KF874499.1
Organism: Klebsiella pneumoniae
Attributes:
    /strain="Kpn-3913"
Accession: SAMN14226769	ID: 14226769

114: Sample from Klebsiella pneumoniae
Identifiers: BioSample: SAMN14226764; GenBank: gb|KF954759.1
Organism: Klebsiella pneumoniae
Attributes:
    /geographic location="USA"
    /isolation source="urine"
    /strain="BK30661"
    /host="Homo sapiens"
    /Assembly Method="Roche Genome Sequencer FLX software GSA assembler v. 2.5.3"
    /Sequencing Technology="454"
Accession: SAMN14226764	ID: 14226764

115: Sample from Klebsiella pneumoniae
Identifiers: BioSample: SAMN14226763; GenBank: gb|KF954760.1
Organism: Klebsiella pneumoniae
Attributes:
    /geographic location="USA"
    /isolation source="urine"
    /strain="BK30683"
    /Assembly Method="Roche Genome Sequencer FLX software GSA assembler v. 2.5.3"
    /Sequencing Technology="454"
Accession: SAMN14226763	ID: 14226763

116: Sample from Klebsiella pneumoniae
Identifiers: BioSample: SAMN14226750; GenBank: gb|KJ146687.1
Organism: Klebsiella pneumoniae
Attributes:
    /clone="ST258"
    /geographic location="USA"
    /strain="BK30799"
    /Assembly Method="Roche 454 GS-FLX v. 2.5.3"
    /Sequencing Technology="454"
Accession: SAMN14226750	ID: 14226750

117: Sample from Klebsiella pneumoniae
Identifiers: BioSample: SAMN14226748; GenBank: gb|KJ146689.1
Organism: Klebsiella pneumoniae
Attributes:
    /clone="ST234"
    /geographic location="USA"
    /strain="BK26633"
    /Assembly Method="Velvet v. 1.2.10"
    /Sequencing Technology="Illumina"
Accession: SAMN14226748	ID: 14226748

118: Sample from Klebsiella pneumoniae
Identifiers: BioSample: SAMN14226739; GenBank: gb|KF874496.1
Organism: Klebsiella pneumoniae
Attributes:
    /strain="Kpn-1504"
Accession: SAMN14226739	ID: 14226739

119: Sample from Klebsiella pneumoniae
Identifiers: BioSample: SAMN14226738; GenBank: gb|KF874497.2
Organism: Klebsiella pneumoniae
Attributes:
    /strain="Kpn-1780"
Accession: SAMN14226738	ID: 14226738

120: Sample from Klebsiella pneumoniae
Identifiers: BioSample: SAMN14226713; GenBank: gb|KT362706.1
Organism: Klebsiella pneumoniae
Attributes:
    /strain="ST512"
    /Assembly Method="gsAssembler v. 2.6"
    /Sequencing Technology="454"
Accession: SAMN14226713	ID: 14226713

121: Pathogen: clinical or host-associated sample from Klebsiella pneumoniae
Identifiers: BioSample: SAMN15186445; Sample name: 13
Organism: Klebsiella pneumoniae
Attributes:
    /strain="KP20194d"
    /collected by="Xiaotuan Zhang"
    /collection date="2019-04-24"
    /geographic location="China: Hunan"
    /isolation source="sputum"
    /latitude and longitude="27.72 N 112 E"
    /host="Homo sapiens"
    /host disease="Pneumoniae"
    /serotype="ST11-K64"
Accession: SAMN15186445	ID: 15186445

122: Pathogen: clinical or host-associated sample from Klebsiella pneumoniae
Identifiers: BioSample: SAMN15649123; Sample name: 12088290; SRA: SRS7094018
Organism: Klebsiella pneumoniae
Attributes:
    /strain="26B"
    /collected by="Lab Microbiology Sapienza University of Rome"
    /collection date="2019-12-08"
    /geographic location="Italy"
    /host="Homo sapiens"
    /host disease="missing"
    /isolation source="missing"
    /latitude and longitude="41.53 N 12.30 E"
Accession: SAMN15649123	ID: 15649123

123: Pathogen: clinical or host-associated sample from Klebsiella pneumoniae
Identifiers: BioSample: SAMN15649121; Sample name: 01258927; SRA: SRS7094016
Organism: Klebsiella pneumoniae
Attributes:
    /strain="20B"
    /collected by="Lab Microbiology Sapienza University of Rome"
    /collection date="2020-01-25"
    /geographic location="Italy"
    /host="Homo sapiens"
    /host disease="missing"
    /isolation source="missing"
    /latitude and longitude="41.53 N 12.30 E"
Accession: SAMN15649121	ID: 15649121

124: Pathogen: clinical or host-associated sample from Klebsiella pneumoniae
Identifiers: BioSample: SAMN15649119; Sample name: 03048783; SRA: SRS7094014
Organism: Klebsiella pneumoniae
Attributes:
    /strain="1B"
    /collected by="Lab Microbiology Sapienza University of Rome"
    /collection date="2019-03-04"
    /geographic location="Italy"
    /host="Homo sapiens"
    /host disease="missing"
    /isolation source="missing"
    /latitude and longitude="41.53 N 12.30 E"
Accession: SAMN15649119	ID: 15649119

125: Pathogen: clinical or host-associated sample from Klebsiella pneumoniae
Identifiers: BioSample: SAMN15649118; Sample name: 04068429; SRA: SRS7094013
Organism: Klebsiella pneumoniae
Attributes:
    /strain="17B"
    /collected by="Lab Microbiology Sapienza University of Rome"
    /collection date="2020-04-06"
    /geographic location="Italy"
    /host="Homo sapiens"
    /host disease="missing"
    /isolation source="missing"
    /latitude and longitude="41.53 N 12.30 E"
Accession: SAMN15649118	ID: 15649118

126: Pathogen: clinical or host-associated sample from Klebsiella pneumoniae
Identifiers: BioSample: SAMN15649114; Sample name: 02288527; SRA: SRS7094019
Organism: Klebsiella pneumoniae
Attributes:
    /strain="42B"
    /collected by="Lab Microbiology Sapienza University of Rome"
    /collection date="2020-02-28"
    /geographic location="Italy"
    /host="Homo sapiens"
    /host disease="missing"
    /isolation source="missing"
    /latitude and longitude="41.53 N 12.30 E"
Accession: SAMN15649114	ID: 15649114

127: Kp46564
Identifiers: BioSample: SAMN15578211; Sample name: Kp46564
Organism: Klebsiella pneumoniae
Attributes:
    /strain="Kp46564"
    /collected by="CDI"
    /collection date="2010"
    /geographic location="not applicable"
    /host="Homo sapiens"
    /host disease="not applicable"
    /isolation source="not applicable"
    /latitude and longitude="not applicable"
Accession: SAMN15578211	ID: 15578211

128: Microbe sample from Klebsiella pneumoniae
Identifiers: BioSample: SAMN15343240; Sample name: KPCZA02
Organism: Klebsiella pneumoniae
Attributes:
    /strain="KPCZA02"
    /host="Homo sapiens"
    /collection date="2015-06-02"
    /geographic location="China"
    /sample type="whole organism"
Accession: SAMN15343240	ID: 15343240

129: Pathogen: clinical or host-associated sample from Klebsiella pneumoniae
Identifiers: BioSample: SAMN15234688; Sample name: KP55-yvys
Organism: Klebsiella pneumoniae
Attributes:
    /strain="KP55"
    /collected by="Xi Li"
    /collection date="2020-04"
    /geographic location="China: Hangzhou"
    /host="Homo sapiens"
    /host disease="cardiac failure"
    /isolation source="sputum"
    /latitude and longitude="30.3 N 120.2 E"
Accession: SAMN15234688	ID: 15234688

130: Pathogen: environmental/food/other sample from Klebsiella pneumoniae
Identifiers: BioSample: SAMN15186447; Sample name: 9
Organism: Klebsiella pneumoniae
Attributes:
    /strain="KP20194f"
    /collected by="Xiaotuan Zhang"
    /collection date="2019-04-27"
    /geographic location="China: Hunan"
    /isolation source="telephone of Nurse station"
    /latitude and longitude="27.72 N 112 E"
    /serotype="ST11-K64"
Accession: SAMN15186447	ID: 15186447

131: Pathogen: clinical or host-associated sample from Klebsiella pneumoniae
Identifiers: BioSample: SAMN15186446; Sample name: 12
Organism: Klebsiella pneumoniae
Attributes:
    /strain="KP20194e"
    /collected by="Xiaotuan Zhang"
    /collection date="2019-04-25"
    /geographic location="China: Hunan"
    /isolation source="sputum"
    /latitude and longitude="27.72 N 112 E"
    /host="Homo sapiens"
    /host disease="Pneumoniae"
    /serotype="ST11-K64"
Accession: SAMN15186446	ID: 15186446

132: Pathogen: clinical or host-associated sample from Klebsiella pneumoniae
Identifiers: BioSample: SAMN15649124; Sample name: 04078548; SRA: SRS7094021
Organism: Klebsiella pneumoniae
Attributes:
    /strain="2B"
    /collected by="Lab Microbiology Sapienza University of Rome"
    /collection date="2019-04-07"
    /geographic location="Italy"
    /host="Homo sapiens"
    /host disease="missing"
    /isolation source="missing"
    /latitude and longitude="41.53 N 12.30 E"
Accession: SAMN15649124	ID: 15649124

133: Pathogen: environmental/food/other sample from Klebsiella pneumoniae
Identifiers: BioSample: SAMN15186444; Sample name: 11
Organism: Klebsiella pneumoniae
Attributes:
    /strain="KP20194c5"
    /collected by="Xiaotuan Zhang"
    /collection date="2019-04-15"
    /geographic location="China: Hunan"
    /isolation source="monitor panel"
    /latitude and longitude="27.72 N 112 E"
    /serotype="ST11-K64"
Accession: SAMN15186444	ID: 15186444

134: Pathogen: environmental/food/other sample from Klebsiella pneumoniae
Identifiers: BioSample: SAMN15186443; Sample name: 10
Organism: Klebsiella pneumoniae
Attributes:
    /strain="KP20194c4"
    /collected by="Xiaotuan Zhang"
    /collection date="2019-04-15"
    /geographic location="China: Hunan"
    /isolation source="ventilator"
    /latitude and longitude="27.72 N 112 E"
    /serotype="ST11-K64"
Accession: SAMN15186443	ID: 15186443

135: Pathogen: environmental/food/other sample from Klebsiella pneumoniae
Identifiers: BioSample: SAMN15186442; Sample name: 8
Organism: Klebsiella pneumoniae
Attributes:
    /strain="KP20194c3"
    /collected by="Xiaotuan Zhang"
    /collection date="2019-04-15"
    /geographic location="China: Hunan"
    /isolation source="bed sheets"
    /latitude and longitude="27.72 N 112 E"
    /host="Homo sapiens"
    /host disease="Pneumoniae"
    /serotype="ST11-K64"
Accession: SAMN15186442	ID: 15186442

136: Pathogen: clinical or host-associated sample from Klebsiella pneumoniae
Identifiers: BioSample: SAMN15186441; Sample name: 6
Organism: Klebsiella pneumoniae
Attributes:
    /strain="KP20194c"
    /collected by="Xiaotuan Zhang"
    /collection date="2019-04-13"
    /geographic location="China: Hunan"
    /isolation source="sputum"
    /latitude and longitude="27.72 N 112 E"
    /host="Homo sapiens"
    /host disease="Pneumoniae"
    /serotype="ST11-K64"
Accession: SAMN15186441	ID: 15186441

137: Pathogen: clinical or host-associated sample from Klebsiella pneumoniae
Identifiers: BioSample: SAMN15186440; Sample name: 1
Organism: Klebsiella pneumoniae
Attributes:
    /strain="KP20194b2"
    /collected by="Xiaotuan Zhang"
    /collection date="2019-04-12"
    /geographic location="China: Hunan"
    /isolation source="sputum"
    /latitude and longitude="27.69 N 111.66 E"
    /host="Homo sapiens"
    /host disease="Pneumoniae"
    /serotype="ST11-K64"
Accession: SAMN15186440	ID: 15186440

138: Pathogen: clinical or host-associated sample from Klebsiella pneumoniae
Identifiers: BioSample: SAMN15186439; Sample name: 3
Organism: Klebsiella pneumoniae
Attributes:
    /strain="KP20194b"
    /collected by="Xiaotuan Zhang"
    /collection date="2019-04-03"
    /geographic location="China: Hunan"
    /isolation source="sputum"
    /latitude and longitude="27.69 N 111.66 E"
    /host="Homo sapiens"
    /host disease="Pneumoniae"
    /serotype="ST11-K64"
Accession: SAMN15186439	ID: 15186439

139: Pathogen: environmental/food/other sample from Klebsiella pneumoniae
Identifiers: BioSample: SAMN15186438; Sample name: 4
Organism: Klebsiella pneumoniae
Attributes:
    /strain="KP20194a2"
    /collected by="Xiaotuan Zhang"
    /collection date="2019-04-12"
    /geographic location="China: Hunan"
    /isolation source="bed sheets"
    /latitude and longitude="27.69 N 111.66 E"
    /serotype="ST11-K64"
Accession: SAMN15186438	ID: 15186438

140: Pathogen: clinical or host-associated sample from Klebsiella pneumoniae
Identifiers: BioSample: SAMN15186437; Sample name: 2
Organism: Klebsiella pneumoniae
Attributes:
    /strain="KP20194a"
    /collected by="Xiaotuan Zhang"
    /collection date="2019-04-03"
    /geographic location="China: Hunan"
    /isolation source="sputum"
    /latitude and longitude="27.69 N 111.66 E"
    /host="Homo sapiens"
    /host disease="Pneumoniae"
    /serotype="ST11-K64"
Accession: SAMN15186437	ID: 15186437

141: Pathogen: clinical or host-associated sample from Klebsiella pneumoniae
Identifiers: BioSample: SAMN15086847; Sample name: IDR1800050501-01-02; SRA: SRS6757884
Organism: Klebsiella pneumoniae
Attributes:
    /strain="IDR1800050501-01-02"
    /collected by="Maine Center for Disease Control and Prevention"
    /collection date="2018-11"
    /geographic location="USA:Maine"
    /host="Homo sapiens"
    /host disease="Unknown"
    /isolation source="Rectal swab"
    /latitude and longitude="45 N 69 W"
Accession: SAMN15086847	ID: 15086847

142: Pathogen: clinical or host-associated sample from Klebsiella pneumoniae
Identifiers: BioSample: SAMN15086846; Sample name: IDR1900025266-01-00; SRA: SRS6757883
Organism: Klebsiella pneumoniae
Attributes:
    /strain="IDR1900025266-01-00"
    /collected by="Maine Center for Disease Control and Prevention"
    /collection date="2018-10"
    /geographic location="USA:Maine"
    /host="Homo sapiens"
    /host disease="Unknown"
    /isolation source="wound"
    /latitude and longitude="45 N 69 W"
Accession: SAMN15086846	ID: 15086846

143: Pathogen: clinical or host-associated sample from Klebsiella pneumoniae
Identifiers: BioSample: SAMN15907136; Sample name: 2020CK-00201; SRA: SRS7260936
Organism: Klebsiella pneumoniae
Attributes:
    /collected by="NA"
    /collection date="2019-07-23"
    /geographic location="USA"
    /host="Homo sapiens"
    /host disease="NA"
    /isolation source="Wound/Abscess"
    /latitude and longitude="Missing"
    /MLST="MLST258,PubMLSTkpneumoniae"
    /isolate="missing"
    /strain="2020CK-00201"
Accession: SAMN15907136	ID: 15907136

144: Pathogen: clinical or host-associated sample from Klebsiella pneumoniae
Identifiers: BioSample: SAMN16387655; Sample name: S37_CRE38; SRA: SRS7508072
Organism: Klebsiella pneumoniae
Attributes:
    /strain="S37_CRE38"
    /collected by="Rachel Addison"
    /collection date="2017-11-14"
    /geographic location="USA: Durham, NC"
    /host="Homo sapiens"
    /host disease="Bacterial infection"
    /isolation source="BAL"
    /latitude and longitude="36.0368 N 78.9000 W"
Accession: SAMN16387655	ID: 16387655

145: Pathogen: clinical or host-associated sample from Klebsiella pneumoniae
Identifiers: BioSample: SAMN16387643; Sample name: S24_CRE24; SRA: SRS7508084
Organism: Klebsiella pneumoniae
Attributes:
    /strain="S24_CRE24"
    /collected by="Rachel Addison"
    /collection date="2017-09-04"
    /geographic location="USA: Durham, NC"
    /host="Homo sapiens"
    /host disease="Bacterial infection"
    /isolation source="urine straight cath"
    /latitude and longitude="36.0075 N 78.9384 W"
Accession: SAMN16387643	ID: 16387643

146: Pathogen: clinical or host-associated sample from Klebsiella pneumoniae
Identifiers: BioSample: SAMN16387639; Sample name: S20_CRE20; SRA: SRS7508070
Organism: Klebsiella pneumoniae
Attributes:
    /strain="S20_CRE20"
    /collected by="Rachel Addison"
    /collection date="2017-08-01"
    /geographic location="USA: Durham, NC"
    /host="Homo sapiens"
    /host disease="Bacterial infection"
    /isolation source="pelvic abscess"
    /latitude and longitude="36.0075 N 78.9384 W"
Accession: SAMN16387639	ID: 16387639

147: Pathogen: clinical or host-associated sample from Klebsiella pneumoniae
Identifiers: BioSample: SAMN16387635; Sample name: S16_CRE16; SRA: SRS7508066
Organism: Klebsiella pneumoniae
Attributes:
    /strain="S16_CRE16"
    /collected by="Rachel Addison"
    /collection date="2017-07-18"
    /geographic location="USA: Durham, NC"
    /host="Homo sapiens"
    /host disease="Bacterial infection"
    /isolation source="tissue, L hip"
    /latitude and longitude="36.0075 N 78.9384 W"
Accession: SAMN16387635	ID: 16387635

148: Pathogen: clinical or host-associated sample from Klebsiella pneumoniae
Identifiers: BioSample: SAMN16387632; Sample name: S12_CRE12; SRA: SRS7508063
Organism: Klebsiella pneumoniae
Attributes:
    /strain="S12_CRE12"
    /collected by="Rachel Addison"
    /collection date="2017-06-29"
    /geographic location="USA: Durham, NC"
    /host="Homo sapiens"
    /host disease="Bacterial infection"
    /isolation source="urine, clean catch"
    /latitude and longitude="36.0075 N 78.9384 W"
Accession: SAMN16387632	ID: 16387632

149: Klebsiella pneumoniae ST258 str. 33Kpn22 clinical isolate
Identifiers: BioSample: SAMN16246926; Sample name: 33Kpn22
Organism: Klebsiella pneumoniae
Attributes:
    /strain="33Kpn22"
    /collected by="Bacterial Molecular Genetics Laboratory"
    /collection date="2015-04-11"
    /geographic location="Colombia: Bogota"
    /host="Homo sapiens"
    /host disease="Bacteremia"
    /isolation source="blood"
    /latitude and longitude="4.696 N 74.035 W"
    /host sex="female"
Description:
KPC carbapenemase-producing K. pneumoniae 33Kpn22 clinical isolate
Accession: SAMN16246926	ID: 16246926

150: Klebsiella pneumoniae ST504 str. 33Kpn12 clinical isolate
Identifiers: BioSample: SAMN16246721; Sample name: 33Kpn12
Organism: Klebsiella pneumoniae
Attributes:
    /strain="33Kpn12"
    /collected by="Bacterial Molecular Genetics Laboratory"
    /collection date="2015-03-30"
    /geographic location="Colombia: Bogota"
    /host="Homo sapiens"
    /host disease="Site-operative infection"
    /isolation source="Percutaneous abscess drainage"
    /latitude and longitude="4.696 N 74.035 W"
    /host sex="female"
Description:
KPC carbapenemase-producing K. pneumoniae 33Kpn12
Accession: SAMN16246721	ID: 16246721


151: Pathogen: clinical or host-associated sample from Klebsiella pneumoniae
Identifiers: BioSample: SAMN16086150; Sample name: LHM-1
Organism: Klebsiella pneumoniae
Attributes:
    /strain="KP1880"
    /collected by="Liu, Hongmao"
    /collection date="2018-09-01"
    /geographic location="China: Wenzhou"
    /host="Homo sapiens"
    /host disease="not collected"
    /isolation source="not collected"
    /latitude and longitude="28.01 N 120.39 E"
Accession: SAMN16086150	ID: 16086150

152: Pathogen: clinical or host-associated sample from Klebsiella pneumoniae
Identifiers: BioSample: SAMN16085534; Sample name: ENT1988
Organism: Klebsiella pneumoniae
Attributes:
    /strain="ENT1988"
    /collected by="CaPES study group"
    /collection date="2015"
    /geographic location="Singapore"
    /host="Homo sapiens"
    /host disease="Klebsiella colonization"
    /isolation source="Stool/Rectal Swab"
    /latitude and longitude="1.3213 N 103.8458 E"
Accession: SAMN16085534	ID: 16085534

153: Pathogen: clinical or host-associated sample from Klebsiella pneumoniae
Identifiers: BioSample: SAMN16085444; Sample name: LHM
Organism: Klebsiella pneumoniae
Attributes:
    /strain="KP3020"
    /collected by="Liu, Hongmao"
    /collection date="2018-09-01"
    /geographic location="China: Wenzhou"
    /host="Homo sapiens"
    /host disease="not collected"
    /isolation source="not collected"
    /latitude and longitude="28.01 N 120.39 E"
Accession: SAMN16085444	ID: 16085444

154: Pathogen: clinical or host-associated sample from Klebsiella pneumoniae
Identifiers: BioSample: SAMN15052358; Sample name: KP1517
Organism: Klebsiella pneumoniae
Attributes:
    /strain="KP1517"
    /collected by="Shuangqing Liu"
    /collection date="2018-11-19"
    /geographic location="China: Tianjin"
    /host="Homo sapiens"
    /host disease="Urinary tract infections"
    /isolation source="urine"
    /latitude and longitude="39.08 N 117.22 E"
Accession: SAMN15052358	ID: 15052358

155: Pathogen: clinical or host-associated sample from Klebsiella pneumoniae
Identifiers: BioSample: SAMN15816123; Sample name: ent1077
Organism: Klebsiella pneumoniae
Attributes:
    /strain="ent1077"
    /collected by="NCID Singapore"
    /collection date="2014"
    /geographic location="Singapore"
    /host="Homo sapiens"
    /host disease="Klebsiella infection"
    /isolation source="Rectal Swab"
    /latitude and longitude="1.3213 N 103.8458 E"
Accession: SAMN15816123	ID: 15816123

156: Beta-lactamase sample from Klebsiella pneumoniae subsp. pneumoniae
Identifiers: BioSample: SAMN15694293; Sample name: Sputum
Organism: Klebsiella pneumoniae subsp. pneumoniae
Attributes:
    /strain="KP18069"
    /beta-lactamase family="KPC"
    /carbapenemase="yes"
    /EDTA inhibitor tested="not applicable"
    /sub species="pneumoniae"
Accession: SAMN15694293	ID: 15694293

157: Microbe sample from Klebsiella pneumoniae
Identifiers: BioSample: SAMN15676889; Sample name: IR5726
Organism: Klebsiella pneumoniae
Attributes:
    /strain="IR5726"
    /host="Homo sapiens"
    /isolation source="sputum"
    /collection date="2017-08-09"
    /geographic location="China: Beijing"
    /sample type="whole organism"
Accession: SAMN15676889	ID: 15676889

158: The Microbe sample of Klebsiella pneumoniae strain 090374
Identifiers: BioSample: SAMN15649164; Sample name: The Microbe sample of Klebsiella pneumoniae strain 090374
Organism: Klebsiella pneumoniae
Attributes:
    /strain="WCHKP090374"
    /isolation source="environmental surface"
    /collection date="2019-07-09"
    /geographic location="China: Chengdu, Sichuan"
    /sample type="pure culture"
Accession: SAMN15649164	ID: 15649164

159: The Microbe sample of Klebsiella pneumoniae strain 090361
Identifiers: BioSample: SAMN15649156; Sample name: The Microbe sample of Klebsiella pneumoniae strain 090361
Organism: Klebsiella pneumoniae
Attributes:
    /strain="WCHKP090361"
    /host="Homo sapiens"
    /isolation source="rectal swab"
    /collection date="2019-06-19"
    /geographic location="China: Chengdu, Sichuan"
    /sample type="pure culture"
Accession: SAMN15649156	ID: 15649156

160: The Microbe sample of Klebsiella pneumoniae strain 090357
Identifiers: BioSample: SAMN15649152; Sample name: The Microbe sample of Klebsiella pneumoniae strain 090357
Organism: Klebsiella pneumoniae
Attributes:
    /strain="WCHKP090357"
    /host="Homo sapiens"
    /isolation source="rectal swab"
    /collection date="2019-06-11"
    /geographic location="China: Chengdu, Sichuan"
    /sample type="pure culture"
Accession: SAMN15649152	ID: 15649152

161: The Microbe sample of Klebsiella pneumoniae strain 090329
Identifiers: BioSample: SAMN15649146; Sample name: The Microbe sample of Klebsiella pneumoniae strain 090329
Organism: Klebsiella pneumoniae
Attributes:
    /strain="WCHKP090329"
    /host="Homo sapiens"
    /isolation source="oral swab"
    /collection date="2019-06-18"
    /geographic location="China: Chengdu, Sichuan"
    /sample type="pure culture"
Accession: SAMN15649146	ID: 15649146

162: Pathogen: clinical or host-associated sample from Klebsiella pneumoniae
Identifiers: BioSample: SAMN15649135; Sample name: 03108465; SRA: SRS7094011
Organism: Klebsiella pneumoniae
Attributes:
    /strain="40B"
    /collected by="Lab Microbiology Sapienza University of Rome"
    /collection date="2020-03-10"
    /geographic location="Italy"
    /host="Homo sapiens"
    /host disease="missing"
    /isolation source="missing"
    /latitude and longitude="41.53 N 12.30 E"
Accession: SAMN15649135	ID: 15649135

163: Pathogen: clinical or host-associated sample from Klebsiella pneumoniae
Identifiers: BioSample: SAMN15649134; Sample name: 09028777; SRA: SRS7094010
Organism: Klebsiella pneumoniae
Attributes:
    /strain="9"
    /collected by="Lab Microbiology Sapienza University of Rome"
    /collection date="2019-09-02"
    /geographic location="Italy"
    /host="Homo sapiens"
    /host disease="missing"
    /isolation source="missing"
    /latitude and longitude="41.53 N 12.30 E"
Accession: SAMN15649134	ID: 15649134

164: Pathogen: clinical or host-associated sample from Klebsiella pneumoniae
Identifiers: BioSample: SAMN15649127; Sample name: 04309273; SRA: SRS7094002
Organism: Klebsiella pneumoniae
Attributes:
    /strain="3B"
    /collected by="Lab Microbiology Sapienza University of Rome"
    /collection date="2019-04-30"
    /geographic location="Italy"
    /host="Homo sapiens"
    /host disease="missing"
    /isolation source="missing"
    /latitude and longitude="41.53 N 12.30 E"
Accession: SAMN15649127	ID: 15649127

165: Sample from Klebsiella pneumoniae
Identifiers: BioSample: SAMN14228543; GenBank: gb|MG053313.1
Organism: Klebsiella pneumoniae
Attributes:
    /geographic location="China"
    /strain="KP267"
    /host="Homo sapiens"
    /Assembly Method="A5-Miseq v. 20150522"
    /Sequencing Technology="Illumina; Pacific Biosciences"
Accession: SAMN14228543	ID: 14228543

166: Sample from Klebsiella pneumoniae
Identifiers: BioSample: SAMN14228781; GenBank: gi|1028116776
Organism: Klebsiella pneumoniae
Attributes:
    /subsource note="KPC-encoding plasmid"
    /isolate="12C47"
Accession: SAMN14228781	ID: 14228781

167: Sample from Klebsiella pneumoniae
Identifiers: BioSample: SAMN14228780; GenBank: gi|1028116890
Organism: Klebsiella pneumoniae
Attributes:
    /isolate="01C22"
Accession: SAMN14228780	ID: 14228780

168: Sample from Klebsiella pneumoniae
Identifiers: BioSample: SAMN14228779; GenBank: gi|1028117006
Organism: Klebsiella pneumoniae
Attributes:
    /isolate="11C07"
Accession: SAMN14228779	ID: 14228779

169: Sample from Klebsiella pneumoniae
Identifiers: BioSample: SAMN14228778; GenBank: gi|1028117105
Organism: Klebsiella pneumoniae
Attributes:
    /subsource note="KPC-encoding plasmid"
    /isolate="FIPP-1"
Accession: SAMN14228778	ID: 14228778

170: Sample from Klebsiella pneumoniae
Identifiers: BioSample: SAMN14228777; GenBank: gi|1035427607
Organism: Klebsiella pneumoniae
Attributes:
    /strain="O6CO7"
Accession: SAMN14228777	ID: 14228777

171: Sample from Klebsiella pneumoniae
Identifiers: BioSample: SAMN14228776; GenBank: gi|1035427824
Organism: Klebsiella pneumoniae
Attributes:
    /strain="12C73"
Accession: SAMN14228776	ID: 14228776

172: Sample from Klebsiella pneumoniae
Identifiers: BioSample: SAMN14228642; GenBank: gb|MK264769.1
Organism: Klebsiella pneumoniae
Attributes:
    /geographic location="Brazil"
    /isolation source="blood"
    /collection date="2016"
    /strain="B11"
    /host="Homo sapiens"
    /Assembly Method="Unicycler v. v0.4.7"
    /Sequencing Technology="Illumina"
Accession: SAMN14228642	ID: 14228642

173: Sample from Klebsiella pneumoniae
Identifiers: BioSample: SAMN14228640; GenBank: gb|MK264770.1
Organism: Klebsiella pneumoniae
Attributes:
    /geographic location="Brazil"
    /collection date="2015"
    /strain="KP89"
    /host="Homo sapiens"
    /Assembly Method="Unicycler v. v0.4.7"
    /Sequencing Technology="Illumina"
Accession: SAMN14228640	ID: 14228640

174: Pathogen: clinical or host-associated sample from Klebsiella pneumoniae
Identifiers: BioSample: SAMN12389491; Sample name: 37
Organism: Klebsiella pneumoniae
Attributes:
    /strain="37"
    /collected by="Huiqiong Jia"
    /collection date="2017-06-18"
    /geographic location="China: Hangzhou"
    /host="Homo sapiens"
    /host disease="missing"
    /isolation source="missing"
    /latitude and longitude="missing"
Accession: SAMN12389491	ID: 12389491

175: Sample from Klebsiella pneumoniae
Identifiers: BioSample: SAMN14228619; GenBank: gb|MK330869.1
Organism: Klebsiella pneumoniae
Attributes:
    /geographic location="Brazil"
    /isolation source="urine"
    /collection date="2010"
    /strain="B29"
    /host="Homo sapiens"
    /Assembly Method="Unicycler v. V.0.4.7"
    /Sequencing Technology="Illumina"
Accession: SAMN14228619	ID: 14228619

176: Sample from Klebsiella pneumoniae
Identifiers: BioSample: SAMN14228782; GenBank: gi|1027785609
Organism: Klebsiella pneumoniae
Attributes:
    /isolate="01C03"
Accession: SAMN14228782	ID: 14228782

177: Sample from Klebsiella pneumoniae
Identifiers: BioSample: SAMN14228434; GenBank: gb|MG557998.1
Organism: Klebsiella pneumoniae
Attributes:
    /subsource note="KPC-2-encoding plasmid"
    /strain="Kpn-35786cz"
Accession: SAMN14228434	ID: 14228434

178: Sample from Klebsiella pneumoniae
Identifiers: BioSample: SAMN14228389; GenBank: gb|MG764553.1
Organism: Klebsiella pneumoniae
Attributes:
    /geographic location="China"
    /strain="A3295"
    /Assembly Method="newbler v. 2.6"
    /Sequencing Technology="Illumina"
Accession: SAMN14228389	ID: 14228389

179: Sample from Klebsiella pneumoniae
Identifiers: BioSample: SAMN14228212; GenBank: gb|MH236906.1
Organism: Klebsiella pneumoniae
Attributes:
    /strain="167"
    /Assembly Method="Newbler v. 2.9"
    /Sequencing Technology="Illumina"
Accession: SAMN14228212	ID: 14228212

180: Sample from Klebsiella pneumoniae subsp. pneumoniae
Identifiers: BioSample: SAMN14228208; GenBank: gb|MH255827.1
Organism: Klebsiella pneumoniae subsp. pneumoniae
Attributes:
    /geographic location="China"
    /strain="SH9"
    /host="Homo sapiens"
    /sub species="pneumoniae"
    /Assembly Method="Unicycler v. v0.3.0"
    /Assembly Name="pSH9"
    /Coverage="30"
    /Sequencing Technology="Illumina; Oxford Nanopore MinION"
Accession: SAMN14228208	ID: 14228208

181: Sample from Klebsiella pneumoniae
Identifiers: BioSample: SAMN14228200; GenBank: gb|MH263653.1
Organism: Klebsiella pneumoniae
Attributes:
    /strain="QL24"
    /Assembly Method="Newbler v. 2.9"
    /Sequencing Technology="Illumina"
Accession: SAMN14228200	ID: 14228200

182: Sample from Klebsiella pneumoniae
Identifiers: BioSample: SAMN14228121; GenBank: gb|MH477636.1
Organism: Klebsiella pneumoniae
Attributes:
    /geographic location="China: Zhejiang"
    /collection date="2013"
    /strain="130504051"
    /Assembly Method="newbler v. 3.0"
    /Sequencing Technology="Illumina"
Accession: SAMN14228121	ID: 14228121

183: Sample from Klebsiella pneumoniae
Identifiers: BioSample: SAMN14228070; GenBank: gb|MH595533.1
Organism: Klebsiella pneumoniae
Attributes:
    /geographic location="Brazil"
    /isolation source="rectal swab"
    /strain="KPN535"
    /Assembly Method="Unicycler v. v0.4.0"
    /Assembly Name="pKPN535a"
    /Coverage="200x"
    /Sequencing Technology="Illumina; PromethION"
Accession: SAMN14228070	ID: 14228070

184: Sample from Klebsiella pneumoniae
Identifiers: BioSample: SAMN14228069; GenBank: gb|MH595534.1
Organism: Klebsiella pneumoniae
Attributes:
    /geographic location="Brazil"
    /isolation source="blood"
    /strain="KPC45"
    /Assembly Method="Unicycler v. v0.4.0"
    /Assembly Name="pKPC45a"
    /Coverage="200x"
    /Sequencing Technology="Illumina; PromethION"
Accession: SAMN14228069	ID: 14228069

185: Sample from Klebsiella pneumoniae
Identifiers: BioSample: SAMN14228030; GenBank: gb|MH909327.1
Organism: Klebsiella pneumoniae
Attributes:
    /geographic location="China"
    /isolation source="Guang Zhou"
    /collection date="2012"
    /strain="526316"
    /Assembly Method="Newbler v. 3.0"
    /Sequencing Technology="Illumina"
Accession: SAMN14228030	ID: 14228030

186: Sample from Klebsiella pneumoniae
Identifiers: BioSample: SAMN14228025; GenBank: gb|MH909332.1
Organism: Klebsiella pneumoniae
Attributes:
    /geographic location="China"
    /isolation source="Beijing"
    /collection date="2013"
    /strain="A1731"
    /Assembly Method="Newbler v. 3.0"
    /Sequencing Technology="Illumina"
Accession: SAMN14228025	ID: 14228025

187: Pathogen: clinical or host-associated sample from Klebsiella pneumoniae
Identifiers: BioSample: SAMN14453492; Sample name: NU-CRE055; SRA: SRS8970400
Organism: Klebsiella pneumoniae
Attributes:
    /strain="NU-CRE055"
    /collected by="unknown"
    /collection date="unknown"
    /geographic location="USA: Chicago, IL"
    /host="Homo sapiens"
    /host disease="unknown"
    /isolation source="unknown"
    /latitude and longitude="41.8945 N 87.6208 W"
Accession: SAMN14453492	ID: 14453492

188: Pathogen: clinical or host-associated sample from Klebsiella pneumoniae
Identifiers: BioSample: SAMN14972504; Sample name: KPN39427 WT
Organism: Klebsiella pneumoniae
Attributes:
    /strain="39427"
    /collected by="Barry Kreiswirth"
    /collection date="2013"
    /geographic location="USA"
    /host="Homo sapiens"
    /host disease="Not applicable"
    /isolation source="blood"
    /latitude and longitude="Unknown"
Accession: SAMN14972504	ID: 14972504

189: Pathogen: clinical or host-associated sample from Klebsiella pneumoniae
Identifiers: BioSample: SAMN14770898; Sample name: P35
Organism: Klebsiella pneumoniae
Attributes:
    /strain="P35"
    /collected by="Laboratorio Alerta"
    /collection date="2015-05"
    /geographic location="Brazil: Sao Paulo"
    /host="Homo sapiens"
    /host disease="Bloodstream infection"
    /isolation source="blood"
    /latitude and longitude="23.597500 S 46.643600 W"
    /host sex="male"
Accession: SAMN14770898	ID: 14770898

190: Microbe sample from Klebsiella pneumoniae
Identifiers: BioSample: SAMN14752225; Sample name: KPN361; SRA: SRS6559796
Organism: Klebsiella pneumoniae
Attributes:
    /strain="KPN361"
    /host="Homo sapiens"
    /collection date="2016-10-03"
    /geographic location="China:Yunnan"
    /sample type="cell culture"
    /collected by="The First Affiliated Hospital of Kunming Medical University"
Accession: SAMN14752225	ID: 14752225

191: 3
Identifiers: BioSample: SAMN14548318; Sample name: 19PDR22
Organism: Klebsiella pneumoniae
Attributes:
    /strain="19PDR22"
    /collection date="2019"
    /geographic location="missing"
    /isolation source="urine"
    /sample type="missing"
Accession: SAMN14548318	ID: 14548318

192: whole genome sequence of Kp-MW01
Identifiers: BioSample: SAMD00217187; SRA: DRS139468
Organism: Klebsiella pneumoniae
Attributes:
    /sample name="Kp-MW01"
    /collection date="2016-05"
    /encoded traits="blaKPC-2"
    /broad-scale environmental context="not applicable"
    /local-scale environmental context="not applicable"
    /environmental medium="human blood"
    /geographic location="Malawi:Lilongwe"
    /host="Homo sapiens"
    /isolation and growth condition="missing"
    /latitude and longitude="13.9626 S 33.7741 E"
    /number of replicons="missing"
    /project name="Molecular epidemiology of carbapenem-resistant Enterobacteriaceae"
    /reference for biomaterial="missing"
    /strain="Kp-MW01"
Description:
MIC of MEPM, 4 mg/L, determined by a microdilution method
Keywords: GSC:MIxS;MIGS:6.0
Accession: SAMD00217187	ID: 14513943

193: Pathogen: clinical or host-associated sample from Klebsiella pneumoniae
Identifiers: BioSample: SAMN14453497; Sample name: NU-CRE236; SRA: SRS8970363
Organism: Klebsiella pneumoniae
Attributes:
    /strain="NU-CRE236"
    /collected by="unknown"
    /collection date="unknown"
    /geographic location="USA: Chicago, IL"
    /host="Homo sapiens"
    /host disease="unknown"
    /isolation source="unknown"
    /latitude and longitude="41.8945 N 87.6208 W"
Accession: SAMN14453497	ID: 14453497

194: Pathogen: clinical or host-associated sample from Klebsiella pneumoniae
Identifiers: BioSample: SAMN14453496; Sample name: NU-CRE213; SRA: SRS8970344
Organism: Klebsiella pneumoniae
Attributes:
    /strain="NU-CRE213"
    /collected by="unknown"
    /collection date="unknown"
    /geographic location="USA: Chicago, IL"
    /host="Homo sapiens"
    /host disease="unknown"
    /isolation source="unknown"
    /latitude and longitude="41.8945 N 87.6208 W"
Accession: SAMN14453496	ID: 14453496

195: Pathogen: clinical or host-associated sample from Klebsiella pneumoniae
Identifiers: BioSample: SAMN14453495; Sample name: NU-CRE195; SRA: SRS8970331
Organism: Klebsiella pneumoniae
Attributes:
    /strain="NU-CRE195"
    /collected by="unknown"
    /collection date="unknown"
    /geographic location="USA: Chicago, IL"
    /host="Homo sapiens"
    /host disease="unknown"
    /isolation source="unknown"
    /latitude and longitude="41.8945 N 87.6208 W"
Accession: SAMN14453495	ID: 14453495

196: Pathogen: clinical or host-associated sample from Klebsiella pneumoniae
Identifiers: BioSample: SAMN14453494; Sample name: NU-CRE193
Organism: Klebsiella pneumoniae
Attributes:
    /strain="NU-CRE193"
    /collected by="unknown"
    /collection date="unknown"
    /geographic location="USA: Chicago, IL"
    /host="Homo sapiens"
    /host disease="unknown"
    /isolation source="unknown"
    /latitude and longitude="41.8945 N 87.6208 W"
Accession: SAMN14453494	ID: 14453494

197: Pathogen: clinical or host-associated sample from Klebsiella pneumoniae
Identifiers: BioSample: SAMN14453493; Sample name: NU-CRE085; SRA: SRS8970420
Organism: Klebsiella pneumoniae
Attributes:
    /strain="NU-CRE085"
    /collected by="unknown"
    /collection date="unknown"
    /geographic location="USA: Chicago, IL"
    /host="Homo sapiens"
    /host disease="unknown"
    /isolation source="unknown"
    /latitude and longitude="41.8945 N 87.6208 W"
Accession: SAMN14453493	ID: 14453493

198: Sample from Klebsiella pneumoniae
Identifiers: BioSample: SAMN14228018; GenBank: gb|MH909338.1
Organism: Klebsiella pneumoniae
Attributes:
    /geographic location="China"
    /isolation source="Beijing"
    /collection date="2013"
    /strain="A1759"
    /Assembly Method="HGAP v. 3.0"
    /Sequencing Technology="Pacific Biosciences"
Accession: SAMN14228018	ID: 14228018

199: Pathogen: clinical or host-associated sample from Klebsiella pneumoniae
Identifiers: BioSample: SAMN14411776; Sample name: ZRKP04
Organism: Klebsiella pneumoniae
Attributes:
    /strain="ZRKP04"
    /collected by="Laboratory of Clinical Microbiology and Infectious Diseases, Department of Pulmonary and Critical Care Medicine, China-Japan Friendship Hospital, Beijing, P. R. China"
    /collection date="2019-11-23"
    /geographic location="China"
    /host="Homo sapiens"
    /host disease="Pneumonia"
    /isolation source="bronchoalveolar lavage"
    /latitude and longitude="39.98 N 116.43 E"
Accession: SAMN14411776	ID: 14411776

200: Pathogen: clinical or host-associated sample from Klebsiella pneumoniae
Identifiers: BioSample: SAMN14411775; Sample name: ZRKP03
Organism: Klebsiella pneumoniae
Attributes:
    /strain="ZRKP03"
    /collected by="Laboratory of Clinical Microbiology and Infectious Diseases, Department of Pulmonary and Critical Care Medicine, China-Japan Friendship Hospital, Beijing, P. R. China"
    /collection date="2019-11-18"
    /geographic location="China"
    /host="Homo sapiens"
    /host disease="Pneumonia"
    /isolation source="bronchoalveolar lavage"
    /latitude and longitude="39.98 N 116.43 E"
Accession: SAMN14411775	ID: 14411775


201: Pathogen: clinical or host-associated sample from Klebsiella pneumoniae
Identifiers: BioSample: SAMN14411774; Sample name: ZRKP02
Organism: Klebsiella pneumoniae
Attributes:
    /strain="ZRKP02"
    /collected by="Laboratory of Clinical Microbiology and Infectious Diseases, Department of Pulmonary and Critical Care Medicine, China-Japan Friendship Hospital, Beijing, P. R. China"
    /collection date="2019-10-29"
    /geographic location="China"
    /host="Homo sapiens"
    /host disease="Pneumonia"
    /isolation source="sputum"
    /latitude and longitude="39.98 N 116.43 E"
Accession: SAMN14411774	ID: 14411774

202: Pathogen: clinical or host-associated sample from Klebsiella pneumoniae
Identifiers: BioSample: SAMN14411773; Sample name: ZRKP01
Organism: Klebsiella pneumoniae
Attributes:
    /strain="ZRKP01"
    /collected by="Laboratory of Clinical Microbiology and Infectious Diseases, Department of Pulmonary and Critical Care Medicine, China-Japan Friendship Hospital, Beijing, P. R. China"
    /collection date="2019-10-14"
    /geographic location="China"
    /host="Homo sapiens"
    /host disease="Pneumonia"
    /isolation source="sputum"
    /latitude and longitude="39.98 N 116.43 E"
Accession: SAMN14411773	ID: 14411773

203: na5_kpc
Identifiers: BioSample: SAMN14353853; Sample name: Carbapenemase(KPC-2)_IncFIB_circular_plasmid__na5__HK
Organism: Klebsiella pneumoniae
Attributes:
    /collected by="Chendi ZHU; Margaret IP"
    /collection date="2014-05-08"
    /geographic location="Hong Kong"
    /host="Homo sapiens"
    /host disease="not collected"
    /isolation source="rectal_swab"
    /latitude and longitude="not collected"
    /isolate="missing"
    /strain="missing"
Accession: SAMN14353853	ID: 14353853

204: na3_kpc
Identifiers: BioSample: SAMN14353851; Sample name: Carbapenemase(KPC-2)_IncFII_circular_plasmid__na3__HK
Organism: Klebsiella pneumoniae
Attributes:
    /collected by="Chendi ZHU; Margaret IP"
    /collection date="2017-12-11"
    /geographic location="Hong Kong"
    /host="Homo sapiens"
    /host disease="not collected"
    /isolation source="rectal_swab"
    /latitude and longitude="not collected"
    /isolate="missing"
    /strain="missing"
Accession: SAMN14353851	ID: 14353851

205: Sample from Klebsiella pneumoniae
Identifiers: BioSample: SAMN14229098; GenBank: gb|MK396843.1
Organism: Klebsiella pneumoniae
Attributes:
    /strain="LSH-KPN148"
    /Assembly Method="A5-miseq v. 20160825; SPAdes v. v3.11.1; HGAP4 v. 2016; CANU v. v1.6; MUMmer v. v3; pilon v. v1.22"
    /Sequencing Technology="Illumina; PacBio"
Accession: SAMN14229098	ID: 14229098

206: Sample from Klebsiella pneumoniae
Identifiers: BioSample: SAMN14229095; GenBank: gb|MK412914.1
Organism: Klebsiella pneumoniae
Attributes:
    /geographic location="United Arab Emirates"
    /isolation source="wound"
    /collection date="2012-10-05"
    /subsource note="KPC-2 bearing plasmid"
    /strain="ABC220"
    /host="Homo sapiens"
    /Assembly Method="Velvet v. 1.2.10; CloneManager v. 9"
    /Sequencing Technology="Sanger dideoxy sequencing; Illumina"
Accession: SAMN14229095	ID: 14229095

207: Sample from Klebsiella pneumoniae
Identifiers: BioSample: SAMN14229070; GenBank: gb|MK433207.1
Organism: Klebsiella pneumoniae
Attributes:
    /geographic location="China"
    /collection date="2018-09"
    /host="pig"
    /Assembly Method="SMRT Analysis Software v. 2.3.0"
    /Sequencing Technology="PacBio"
Accession: SAMN14229070	ID: 14229070

208: Sample from Klebsiella pneumoniae
Identifiers: BioSample: SAMN14228869; GenBank: gb|MN268581.1
Organism: Klebsiella pneumoniae
Attributes:
    /geographic location="China"
    /isolation source="blood"
    /subsource note="20180621"
    /strain="KP18-50"
    /host="Homo sapiens male"
Accession: SAMN14228869	ID: 14228869

209: Klebsiella pneumoniae strain WCHKP649
Identifiers: BioSample: SAMN06019522; Sample name: Klebsiella pneumoniae WCHKP649; SRA: SRS1971408
Organism: Klebsiella pneumoniae
Attributes:
    /strain="WCHKP095649"
    /host="Homo sapiens"
    /isolation source="Secreta"
    /collection date="2015-11-12"
    /geographic location="China: Sichuan"
    /collected by="Zhihong Yao"
    /host disease="Intra-abdominal Infection"
    /latitude and longitude="30.64155078 N 104.06053988 E"
Description:
Klebsiella pneumoniae strain WCHKP649
Accession: SAMN06019522	ID: 6019522

210: Klebsiella pneumoniae strain WCHKP13F2
Identifiers: BioSample: SAMN06671956; Sample name: Klebsiella pneumoniae strain WCHKP13F2; SRA: SRS3138950
Organism: Klebsiella pneumoniae
Attributes:
    /strain="WCHKP13F2"
    /host="Homo sapiens"
    /collection date="2015-07"
    /geographic location="China: Sichuan, Chengdu"
    /sample type="culture"
Accession: SAMN06671956	ID: 6671956

211: Pathogen: clinical or host-associated sample from Klebsiella pneumoniae subsp. pneumoniae
Identifiers: BioSample: SAMN06335643; Sample name: KPN_KPC_HUG_07_PacBio
Organism: Klebsiella pneumoniae subsp. pneumoniae
Attributes:
    /latitude and longitude="46.1934 N 6.14797 E"
    /isolation source="Blood culture"
    /collected by="Geneva University Hospital"
    /geographic location="Switzerland:Geneva"
    /strain="KPN_KPC_HUG_07"
    /host="Homo sapiens"
    /collection date="2015-01-20"
    /sub species="pneumoniae"
    /host disease="Infection"
Accession: SAMN06335643	ID: 6335643

212: Pathogen: clinical sample-carbapenem heteroresistant KPC-producing Klebsiella pneumoniae
Identifiers: BioSample: SAMN06173549; Sample name: BR21
Organism: Klebsiella pneumoniae subsp. pneumoniae
Attributes:
    /strain="BR21"
    /collected by="Federal University of Rio de Janeiro"
    /collection date="2009"
    /geographic location="Brazil: Rio de Janeiro"
    /host="Homo sapiens"
    /host disease="urinary tract infection"
    /isolation source="urine"
    /latitude and longitude="22.9068 S 43.1729 W"
    /sub species="pneumoniae"
Description:
High-level carbapenem resistance in KPC-producing Klebsiella pneumoniae emerges from subpopulations that undergo distinct stepwise transcriptional programs from a population exposed to a lethal carbapenem dose.
Accession: SAMN06173549	ID: 6173549

213: Pathogen: clinical sample-carbapenem heteroresistant KPC-producing Klebsiella pneumoniae
Identifiers: BioSample: SAMN06173548; Sample name: BR7
Organism: Klebsiella pneumoniae subsp. pneumoniae
Attributes:
    /strain="BR7"
    /collected by="Federal University of Rio de Janeiro"
    /collection date="2009"
    /geographic location="Brazil: Rio de Janeiro"
    /host="Homo sapiens"
    /host disease="bloodstream infection"
    /isolation source="blood"
    /latitude and longitude="22.9068 S 43.1729 W"
    /sub species="pneumoniae"
Description:
High-level carbapenem resistance in KPC-producing Klebsiella pneumoniae emerges from subpopulations that undergo distinct stepwise transcriptional programs from a population exposed to a lethal carbapenem dose.
Accession: SAMN06173548	ID: 6173548

214: Pathogen: clinical or host-associated sample from Klebsiella pneumoniae
Identifiers: BioSample: SAMN06109054; Sample name: SWU01
Organism: Klebsiella pneumoniae
Attributes:
    /strain="SWU01"
    /collected by="Yingshun Zhou"
    /collection date="2015-03"
    /geographic location="China"
    /host="Homo sapiens"
    /host disease="infection"
    /isolation source="blood specimen"
    /latitude and longitude="28.52 N 105.26 E"
Accession: SAMN06109054	ID: 6109054

215: Pathogen: clinical or host-associated sample from Klebsiella pneumoniae
Identifiers: BioSample: SAMN06067846; Sample name: CRE78; SRA: SRS1823404
Organism: Klebsiella pneumoniae
Attributes:
    /strain="MNCRE78"
    /collected by="Minnesota Department of Health"
    /collection date="2013-01"
    /geographic location="USA:Minnesota"
    /host="Homo sapiens"
    /host disease="Unknown"
    /isolation source="wound"
    /latitude and longitude="46.7296 N 94.6859 W"
Accession: SAMN06067846	ID: 6067846

216: Pathogen: clinical or host-associated sample from Klebsiella pneumoniae
Identifiers: BioSample: SAMN06067845; Sample name: CRE69; SRA: SRS1823405
Organism: Klebsiella pneumoniae
Attributes:
    /strain="MNCRE69"
    /collected by="Minnesota Department of Health"
    /collection date="2012-10"
    /geographic location="USA:Minnesota"
    /host="Homo sapiens"
    /host disease="Unknown"
    /isolation source="urine"
    /latitude and longitude="46.7296 N 94.6859 W"
Accession: SAMN06067845	ID: 6067845

217: Pathogen: clinical or host-associated sample from Klebsiella pneumoniae
Identifiers: BioSample: SAMN06067844; Sample name: CRE53; SRA: SRS1823406
Organism: Klebsiella pneumoniae
Attributes:
    /strain="MNCRE53"
    /collected by="Minnesota Department of Health"
    /collection date="2012-05"
    /geographic location="USA:Minnesota"
    /host="Homo sapiens"
    /host disease="Unknown"
    /isolation source="wound"
    /latitude and longitude="46.7296 N 94.6859 W"
Accession: SAMN06067844	ID: 6067844

218: Klebsiella pneumoniae KPNIH50
Identifiers: BioSample: SAMN06040389; Sample name: ABOIH; SRA: SRS2870083
Organism: Klebsiella pneumoniae
Attributes:
    /strain="KPNIH50"
    /collection date="2016"
    /broad-scale environmental context="wastewater/sludge"
    /local-scale environmental context="not collected"
    /environmental medium="not collected"
    /geographic location="USA"
    /latitude and longitude="38.984652 N 77.094709 W"
    /isolation and growth condition="missing"
    /number of replicons="missing"
    /reference for biomaterial="missing"
Description:
Keywords: GSC:MIxS;MIGS:6.0
Accession: SAMN06040389	ID: 6040389

219: Klebsiella pneumoniae KPNIH49
Identifiers: BioSample: SAMN06040388; Sample name: ABOIG; SRA: SRS2870266
Organism: Klebsiella pneumoniae
Attributes:
    /strain="KPNIH49"
    /collection date="2016"
    /broad-scale environmental context="wastewater/sludge"
    /local-scale environmental context="not collected"
    /environmental medium="not collected"
    /geographic location="USA"
    /latitude and longitude="38.984652 N 77.094709 W"
    /isolation and growth condition="missing"
    /number of replicons="missing"
    /reference for biomaterial="missing"
Description:
Keywords: GSC:MIxS;MIGS:6.0
Accession: SAMN06040388	ID: 6040388

220: Klebsiella pneumoniae KPNIH48
Identifiers: BioSample: SAMN06040387; Sample name: ABOIF; SRA: SRS2874145
Organism: Klebsiella pneumoniae
Attributes:
    /strain="KPNIH48"
    /collection date="2016"
    /broad-scale environmental context="wastewater/sludge"
    /local-scale environmental context="not collected"
    /environmental medium="not collected"
    /geographic location="USA"
    /latitude and longitude="38.984652 N 77.094709 W"
    /isolation and growth condition="missing"
    /number of replicons="missing"
    /reference for biomaterial="missing"
Description:
Keywords: GSC:MIxS;MIGS:6.0
Accession: SAMN06040387	ID: 6040387

221: Klebsiella pneumoniae strain WCHKP8F4
Identifiers: BioSample: SAMN06671960; Sample name: Klebsiella pneumoniae strain WCHKP8F4; SRA: SRS2809339
Organism: Klebsiella pneumoniae
Attributes:
    /strain="WCHKP8F4"
    /host="Homo sapiens"
    /collection date="2015-04"
    /geographic location="China: Sichuan, Chengdu"
    /sample type="culture"
Accession: SAMN06671960	ID: 6671960

222: Pathogen: clinical or host-associated sample from Klebsiella pneumoniae
Identifiers: BioSample: SAMN05277829; Sample name: Kp314
Organism: Klebsiella pneumoniae
Attributes:
    /strain="314"
    /collected by="Hospital Sao Camilo"
    /collection date="2011"
    /geographic location="Brazil"
    /host="Homo sapiens"
    /host disease="nosocomial infection"
    /isolation source="blood"
    /latitude and longitude="23.5342 S 46.6881 W"
Accession: SAMN05277829	ID: 5277829

223: Pathogen: clinical or host-associated sample from Klebsiella pneumoniae
Identifiers: BioSample: SAMN05277828; Sample name: 145/11
Organism: Klebsiella pneumoniae
Attributes:
    /strain="145"
    /collected by="Previlab"
    /collection date="2011"
    /geographic location="Brazil"
    /host="Homo sapiens"
    /host disease="nosocomial infection"
    /isolation source="rectal swab"
    /latitude and longitude="22.736269 S 47.644183 W"
Accession: SAMN05277828	ID: 5277828

224: Pathogen: clinical or host-associated sample from Klebsiella pneumoniae
Identifiers: BioSample: SAMN05194650; Sample name: Kp 196, TIET-4200
Organism: Klebsiella pneumoniae
Attributes:
    /strain="196"
    /collected by="Maria Sato"
    /collection date="2011"
    /geographic location="Brazil"
    /host="not applicable"
    /host disease="not applicable"
    /isolation source="urban river"
    /latitude and longitude="23.519427 S 46.746400 W"
Accession: SAMN05194650	ID: 5194650

225: Pathogen: clinical or host-associated sample from Klebsiella pneumoniae
Identifiers: BioSample: SAMN05194617; Sample name: Kp148,PINH-4900
Organism: Klebsiella pneumoniae
Attributes:
    /strain="148"
    /collected by="Maria Sato"
    /collection date="2011"
    /geographic location="Brazil"
    /host="not applicable"
    /host disease="not applicable"
    /isolation source="urban river"
    /latitude and longitude="23.530767 S 46.748376 W"
Accession: SAMN05194617	ID: 5194617

226: Pathogen: clinical or host-associated sample from Klebsiella pneumoniae
Identifiers: BioSample: SAMN05193406; Sample name: 1194/11; SRA: SRS11260464
Organism: Klebsiella pneumoniae
Attributes:
    /strain="1194"
    /collected by="Hospital Infantil Menino Jesus"
    /collection date="2011"
    /geographic location="Brazil"
    /host="Homo sapiens"
    /host disease="nosocomial infection"
    /isolation source="catheter tip"
    /latitude and longitude="23.560035 S 46.64733699 W"
Accession: SAMN05193406	ID: 5193406

227: Klebsiella pneumoniae strain BR, complete genome
Identifiers: BioSample: SAMN05188406; Sample name: Klebsiellar pneumonia strain BR
Organism: Klebsiella pneumoniae
Attributes:
    /strain="BR"
    /collection date="2015"
    /broad-scale environmental context="not collected"
    /local-scale environmental context="not collected"
    /environmental medium="not collected"
    /geographic location="China: hangzhou"
    /host="Homo sapiens"
    /isolation and growth condition="not collected"
    /latitude and longitude="30.27626542 N 120.17052096 E"
    /number of replicons="not collected"
    /reference for biomaterial="not collected"
Description:
Keywords: GSC:MIxS;MIGS:6.0
Accession: SAMN05188406	ID: 5188406

228: Pathogen: clinical or host-associated sample from Klebsiella pneumoniae
Identifiers: BioSample: SAMN05149976; Sample name: KPC-3 blood isolate 2
Organism: Klebsiella pneumoniae
Attributes:
    /isolate="blood sample 2"
    /collected by="Daniel Goldenberger"
    /collection date="2010-07-28"
    /geographic location="Switzerland: Basel"
    /host="Homo sapiens"
    /host disease="septicemia"
    /isolation source="blood"
    /latitude and longitude="47.5596 N 7.58860000 E"
    /host age="60s"
    /host description="blood sample 2 patient 2 (Babouee et al., 2011)"
    /host disease outcome="death"
    /host disease stage="intermediate"
    /host health state="hospitalised"
    /host sex="male"
    /host tissue sampled="blood"
Description:
Klebsiella pneumoniae expressing KPC-3 and colistin-resistant isolated from a blood sample during the treatment of a patient at the University Hospital of Basel, case 2 of Babouee, B. et al. 2011
Accession: SAMN05149976	ID: 5149976

229: Klebsiella pneumoniae subsp. pneumoniae strain F77 plasmid pF77-1, complete sequence
Identifiers: BioSample: SAMN04957810; Sample name: Klebsiella pneuminiae F77
Organism: Klebsiella pneumoniae subsp. pneumoniae
Attributes:
    /strain="F77"
    /collected by="Fujian Provincial Hospital"
    /collection date="2014-09-23"
    /geographic location="China"
    /host="Homo sapiens"
    /host disease="Pancreatic occupied lesions"
    /isolation source="bile"
    /latitude and longitude="26.5 N 119.18000000 E"
    /host age="77"
    /host sex="male"
    /sub species="pneumoniae"
Accession: SAMN04957810	ID: 4957810

230: Klebsiella pneumoniae subsp. pneumoniae strain F5 plasmid pF5-3, complete sequence
Identifiers: BioSample: SAMN04957808; Sample name: Klebsiella pneuminiae F5
Organism: Klebsiella pneumoniae subsp. pneumoniae
Attributes:
    /strain="F5"
    /collected by="Fujian Provincial Hospital"
    /collection date="2014-05-29"
    /geographic location="China"
    /host="Homo sapiens"
    /host disease="lung infection"
    /isolation source="sputum"
    /latitude and longitude="26.5 N 119.18000000 E"
    /host disease stage="80"
    /host sex="female"
    /sub species="pneumoniae"
Accession: SAMN04957808	ID: 4957808

231: Beta-lactamase- and carbapenemase-producing Klebsiella pneumoniae
Identifiers: BioSample: SAMN04889857; Sample name: CR14
Organism: Klebsiella pneumoniae
Attributes:
    /strain="CR14"
    /beta-lactamase family="CTX-M"
    /carbapenemase="yes"
    /EDTA inhibitor tested="yes"
    /geographic location="USA: New York"
    /host="Homo sapiens"
Accession: SAMN04889857	ID: 4889857

232: Microbe sample from Klebsiella pneumoniae
Identifiers: BioSample: SAMN07235711; Sample name: The sample of Klebsiella pneumoniae strain WCHKP020037; SRA: SRS3135805
Organism: Klebsiella pneumoniae
Attributes:
    /strain="WCHKP020037"
    /host="Homo sapiens"
    /collection date="2017"
    /geographic location="China: Sichuan, Chengdu"
    /sample type="Culture"
Accession: SAMN07235711	ID: 7235711

233: Pathogen: clinical or host-associated sample from KPC-producing Klebsiella pneumoniae
Identifiers: BioSample: SAMN07421006; Sample name: ST307JYC04; SRA: SRS2434387
Organism: Klebsiella pneumoniae
Attributes:
    /isolation source="Rectal swab"
    /geographic location="South Korea: Seoul"
    /collected by="Yonsei University College of Medicine"
    /host="Homo sapiens"
    /latitude and longitude="37.57 N 126.98 E"
    /collection date="2015-02"
    /host age="80"
    /host disease="Pneumonia"
    /strain="ST307PT04"
    /host sex="male"
Accession: SAMN07421006	ID: 7421006

234: Pathogen: clinical or host-associated sample from KPC-producing Klebsiella pneumoniae
Identifiers: BioSample: SAMN07421005; Sample name: ST307JYC03; SRA: SRS2434388
Organism: Klebsiella pneumoniae
Attributes:
    /isolation source="sputum"
    /geographic location="South Korea: Seoul"
    /collected by="Yonsei University College of Medicine"
    /host="Homo sapiens"
    /latitude and longitude="37.57 N 126.98 E"
    /collection date="2015-01-31"
    /host age="80"
    /host disease="Pneumonia"
    /strain="ST307PT03"
    /host sex="male"
Accession: SAMN07421005	ID: 7421005

235: Pathogen: clinical or host-associated sample from KPC-producing Klebsiella pneumoniae
Identifiers: BioSample: SAMN07421004; Sample name: ST307JYC02; SRA: SRS2434385
Organism: Klebsiella pneumoniae
Attributes:
    /isolation source="sputum"
    /geographic location="South Korea: Seoul"
    /collected by="Yonsei University College of Medicine"
    /host="Homo sapiens"
    /latitude and longitude="37.56 N 126.98 E"
    /collection date="2014-11-27"
    /host age="72"
    /host disease="Pneumonia"
    /strain="ST307PT02"
    /host sex="male"
Accession: SAMN07421004	ID: 7421004

236: Pathogen: clinical or host-associated sample from KPC-producing Klebsiella pneumoniae
Identifiers: BioSample: SAMN07421000; Sample name: ST307JYC01; SRA: SRS2434386
Organism: Klebsiella pneumoniae
Attributes:
    /isolation source="sputum"
    /geographic location="South Korea: Seoul"
    /collected by="Yonsei University College of Medicine"
    /host="Homo sapiens"
    /latitude and longitude="37.57 N 126.98 E"
    /collection date="2014-10-25"
    /host age="74"
    /host disease="Pneumonia"
    /strain="ST307PT01"
    /host sex="male"
Accession: SAMN07421000	ID: 7421000

237: Microbe sample from Klebsiella pneumoniae
Identifiers: BioSample: SAMN07419044; Sample name: BIC-1
Organism: Klebsiella pneumoniae
Attributes:
    /strain="BIC-1"
    /host="Homo sapiens"
    /collection date="2009-09-01"
    /geographic location="France: Kremlin-Bicetre"
    /sample type="rectal swab"
Accession: SAMN07419044	ID: 7419044

238: Pathogen: clinical or host-associated sample from Klebsiella pneumoniae
Identifiers: BioSample: SAMN07312491; Sample name: FDAARGOS_447; SRA: SRS2397464
Organism: Klebsiella pneumoniae
Attributes:
    /geographic location="Canada:BC"
    /collected by="BC Centre for Disease Control"
    /isolation source="perirectal"
    /collection date="2014-05"
    /strain="FDAARGOS_447"
    /latitude and longitude="Not Applicable"
    /isolate name alias="FDAARGOS_447"
    /identification method="Phenotypic and Molecular Methods"
    /host sex="Missing"
    /host disease="Screening"
    /host age="Missing"
    /host="Homo sapiens"
    /culture collection="FDA:FDAARGOS_447"
    /isolate="Not Applicable"
    /host disease outcome="Missing"
    /host health state="Missing"
    /host description="Missing"
    /host disease stage="Missing"
Description:
clinical isolate
Accession: SAMN07312491	ID: 7312491

239: Pathogen: clinical or host-associated sample from Klebsiella pneumoniae
Identifiers: BioSample: SAMN07312486; Sample name: FDAARGOS_442; SRA: SRS2397405
Organism: Klebsiella pneumoniae
Attributes:
    /geographic location="Canada:BC"
    /collected by="BC Centre for Disease Control"
    /isolation source="blood"
    /collection date="2010-11"
    /strain="FDAARGOS_442"
    /latitude and longitude="Not Applicable"
    /isolate name alias="FDAARGOS_442"
    /identification method="Phenotypic and Molecular Methods"
    /host sex="Missing"
    /host disease="Missing"
    /host age="Missing"
    /host="Homo sapiens"
    /culture collection="FDA:FDAARGOS_442"
    /isolate="Not Applicable"
    /host disease outcome="Missing"
    /host health state="Missing"
    /host description="Missing"
    /host disease stage="Missing"
Description:
clinical isolate
Accession: SAMN07312486	ID: 7312486

240: Pathogen: clinical or host-associated sample from Klebsiella pneumoniae
Identifiers: BioSample: SAMN07291531; Sample name: AR_0438; SRA: SRS3159753
Organism: Klebsiella pneumoniae
Attributes:
    /Panel_ID="CZA-08"
    /collected by="missing"
    /collection date="missing"
    /geographic location="missing"
    /host="missing"
    /host disease="missing"
    /isolate="missing"
    /isolation source="missing"
    /latitude and longitude="missing"
    /strain="AR438"
Accession: SAMN07291531	ID: 7291531

241: Pathogen: clinical or host-associated sample from Klebsiella pneumoniae
Identifiers: BioSample: SAMN07291505; Sample name: AR_0362; SRA: SRS3159748
Organism: Klebsiella pneumoniae
Attributes:
    /Panel_ID="CTV-12"
    /collected by="missing"
    /collection date="missing"
    /geographic location="missing"
    /host="missing"
    /host disease="missing"
    /isolate="missing"
    /isolation source="missing"
    /latitude and longitude="missing"
    /strain="AR_362"
Accession: SAMN07291505	ID: 7291505

242: Pathogen: clinical or host-associated sample from Klebsiella pneumoniae
Identifiers: BioSample: SAMN07291504; Sample name: AR_0361; SRA: SRS3013409
Organism: Klebsiella pneumoniae
Attributes:
    /Panel_ID="CTV-11"
    /collected by="missing"
    /collection date="missing"
    /geographic location="missing"
    /host="missing"
    /host disease="missing"
    /isolate="missing"
    /isolation source="missing"
    /latitude and longitude="missing"
Accession: SAMN07291504	ID: 7291504

243: Beta-lactamase- and carbapenemase-producing Klebsiella pneumoniae
Identifiers: BioSample: SAMN04889856; Sample name: NY9
Organism: Klebsiella pneumoniae
Attributes:
    /strain="NY9"
    /beta-lactamase family="CTX-M"
    /carbapenemase="yes"
    /EDTA inhibitor tested="yes"
    /geographic location="USA: New York"
    /host="Homo sapiens"
Accession: SAMN04889856	ID: 4889856

244: Microbe sample from Klebsiella pneumoniae
Identifiers: BioSample: SAMN07235710; Sample name: The sample of Klebsiella pneumoniae strain WCHKP36; SRA: SRS3135804
Organism: Klebsiella pneumoniae
Attributes:
    /strain="WCHKP36"
    /host="Homo sapiens"
    /collection date="2017"
    /geographic location="China: Sichuan, Chengdu"
    /sample type="Culture"
Accession: SAMN07235710	ID: 7235710

245: Microbe sample from Klebsiella pneumoniae
Identifiers: BioSample: SAMN07235709; Sample name: The sample of Klebsiella pneumoniae strain WCHKP35; SRA: SRS2809337
Organism: Klebsiella pneumoniae
Attributes:
    /strain="WCHKP35"
    /host="Homo sapiens"
    /collection date="2017"
    /geographic location="China: Sichuan, Chengdu"
    /sample type="Culture"
Accession: SAMN07235709	ID: 7235709

246: Microbe sample from Klebsiella pneumoniae plasmid pKP64477d
Identifiers: BioSample: SAMN07137240; Sample name: Klebsiella pneumoniae plasmid pKP64477d sequencing
Organism: Klebsiella pneumoniae
Attributes:
    /strain="A64477"
    /host="Homo sapiens"
    /isolation source="urine"
    /collection date="2014-11-25"
    /geographic location="Brazil: City of Sao Paulo, State of Sao Paulo"
    /sample type="single cell"
Accession: SAMN07137240	ID: 7137240

247: Microbe sample from Klebsiella pneumoniae
Identifiers: BioSample: SAMN06909168; Sample name: Klebsiella pneumoniae strain WCHKP97; SRA: SRS3138899
Organism: Klebsiella pneumoniae
Attributes:
    /strain="WCHKP020097"
    /host="Homo sapiens"
    /collection date="2017-01"
    /geographic location="China: Sichuan"
    /sample type="Culture"
    /alternate_ID="WCHKP97"
Accession: SAMN06909168	ID: 6909168

248: Microbe sample from Klebsiella pneumoniae
Identifiers: BioSample: SAMN06909161; Sample name: Klebsiella pneumoniae strain WCHKP3; SRA: SRS3135784
Organism: Klebsiella pneumoniae
Attributes:
    /strain="SCKP020003"
    /host="Homo sapiens"
    /collection date="2016-09"
    /geographic location="China: Yibin, Sichuan"
    /sample type="Culture"
    /alternate_ID="020003"
Accession: SAMN06909161	ID: 6909161

249: Microbe sample from Klebsiella pneumoniae
Identifiers: BioSample: SAMN06909160; Sample name: Klebsiella pneumoniae strain WCHKP2; SRA: SRS3135787
Organism: Klebsiella pneumoniae
Attributes:
    /strain="WCHKP2"
    /host="Homo sapiens"
    /collection date="2016-08"
    /geographic location="China: Yibin, Sichuan"
    /sample type="Culture"
Accession: SAMN06909160	ID: 6909160

250: Klebsiella pneumoniae strain WCHKP10G4
Identifiers: BioSample: SAMN06671974; Sample name: Klebsiella pneumoniae strain WCHKP10G4; SRA: SRS3138889
Organism: Klebsiella pneumoniae
Attributes:
    /strain="WCHKP085104"
    /host="Homo sapiens"
    /collection date="2015-06"
    /geographic location="China: Sichuan, Chengdu"
    /sample type="culture"
    /alternate_ID="WCHKP10G4, 085104"
Accession: SAMN06671974	ID: 6671974


251: Klebsiella pneumoniae strain WCHKP7E2
Identifiers: BioSample: SAMN06671971; Sample name: Klebsiella pneumoniae strain WCHKP7E2; SRA: SRS2809340
Organism: Klebsiella pneumoniae
Attributes:
    /strain="WCHKP7E2"
    /host="Homo sapiens"
    /collection date="2015-04"
    /geographic location="China: Sichuan, Chengdu"
    /sample type="culture"
Accession: SAMN06671971	ID: 6671971

252: Klebsiella pneumoniae strain WCHKP2080
Identifiers: BioSample: SAMN06671967; Sample name: Klebsiella pneumoniae strain WCHKP2080; SRA: SRS3138947
Organism: Klebsiella pneumoniae
Attributes:
    /strain="WCHKP2080"
    /host="Homo sapiens"
    /collection date="2016-06"
    /geographic location="China: Sichuan, Chengdu"
    /sample type="culture"
Accession: SAMN06671967	ID: 6671967

253: Klebsiella pneumoniae strain WCHKP2005
Identifiers: BioSample: SAMN06671966; Sample name: Klebsiella pneumoniae strain WCHKP2005; SRA: SRS3138948
Organism: Klebsiella pneumoniae
Attributes:
    /strain="WCHKP095005"
    /host="Homo sapiens"
    /collection date="2016-06"
    /geographic location="China: Sichuan, Chengdu"
    /sample type="culture"
    /alternate_ID="WCHKP2005, 095005"
Accession: SAMN06671966	ID: 6671966

254: Microbe sample from Klebsiella pneumoniae subsp. pneumoniae KPR0928
Identifiers: BioSample: SAMN02786856; Sample name: aaltw; SRA: SRS656231
Organism: Klebsiella pneumoniae subsp. pneumoniae KPR0928
Attributes:
    /strain="KPR0928"
    /host="Homo sapiens"
    /collection date="2012"
    /geographic location="USA"
    /isolation source="sputum"
    /sample type="missing"
    /sub species="pneumoniae"
Accession: SAMN02786856	ID: 2786856

255: Pathogen: clinical or host-associated sample from Klebsiella pneumoniae
Identifiers: BioSample: SAMN03024610; Sample name: Klebsiella pneumoniae KPC-producing clinical isolate CAV1392; SRA: SRS706922
Organism: Klebsiella pneumoniae
Attributes:
    /strain="CAV1392"
    /collected by="Clinical Microbiology University of Virginia Health System"
    /collection date="2011-03"
    /geographic location="USA:Virginia"
    /host="Homo sapiens"
    /host disease="Pneumonia"
    /isolation source="sputum"
    /latitude and longitude="38.14 N 78.45 W"
Accession: SAMN03024610	ID: 3024610

256: Pathogen: clinical or host-associated sample from Klebsiella pneumoniae
Identifiers: BioSample: SAMN03024590; Sample name: Klebsiella pneumoniae KPC-producing clinical isolate CAV1344; SRA: SRS706902
Organism: Klebsiella pneumoniae
Attributes:
    /strain="CAV1344"
    /collected by="Clinical Microbiology University of Virginia Health System"
    /collection date="2010-12"
    /geographic location="USA:Virginia"
    /host="Homo sapiens"
    /host disease="Urinary Tract Infection"
    /isolation source="urine"
    /latitude and longitude="38.14 N 78.45 W"
Accession: SAMN03024590	ID: 3024590

257: Pathogen: clinical or host-associated sample from Klebsiella pneumoniae
Identifiers: BioSample: SAMN03024585; Sample name: Klebsiella pneumoniae KPC-producing clinical isolate CAV1217; SRA: SRS706899
Organism: Klebsiella pneumoniae
Attributes:
    /strain="CAV1217"
    /collected by="Clinical Microbiology University of Virginia Health System"
    /collection date="2010-08"
    /geographic location="USA:Virginia"
    /host="Homo sapiens"
    /host disease="Urinary Tract Infection"
    /isolation source="urine"
    /latitude and longitude="38.14 N 78.45 W"
Accession: SAMN03024585	ID: 3024585

258: Pathogen: clinical or host-associated sample from Klebsiella pneumoniae
Identifiers: BioSample: SAMN03024583; Sample name: Klebsiella pneumoniae KPC-producing clinical isolate CAV1596; SRA: SRS706895
Organism: Klebsiella pneumoniae
Attributes:
    /strain="CAV1596"
    /collected by="Clinical Microbiology University of Virginia Health System"
    /collection date="2012-04"
    /geographic location="USA:Virginia"
    /host="Homo sapiens"
    /host disease="not applicable"
    /isolation source="Perirectal"
    /latitude and longitude="38.14 N 78.45 W"
Accession: SAMN03024583	ID: 3024583

259: Pathogen: clinical or host-associated sample from Klebsiella pneumoniae
Identifiers: BioSample: SAMN03024576; Sample name: Klebsiella pneumoniae KPC-producing clinical isolate CAV1042; SRA: SRS706888
Organism: Klebsiella pneumoniae
Attributes:
    /strain="CAV1042"
    /collected by="Clinical Microbiology University of Virginia Health System"
    /collection date="2008-04"
    /geographic location="USA:Virginia"
    /host="Homo sapiens"
    /host disease="Urinary Tract Infection"
    /isolation source="urine"
    /latitude and longitude="38.14 N 78.45 W"
Accession: SAMN03024576	ID: 3024576

260: Pathogen: clinical or host-associated sample from Klebsiella pneumoniae
Identifiers: BioSample: SAMN03024573; Sample name: Klebsiella pneumoniae KPC-producing clinical isolate CAV1016; SRA: SRS706885
Organism: Klebsiella pneumoniae
Attributes:
    /strain="CAV1016"
    /collected by="Clinical Microbiology University of Virginia Health System"
    /collection date="2007-08"
    /geographic location="USA:Virginia"
    /host="Homo sapiens"
    /host disease="Intra-abdominal infection"
    /isolation source="Abdominal Abscess"
    /latitude and longitude="38.14 N 78.45 W"
Accession: SAMN03024573	ID: 3024573

261: Microbe sample from Escherichia coli
Identifiers: BioSample: SAMN03024263; Sample name: Escherichia coli KPC-producing transformant GH1016; SRA: SRS706881
Organism: Escherichia coli
Attributes:
    /strain="GH1016"
    /collection date="2008-01"
    /geographic location="USA:Virginia"
    /isolation source="Lab generated"
    /sample type="missing"
Description:
Escherichia coli GeneHogs transformed with pKPC_UVA01 plasmid isolated from Klebsiella pneumoniae CAV1016
Accession: SAMN03024263	ID: 3024263

262: Microbe sample from Klebsiella pneumoniae subsp. pneumoniae KPNIH32
Identifiers: BioSample: SAMN02820981; Sample name: aaqik; SRA: SRS698988
Organism: Klebsiella pneumoniae subsp. pneumoniae
Attributes:
    /strain="KPNIH32"
    /collection date="2013"
    /geographic location="USA"
    /isolation source="perirectal swab"
    /sample type="missing"
    /sub species="pneumoniae"
Accession: SAMN02820981	ID: 2820981

263: Microbe sample from Klebsiella pneumoniae subsp. pneumoniae KPNIH30
Identifiers: BioSample: SAMN02820977; Sample name: aatxj; SRA: SRS700439
Organism: Klebsiella pneumoniae subsp. pneumoniae
Attributes:
    /strain="KPNIH30"
    /collection date="2013"
    /geographic location="USA"
    /isolation source="perirectal swab"
    /sample type="missing"
    /sub species="pneumoniae"
Accession: SAMN02820977	ID: 2820977

264: Microbe sample from Klebsiella pneumoniae subsp. pneumoniae KPNIH29
Identifiers: BioSample: SAMN02803823; Sample name: aatxi; SRA: SRS699406
Organism: Klebsiella pneumoniae subsp. pneumoniae
Attributes:
    /strain="KPNIH29"
    /collection date="2013"
    /geographic location="USA"
    /isolation source="perirectal swab"
    /sample type="missing"
    /sub species="pneumoniae"
Accession: SAMN02803823	ID: 2803823

265: Sample of Klebsiella pneumoniae 38544
Identifiers: BioSample: SAMN03067421; SRA: SRS734218; JCVI: GCID_KLEB_00002
Organism: Klebsiella pneumoniae
Attributes:
    /output_dir="/usr/local/scratch/CORE/allow_to_del/biosamples"
    /strain="38544"
    /collected by="Barry Kreiswirth"
    /collection date="2012"
    /geographic location="USA"
    /host="Homo sapiens"
    /host disease="bloodstream infection"
    /isolation source="bodily fluid"
    /latitude and longitude="Unknown"
    /host health state="Diseased"
    /host tissue sampled="Blood"
    /phenotype="Unknown"
    /genotype_method="MLST"
    /genotype="258"
Description:
Sample of Klebsiella pneumoniae 38544
Accession: SAMN03067421	ID: 3067421

266: Microbe sample from Klebsiella pneumoniae subsp. pneumoniae KPNIH24
Identifiers: BioSample: SAMN02786855; Sample name: aaltj; SRA: SRS650222
Organism: Klebsiella pneumoniae subsp. pneumoniae KPNIH24
Attributes:
    /strain="KPNIH24"
    /collection date="2012"
    /geographic location="USA"
    /isolation source="throat/groin"
    /sample type="missing"
    /sub species="pneumoniae"
Accession: SAMN02786855	ID: 2786855

267: Microbe sample from Klebsiella pneumoniae subsp. pneumoniae KPNIH33
Identifiers: BioSample: SAMN02720898; Sample name: aatwm; SRA: SRS700423
Organism: Klebsiella pneumoniae subsp. pneumoniae
Attributes:
    /strain="KPNIH33"
    /collection date="2013"
    /geographic location="USA"
    /isolation source="unknown"
    /sample type="missing"
    /sub species="pneumoniae"
Accession: SAMN02720898	ID: 2720898

268: Microbe sample for Klebsiella pneumoniae subsp. pneumoniae KPNIH27
Identifiers: BioSample: SAMN02713685; Sample name: aaltu; SRA: SRS643557
Organism: Klebsiella pneumoniae subsp. pneumoniae KPNIH27
Attributes:
    /strain="KPNIH27"
    /collection date="2012"
    /geographic location="USA"
    /isolation source="groin"
    /sample type="missing"
    /sub species="pneumoniae"
Accession: SAMN02713685	ID: 2713685

269: Pathogen: clinical or host-associated sample from Klebsiella pneumoniae subsp. pneumoniae Kp13
Identifiers: BioSample: SAMN02641520; Sample name: CP003999
Organism: Klebsiella pneumoniae subsp. pneumoniae Kp13
Attributes:
    /strain="Kp13"
    /geographic location="Brazil"
    /collected by="missing"
    /isolation source="blood"
    /host="Homo sapiens"
    /host disease="missing"
    /collection date="2009"
    /latitude and longitude="missing"
    /sub species="pneumoniae"
Accession: SAMN02641520	ID: 2641520

270: Sample from Klebsiella pneumoniae 500_1420
Identifiers: BioSample: SAMN02141993; Sample name: 1134709401403 Klebsiella pneumoniae 500_1420 5001420-PE-IL30-1 Sample; SRA: SRS420070
Organism: Klebsiella pneumoniae 500_1420
Attributes:
    /strain="500_1420"
Description:
Klebsiella pneumoniae genomic DNA 
Accession: SAMN02141993	ID: 2141993

271: Sample from Klebsiella pneumoniae DMC1097
Identifiers: BioSample: SAMN02141981; BioSample: SAMN01902180; Sample name: 1134709401413 Klebsiella pneumoniae DMC1097 DMC1097-PE-IL12-1 Sample; SRA: SRS420058
Organism: Klebsiella pneumoniae DMC1097
Attributes:
    /strain="DMC1097"
Description:
Klebsiella pneumoniae genomic DNA
Accession: SAMN02141981	ID: 2141981

272: Sample from Klebsiella pneumoniae UHKPC07
Identifiers: BioSample: SAMN02141972; BioSample: SAMN01902186; Sample name: 1134709401431 Klebsiella pneumoniae UHKPC06 UHKPC07-PE-IL20-1 Sample; SRA: SRS420033
Organism: Klebsiella pneumoniae UHKPC07
Attributes:
    /strain="UHKPC07"
Description:
Klebsiella pneumoniae genomic DNA
Accession: SAMN02141972	ID: 2141972

273: Generic sample from Klebsiella pneumoniae MGH 39
Identifiers: BioSample: SAMN02138579; Sample name: Klebsiella pneumoniae MGH 39; SRA: SRS420860
Organism: Klebsiella pneumoniae MGH 39
Attributes:
    /collection date="missing"
    /host="missing"
    /isolation source="urine"
    /geographic location="missing"
    /strain="MGH 39"
Accession: SAMN02138579	ID: 2138579

274: Sample from Klebsiella pneumoniae subsp. pneumoniae KPNIH10
Identifiers: BioSample: SAMN01057614; Sample name: KPNIH10_D1558283; SRA: SRS346946
Organism: Klebsiella pneumoniae subsp. pneumoniae KPNIH10
Attributes:
    /strain="KPNIH10"
    /BioSampleModel="Generic"
    /sub species="pneumoniae"
Description:
Klebsiella pneumoniae subsp. pneumoniae KPNIH10 genomic sample
Accession: SAMN01057614	ID: 1057614

275: Sample from Klebsiella pneumoniae subsp. pneumoniae KPNIH1
Identifiers: BioSample: SAMN01057611; Sample name: KPNIH1_D1448792; SRA: SRS346943
Organism: Klebsiella pneumoniae subsp. pneumoniae KPNIH1
Attributes:
    /strain="KPNIH1"
    /isolation source="groin"
    /host="Homo sapiens"
    /geographic location="USA"
    /collection date="2011"
    /sub species="pneumoniae"
Description:
Klebsiella pneumoniae subsp. pneumoniae KPNIH1 genomic sample
Accession: SAMN01057611	ID: 1057611

276: Pathogen: clinical or host-associated sample from Klebsiella pneumoniae
Identifiers: BioSample: SAMN04014938; Sample name: FDA-CDC-AR_0097; SRA: SRS1256933
Organism: Klebsiella pneumoniae
Attributes:
    /isolation source="missing"
    /latitude and longitude="missing"
    /collected by="missing"
    /host disease="missing"
    /host="missing"
    /isolate="missing"
    /geographic location="missing"
    /collection date="missing"
    /panel_id="CarbaNP-66"
Accession: SAMN04014938	ID: 4014938

277: Pathogen: clinical or host-associated sample from Klebsiella pneumoniae
Identifiers: BioSample: SAMN04868740; Sample name: 20_GR_12; SRA: SRS2978306
Organism: Klebsiella pneumoniae
Attributes:
    /latitude and longitude="38.03 N 23.79 E"
    /collection date="2012-11-29"
    /collected by="Hygeia General Hospital"
    /genotype="ST258"
    /host disease="missing"
    /isolation source="stool"
    /strain="20_GR_12"
    /host="Homo sapiens"
    /geographic location="Greece: Athens"
Accession: SAMN04868740	ID: 4868740

278: Pathogen: clinical or host-associated sample from Klebsiella pneumoniae
Identifiers: BioSample: SAMN04014970; Sample name: FDA-CDC-AR_0129; SRA: SRS1613980
Organism: Klebsiella pneumoniae
Attributes:
    /isolation source="missing"
    /latitude and longitude="missing"
    /collected by="missing"
    /host disease="missing"
    /host="missing"
    /isolate="missing"
    /geographic location="missing"
    /collection date="missing"
    /panel_id="CRE-18"
    /strain="AR_0129"
Accession: SAMN04014970	ID: 4014970

279: Pathogen: clinical or host-associated sample from Klebsiella pneumoniae
Identifiers: BioSample: SAMN04014967; Sample name: FDA-CDC-AR_0126; SRA: SRS1613978
Organism: Klebsiella pneumoniae
Attributes:
    /isolation source="missing"
    /latitude and longitude="missing"
    /collected by="missing"
    /host disease="missing"
    /host="missing"
    /isolate="missing"
    /geographic location="missing"
    /collection date="missing"
    /panel_id="CRE-15"
    /strain="AR_0126"
Accession: SAMN04014967	ID: 4014967

280: Pathogen: clinical or host-associated sample from Klebsiella pneumoniae
Identifiers: BioSample: SAMN04014966; Sample name: FDA-CDC-AR_0125; SRA: SRS1613977
Organism: Klebsiella pneumoniae
Attributes:
    /isolation source="missing"
    /latitude and longitude="missing"
    /collected by="missing"
    /host disease="missing"
    /host="missing"
    /isolate="missing"
    /geographic location="missing"
    /collection date="missing"
    /panel_id="CRE-14"
    /strain="AR_0125"
Accession: SAMN04014966	ID: 4014966

281: Pathogen: clinical or host-associated sample from Klebsiella pneumoniae
Identifiers: BioSample: SAMN04014961; Sample name: FDA-CDC-AR_0120; SRA: SRS1613976
Organism: Klebsiella pneumoniae
Attributes:
    /isolation source="missing"
    /latitude and longitude="missing"
    /collected by="missing"
    /host disease="missing"
    /host="missing"
    /isolate="missing"
    /geographic location="missing"
    /collection date="missing"
    /panel_id="CRE-09"
    /strain="AR_0120"
Accession: SAMN04014961	ID: 4014961

282: Pathogen: clinical or host-associated sample from Klebsiella pneumoniae
Identifiers: BioSample: SAMN04014958; Sample name: FDA-CDC-AR_0117; SRA: SRS1613973
Organism: Klebsiella pneumoniae
Attributes:
    /isolation source="missing"
    /latitude and longitude="missing"
    /collected by="missing"
    /host disease="missing"
    /host="missing"
    /isolate="missing"
    /geographic location="missing"
    /collection date="missing"
    /panel_id="CRE-06"
    /strain="AR_0117"
Accession: SAMN04014958	ID: 4014958

283: Pathogen: clinical or host-associated sample from Klebsiella pneumoniae
Identifiers: BioSample: SAMN04014956; Sample name: FDA-CDC-AR_0115; SRA: SRS1613972
Organism: Klebsiella pneumoniae
Attributes:
    /isolation source="missing"
    /latitude and longitude="missing"
    /collected by="missing"
    /host disease="missing"
    /host="missing"
    /isolate="missing"
    /geographic location="missing"
    /collection date="missing"
    /panel_id="CRE-04"
    /strain="AR_0115"
Accession: SAMN04014956	ID: 4014956

284: Pathogen: clinical or host-associated sample from Klebsiella pneumoniae
Identifiers: BioSample: SAMN04014954; Sample name: FDA-CDC-AR_0113; SRA: SRS1613970
Organism: Klebsiella pneumoniae
Attributes:
    /isolation source="missing"
    /latitude and longitude="missing"
    /collected by="missing"
    /host disease="missing"
    /host="missing"
    /isolate="missing"
    /geographic location="missing"
    /collection date="missing"
    /panel_id="CRE-02"
    /strain="AR_0113"
Accession: SAMN04014954	ID: 4014954

285: Pathogen: clinical or host-associated sample from Klebsiella pneumoniae
Identifiers: BioSample: SAMN04014953; Sample name: FDA-CDC-AR_0112; SRA: SRS1872080
Organism: Klebsiella pneumoniae
Attributes:
    /isolation source="missing"
    /latitude and longitude="missing"
    /collected by="missing"
    /host disease="missing"
    /host="missing"
    /isolate="missing"
    /geographic location="missing"
    /collection date="missing"
    /panel_id="CRE-01"
    /strain="AR_0112"
Accession: SAMN04014953	ID: 4014953

286: Pathogen: clinical or host-associated sample from Klebsiella pneumoniae
Identifiers: BioSample: SAMN04014939; Sample name: FDA-CDC-AR_0098; SRA: SRS1613895
Organism: Klebsiella pneumoniae
Attributes:
    /isolation source="missing"
    /latitude and longitude="missing"
    /collected by="missing"
    /host disease="missing"
    /host="missing"
    /isolate="missing"
    /geographic location="missing"
    /collection date="missing"
    /panel_id="CarbaNP-67"
    /strain="AR_0098"
Accession: SAMN04014939	ID: 4014939

287: Pathogen: clinical or host-associated sample from Klebsiella pneumoniae subsp. pneumoniae
Identifiers: BioSample: SAMN07452764; Sample name: AUSMDU00008079; SRA: SRS2429050
Organism: Klebsiella pneumoniae subsp. pneumoniae
Attributes:
    /strain="AUSMDU00008079"
    /collected by="Doherty Applied Microbial Genomics"
    /collection date="2012-09-26"
    /geographic location="Australia: Victoria"
    /host="Homo sapiens"
    /host disease="Urinary tract infection"
    /isolation source="Patient urine"
    /latitude and longitude="37.81 S 144.96 E"
    /sub species="pneumoniae"
Accession: SAMN07452764	ID: 7452764

288: Pathogen: clinical or host-associated sample from Klebsiella pneumoniae subsp. ozaenae
Identifiers: BioSample: SAMN04014937; Sample name: FDA-CDC-AR_0096; SRA: SRS1613894
Organism: Klebsiella pneumoniae subsp. ozaenae
Attributes:
    /isolation source="missing"
    /latitude and longitude="missing"
    /collected by="missing"
    /host disease="missing"
    /host="missing"
    /isolate="missing"
    /sub species="ozaenae"
    /geographic location="missing"
    /collection date="missing"
    /panel_id="CarbaNP-65"
    /strain="AR_0096"
Accession: SAMN04014937	ID: 4014937

289: Pathogen: clinical or host-associated sample from Klebsiella pneumoniae
Identifiers: BioSample: SAMN03733725; Sample name: Klebsiella pneumoniae KPC-producing clinical isolate CAV1193; SRA: SRS1182735
Organism: Klebsiella pneumoniae
Attributes:
    /strain="CAV1193"
    /collected by="Clinical Microbiology University of Virginia Health System"
    /collection date="2010-05"
    /geographic location="USA:Virginia"
    /host="Homo sapiens"
    /host disease="missing"
    /isolation source="respiratory"
    /latitude and longitude="38.14 N 78.45 W"
Accession: SAMN03733725	ID: 3733725

290: MIGS Cultured Bacterial/Archaeal sample from Klebsiella pneumoniae KPNIH36
Identifiers: BioSample: SAMN03701676; Sample name: KPNIH36; SRA: SRS1336611
Organism: Klebsiella pneumoniae
Attributes:
    /strain="KPNIH36"
    /collection date="2013"
    /broad-scale environmental context="human-associated habitat"
    /local-scale environmental context="not collected"
    /environmental medium="not collected"
    /geographic location="USA"
    /isolation and growth condition="missing"
    /latitude and longitude="38.984652 N 77.094709 W"
    /number of replicons="missing"
    /reference for biomaterial="missing"
Description:
Klebsiella pneumoniae AATWN
Keywords: GSC:MIxS;MIGS:6.0
Accession: SAMN03701676	ID: 3701676

291: Pathogen: clinical or host-associated sample from Klebsiella pneumoniae
Identifiers: BioSample: SAMN03657213; Sample name: BWHC1; SRA: SRS941496
Organism: Klebsiella pneumoniae
Attributes:
    /strain="BWHC1"
    /collected by="BWH"
    /collection date="2012-05-12"
    /isolation source="urine"
    /geographic location="USA: Boston"
    /latitude and longitude="42.3601 N 71.0589 W"
    /host disease="missing"
    /host="Homo sapiens"
    /ontological term="urine:UBERON_0001088"
    /IFSAC+ Category="clinical/research, human"
    /source type="human"
Accession: SAMN03657213	ID: 3657213

292: Pathogen: clinical or host-associated sample from Klebsiella pneumoniae
Identifiers: BioSample: SAMN03455995; Sample name: ABFQB; SRA: SRS4531571
Organism: Klebsiella pneumoniae
Attributes:
    /strain="ABFQB"
    /collection date="2015"
    /geographic location="USA"
    /latitude and longitude="38.984652 N 77.094709 W"
    /isolation and growth condition="missing"
    /number of replicons="missing"
    /reference for biomaterial="missing"
    /collected by="missing"
    /host="missing"
    /host disease="missing"
    /isolation source="missing"
Description:
Klebsiella pneumoniae ABFQB
Accession: SAMN03455995	ID: 3455995

293: Pathogen: clinical or host-associated sample from Klebsiella pneumoniae
Identifiers: BioSample: SAMN03455990; Sample name: ABFPW; SRA: SRS2916925
Organism: Klebsiella pneumoniae
Attributes:
    /strain="KPNIH45"
    /collection date="2014"
    /geographic location="USA"
    /latitude and longitude="38.984652 N 77.094709 W"
    /isolation and growth condition="missing"
    /number of replicons="missing"
    /reference for biomaterial="missing"
    /collected by="missing"
    /host="missing"
    /host disease="missing"
    /isolation source="missing"
Description:
Klebsiella pneumoniae ABFPW
Accession: SAMN03455990	ID: 3455990

294: MIGS Cultured Bacterial/Archaeal sample from Klebsiella pneumoniae
Identifiers: BioSample: SAMN03455930; Sample name: KPNIH39; SRA: SRS1334400
Organism: Klebsiella pneumoniae
Attributes:
    /strain="KPNIH39"
    /collection date="2014"
    /broad-scale environmental context="human-associated habitat"
    /local-scale environmental context="not collected"
    /environmental medium="not collected"
    /geographic location="USA"
    /latitude and longitude="38.984652 N 77.094709 W"
    /isolation and growth condition="missing"
    /number of replicons="missing"
    /reference for biomaterial="missing"
Description:
Klebsiella pneumoniae KPNIH39
Keywords: GSC:MIxS;MIGS:6.0
Accession: SAMN03455930	ID: 3455930

295: Sample from Klebsiella pneumoniae 30660/NJST258_1
Identifiers: BioSample: SAMN03081502; GenBank: gb|CP006923.1
Organism: Klebsiella pneumoniae 30660/NJST258_1
Attributes:
    /geographic location="USA"
    /isolation source="urinary tract infection"
    /collection date="2010"
    /strain="30660/NJST258_1"
    /host="Homo sapiens"
Accession: SAMN03081502	ID: 3081502

296: Sample from Klebsiella pneumoniae 30684/NJST258_2
Identifiers: BioSample: SAMN03081501; GenBank: gb|CP006918.1
Organism: Klebsiella pneumoniae 30684/NJST258_2
Attributes:
    /geographic location="USA"
    /isolation source="urinary tract infection"
    /collection date="2010"
    /strain="30684/NJST258_2"
    /host="Homo sapiens"
Accession: SAMN03081501	ID: 3081501

297: Sample of Klebsiella pneumoniae 34618
Identifiers: BioSample: SAMN03067424; SRA: SRS734221; JCVI: GCID_KLEB_00006
Organism: Klebsiella pneumoniae
Attributes:
    /output_dir="/usr/local/scratch/CORE/allow_to_del/biosamples"
    /strain="34618"
    /collected by="Barry Kreiswirth"
    /collection date="2011"
    /geographic location="USA"
    /host="Homo sapiens"
    /host disease="pneumonia"
    /isolation source="bodily fluid"
    /latitude and longitude="Unknown"
    /host health state="Diseased"
    /host tissue sampled="bronchoalveolar lavage"
    /phenotype="Unknown"
    /genotype_method="MLST"
    /genotype="258"
Description:
Sample of Klebsiella pneumoniae 34618
Accession: SAMN03067424	ID: 3067424

298: Pathogen: clinical or host-associated sample from Klebsiella pneumoniae
Identifiers: BioSample: SAMN10433884; Sample name: L39_2
Organism: Klebsiella pneumoniae
Attributes:
    /strain="L39_2"
    /collected by="XuHao"
    /collection date="2018"
    /geographic location="China:Zhejiang"
    /host="Homo sapiens"
    /host disease="diarrhoea"
    /isolation source="stool"
    /latitude and longitude="29.8 N 118.2 E"
Accession: SAMN10433884	ID: 10433884

299: C2601
Identifiers: BioSample: SAMN11479263; Sample name: C2601
Organism: Klebsiella pneumoniae
Attributes:
    /strain="C2601"
    /host="Homo sapiens"
    /isolation source="sputum"
    /collection date="2017-01-17"
    /geographic location="China:Jinan"
    /sample type="culture"
Accession: SAMN11479263	ID: 11479263

300: C2414
Identifiers: BioSample: SAMN11479262; Sample name: C2414
Organism: Klebsiella pneumoniae
Attributes:
    /strain="C2414"
    /host="Homo sapiens"
    /isolation source="urine"
    /collection date="2017-10-18"
    /geographic location="China:Wuhan"
    /sample type="culture"
Accession: SAMN11479262	ID: 11479262


301: C2343
Identifiers: BioSample: SAMN11479261; Sample name: C2343
Organism: Klebsiella pneumoniae
Attributes:
    /strain="C2343"
    /host="Homo sapiens"
    /isolation source="intra-abdominal fluid"
    /collection date="2017-08-07"
    /geographic location="China:Qinghuangdao"
    /sample type="culture"
Accession: SAMN11479261	ID: 11479261

302: C2315
Identifiers: BioSample: SAMN11479260; Sample name: C2315
Organism: Klebsiella pneumoniae
Attributes:
    /strain="C2315"
    /host="Homo sapiens"
    /isolation source="intra-abdominal fluid"
    /collection date="2017-10-09"
    /geographic location="China:Qinghuangdao"
    /sample type="culture"
Accession: SAMN11479260	ID: 11479260

303: Pathogen: clinical or host-associated sample from Klebsiella pneumoniae subsp. pneumoniae
Identifiers: BioSample: SAMN11105635; Sample name: Klebsiella pneumoniae KP-8788
Organism: Klebsiella pneumoniae subsp. pneumoniae
Attributes:
    /strain="KP-8788"
    /collected by="to Istituto Mediterraneo per i Trapianti Ismett IRCCS"
    /collection date="2017"
    /geographic location="Italy:Palermo"
    /host="Homo sapiens"
    /host disease="Renal Transplantation"
    /isolation source="blood"
    /latitude and longitude="38.101784 N 13.358520 E"
    /sub species="pneumoniae"
Accession: SAMN11105635	ID: 11105635

304: Pathogen: clinical or host-associated sample from Klebsiella pneumoniae
Identifiers: BioSample: SAMN11089893; Sample name: R1701long
Organism: Klebsiella pneumoniae
Attributes:
    /strain="R1701"
    /collected by="University of Pittsburgh"
    /collection date="2016-10"
    /geographic location="USA:Pittsburgh"
    /host="Homo sapiens"
    /host disease="Bacteremia"
    /isolation source="blood"
    /latitude and longitude="40.44 N 79.96 W"
Accession: SAMN11089893	ID: 11089893

305: Pathogen: clinical or host-associated sample from Klebsiella pneumoniae
Identifiers: BioSample: SAMN11054834; Sample name: DHQP1701672; SRA: SRS4438587
Organism: Klebsiella pneumoniae
Attributes:
    /strain="ST23"
    /collected by="MN Dept. of Health"
    /collection date="2016-06"
    /geographic location="USA: MN"
    /host="Homo sapiens"
    /host disease="urinary tract infection"
    /isolation source="urine"
    /latitude and longitude="not collected"
Accession: SAMN11054834	ID: 11054834

306: Pathogen: clinical or host-associated sample from Klebsiella pneumoniae
Identifiers: BioSample: SAMN10678732; Sample name: 18CPO060
Organism: Klebsiella pneumoniae
Attributes:
    /strain="18CPO060"
    /collected by="PHAC"
    /collection date="2018-10-09"
    /geographic location="Canada: Montreal"
    /host="Homo sapiens"
    /host disease="none"
    /isolation source="rectal swab"
    /latitude and longitude="45.5017 N 73.5673 W"
Accession: SAMN10678732	ID: 10678732

307: Microbe sample from Klebsiella pneumoniae
Identifiers: BioSample: SAMN10537194; Sample name: CR-hvKP C789
Organism: Klebsiella pneumoniae
Attributes:
    /strain="C789"
    /isolation source="blood specimen"
    /collection date="2016-04-14"
    /geographic location="China: Shandong"
    /sample type="blood"
Accession: SAMN10537194	ID: 10537194

308: Pathogen: clinical or host-associated sample from Klebsiella pneumoniae
Identifiers: BioSample: SAMN10473953; Sample name: BJCFK909
Organism: Klebsiella pneumoniae
Attributes:
    /strain="BJCFK909"
    /collected by="shilei dong"
    /collection date="2018-09"
    /geographic location="China: zhejiang"
    /host="Homo sapiens"
    /host disease="pneumonia"
    /isolation source="respiratory tract"
    /latitude and longitude="30.17 N 120.09 E"
Accession: SAMN10473953	ID: 10473953

309: Pathogen: clinical or host-associated sample from Klebsiella pneumoniae L482
Identifiers: BioSample: SAMN10434199; Sample name: L482_2
Organism: Klebsiella pneumoniae
Attributes:
    /strain="L482"
    /collected by="xuhao"
    /collection date="2017-08"
    /geographic location="China:Zhejiang"
    /host="Homo sapiens"
    /host disease="diarrhea"
    /isolation source="stool"
    /latitude and longitude="missing"
Description:
Uncovering the gut microbiota of hospitalized patients served as the reservoirs of ST11 KPC-2-producing Klebsiella pneumoniae
Accession: SAMN10434199	ID: 10434199

310: C2660
Identifiers: BioSample: SAMN11479264; Sample name: C2660
Organism: Klebsiella pneumoniae
Attributes:
    /strain="C2660"
    /host="Homo sapiens"
    /isolation source="pus"
    /collection date="2017-08-01"
    /geographic location="China:Beijing"
    /sample type="culture"
Accession: SAMN11479264	ID: 11479264

311: Microbe sample from Klebsiella pneumoniae
Identifiers: BioSample: SAMN10353651; Sample name: 16HN-263; SRA: SRS6890295
Organism: Klebsiella pneumoniae
Attributes:
    /strain="16HN-263"
    /host="Homo sapiens"
    /isolation source="blood"
    /collection date="2016"
    /geographic location="China"
    /sample type="genomic DNA"
Accession: SAMN10353651	ID: 10353651

312: Pathogen: clinical or host-associated sample from Klebsiella pneumoniae 4743
Identifiers: BioSample: SAMN10343201; Sample name: Klebsiella pneumoniae 4743; SRA: SRS3993548
Organism: Klebsiella pneumoniae
Attributes:
    /strain="4743"
    /collected by="USL Valle D-Aosta"
    /collection date="2013-11-24"
    /geographic location="Italy: Aosta"
    /host="Homo sapiens"
    /host disease="unknown"
    /isolation source="rectal swab"
    /latitude and longitude="45.738887 N 7.42618659 E"
Accession: SAMN10343201	ID: 10343201

313: Pathogen: clinical or host-associated sample from Klebsiella pneumoniae
Identifiers: BioSample: SAMN10107914; Sample name: 9164
Organism: Klebsiella pneumoniae
Attributes:
    /strain="BTS"
    /collected by="Ching-Lin Shy"
    /collection date="2014-07-18"
    /geographic location="Taiwan"
    /host="Homo sapiens"
    /host disease="sepsis"
    /isolation source="blood"
    /latitude and longitude="24.12 N 120.35 E"
Accession: SAMN10107914	ID: 10107914

314: Pathogen: clinical or host-associated sample from Klebsiella pneumoniae strain XJ-K2
Identifiers: BioSample: SAMN09988182; Sample name: XJ66; SRA: SRS4099826
Organism: Klebsiella pneumoniae
Attributes:
    /strain="XJ-K2"
    /collected by="The Northern Division of Huashan Hospital Affiliated to Hudan University"
    /collection date="2018-05-12"
    /geographic location="China:Shanghai"
    /host="Homo sapiens"
    /host disease="blood stream infections"
    /isolation source="blood"
    /latitude and longitude="31.34 N 121.37 E"
Accession: SAMN09988182	ID: 9988182

315: Pathogen: clinical or host-associated sample from Klebsiella pneumoniae
Identifiers: BioSample: SAMN09977093; Sample name: XJ88; SRA: SRS4087287
Organism: Klebsiella pneumoniae
Attributes:
    /strain="XJ-K1"
    /collected by="The Northern Division of Huashan Hospital Affiliated to Hudan University"
    /collection date="2018-01-25"
    /geographic location="China:Shanghai"
    /host="Homo sapiens"
    /host disease="Benign prostatic hyperplasia"
    /isolation source="urine"
    /latitude and longitude="31.34 N 121.37 E"
Accession: SAMN09977093	ID: 9977093

316: Microbe sample from Klebsiella pneumoniae
Identifiers: BioSample: SAMN09925542; Sample name: GZ-1
Organism: Klebsiella pneumoniae
Attributes:
    /strain="GZ-1"
    /host="Homo sapiens"
    /collection date="2016-10"
    /geographic location="China"
    /sample type="missing"
Accession: SAMN09925542	ID: 9925542

317: The The Microbe sample of Klebsiella pneumoniae strain WCHKP115069
Identifiers: BioSample: SAMN09688181; Sample name: The The Microbe sample of Klebsiella pneumoniae strain WCHKP115069; SRA: SRS3561666
Organism: Klebsiella pneumoniae
Attributes:
    /strain="WCHKP115069"
    /host="Homo sapiens"
    /collection date="2018"
    /geographic location="China: Chengdu, Sichuan"
    /sample type="Pure Culture"
    /alternate_ID="115069"
Accession: SAMN09688181	ID: 9688181

318: The The Microbe sample of Klebsiella pneumoniae strain WCHKP115068
Identifiers: BioSample: SAMN09688180; Sample name: The The Microbe sample of Klebsiella pneumoniae strain WCHKP115068; SRA: SRS3561706
Organism: Klebsiella pneumoniae
Attributes:
    /strain="WCHKP115068"
    /host="Homo sapiens"
    /collection date="2018"
    /geographic location="China: Chengdu, Sichuan"
    /sample type="Pure Culture"
    /alternate_ID="115068"
Accession: SAMN09688180	ID: 9688180

319: Pathogen: clinical or host-associated sample from Klebsiella pneumoniae
Identifiers: BioSample: SAMN09499703; Sample name: 721005
Organism: Klebsiella pneumoniae
Attributes:
    /strain="721005"
    /collected by="Dongsheng Zhou"
    /collection date="2013"
    /geographic location="China: Ningbo"
    /host="Homo sapiens"
    /host disease="Urinary system infection"
    /isolation source="Physical"
    /latitude and longitude="29.88 N 121.55 E"
    /host age="60"
    /host sex="male"
Accession: SAMN09499703	ID: 9499703

320: Pathogen: clinical or host-associated sample from Klebsiella pneumoniae
Identifiers: BioSample: SAMN09499701; Sample name: 283747
Organism: Klebsiella pneumoniae
Attributes:
    /strain="283747"
    /collected by="Dongsheng Zhou"
    /collection date="2015"
    /geographic location="China: Guangzhou"
    /host="Homo sapiens"
    /host disease="Respiratory System Infection"
    /isolation source="Physical"
    /latitude and longitude="23.13 N 113.27 E"
    /host age="77"
    /host sex="male"
Accession: SAMN09499701	ID: 9499701

321: Pathogen: clinical or host-associated sample from Klebsiella pneumoniae
Identifiers: BioSample: SAMN12588286; Sample name: KLP268
Organism: Klebsiella pneumoniae
Attributes:
    /strain="KLP268"
    /alternate_ID="1684"
    /collected by="University of Pittsburgh Medical Center"
    /collection date="2016"
    /geographic location="USA: Pittsburgh, Pennsylvania"
    /host="Homo sapiens"
    /host disease="not collected"
    /isolation source="not collected"
    /latitude and longitude="40.44 N 79.97 W"
Accession: SAMN12588286	ID: 12588286

322: Sample from Klebsiella pneumoniae
Identifiers: BioSample: SAMN14225334; GenBank: gb|FJ223606.1
Organism: Klebsiella pneumoniae
Attributes:
    /strain="15"
Accession: SAMN14225334	ID: 14225334

323: Sample from Klebsiella pneumoniae
Identifiers: BioSample: SAMN14225333; GenBank: gb|FJ223607.1
Organism: Klebsiella pneumoniae
Attributes:
    /strain="9"
Accession: SAMN14225333	ID: 14225333

324: Sample from Klebsiella pneumoniae
Identifiers: BioSample: SAMN14225318; GenBank: gb|FJ628167.2
Organism: Klebsiella pneumoniae
Attributes:
    /strain="KP048"
Accession: SAMN14225318	ID: 14225318

325: Sample from Klebsiella pneumoniae FCF1305
Identifiers: BioSample: SAMN14224476; GenBank: gb|CP004366.2
Organism: Klebsiella pneumoniae FCF1305
Attributes:
    /geographic location="Brazil"
    /collection date="2005"
    /strain="FCF1305"
    /host="Homo sapiens"
Accession: SAMN14224476	ID: 14224476

326: Sample from Klebsiella pneumoniae FCF3SP
Identifiers: BioSample: SAMN14224475; GenBank: gb|CP004367.2
Organism: Klebsiella pneumoniae FCF3SP
Attributes:
    /geographic location="Brazil"
    /collection date="2009"
    /strain="FCF3SP"
    /host="Homo sapiens"
Accession: SAMN14224475	ID: 14224475

327: Pathogen: clinical or host-associated sample from Klebsiella pneumoniae
Identifiers: BioSample: SAMN13671318; Sample name: 8002
Organism: Klebsiella pneumoniae
Attributes:
    /strain="Kp36"
    /collected by="Demeng Tan"
    /collection date="2019-01-10"
    /geographic location="China: Shanghai"
    /host="Homo sapiens"
    /host disease="Urinary tract infection"
    /isolation source="NA"
    /latitude and longitude="NA"
Accession: SAMN13671318	ID: 13671318

328: Pathogen: clinical or host-associated sample from Klebsiella pneumoniae
Identifiers: BioSample: SAMN13663554; Sample name: KP19-2029
Organism: Klebsiella pneumoniae
Attributes:
    /strain="KP19-2029"
    /collected by="Zhengzhou University"
    /collection date="2019-01-04"
    /geographic location="China"
    /host="female"
    /host disease="Cervical and waist syndrome"
    /isolation source="blood"
    /latitude and longitude="34.73 N 113.70 E"
Accession: SAMN13663554	ID: 13663554

329: Pathogen: clinical or host-associated sample from Klebsiella pneumoniae subsp. pneumoniae
Identifiers: BioSample: SAMN13336383; Sample name: KP-LC-1825/18; SRA: SRS14304623
Organism: Klebsiella pneumoniae subsp. pneumoniae
Attributes:
    /strain="LC-1825/18"
    /collected by="Clinical Microbiology and Virology Unit, A. Manzoni Hospital, Lecco, Italy"
    /collection date="2018-12"
    /geographic location="Italy: Lecco"
    /host="Homo sapiens"
    /host disease="UTI"
    /isolation source="urine"
    /latitude and longitude="45.852176 N 9.414998 E"
    /sub species="pneumoniae"
    /component organism="Klebsiella phage vB_Kpn_1825-KPC53"
Accession: SAMN13336383	ID: 13336383

330: Pathogen: clinical or host-associated sample from Klebsiella pneumoniae subsp. pneumoniae
Identifiers: BioSample: SAMN12984737; Sample name: BK13048
Organism: Klebsiella pneumoniae subsp. pneumoniae
Attributes:
    /strain="BK13048"
    /collected by="CDI"
    /collection date="2003"
    /geographic location="not applicable"
    /host="Homo sapiens"
    /host disease="not applicable"
    /isolation source="not applicable"
    /latitude and longitude="not applicable"
    /sub species="pneumoniae"
Accession: SAMN12984737	ID: 12984737

331: Pathogen: clinical or host-associated sample from Klebsiella pneumoniae
Identifiers: BioSample: SAMN12813532; Sample name: Klebsiella pneumoniae KP65
Organism: Klebsiella pneumoniae
Attributes:
    /strain="KP65"
    /collected by="Fang He"
    /collection date="2018-05-18"
    /geographic location="China:Hangzhou"
    /host="Homo sapiens"
    /host disease="urinary tract infection"
    /isolation source="urine"
    /latitude and longitude="missing"
Accession: SAMN12813532	ID: 12813532

332: Pathogen: clinical or host-associated sample from Klebsiella pneumoniae
Identifiers: BioSample: SAMN09499693; Sample name: 11305
Organism: Klebsiella pneumoniae
Attributes:
    /strain="11305"
    /collected by="Dingxia Shen"
    /collection date="2013"
    /geographic location="China: Beijing"
    /host="Homo sapiens"
    /host disease="Septic Shock"
    /isolation source="Physical"
    /latitude and longitude="39.90 N 116.40 E"
    /host age="31"
    /host sex="female"
Accession: SAMN09499693	ID: 9499693

333: Klebsiella pneumoniae subsp. pneumoniae strain KPN55602, complete genome
Identifiers: BioSample: SAMN12568551; Sample name: Klebsiella pneumoniae subsp. pneumoniae strain KPN55602, complete genome
Organism: Klebsiella pneumoniae
Attributes:
    /strain="KPN55602"
    /host="Homo sapiens"
    /isolation source="blood"
    /collection date="2017-07-21"
    /geographic location="China: Anhui"
    /sample type="single cell"
Accession: SAMN12568551	ID: 12568551

334: Pathogen: clinical or host-associated sample from Klebsiella pneumoniae
Identifiers: BioSample: SAMN16387630; Sample name: S10_CRE10; SRA: SRS7508060
Organism: Klebsiella pneumoniae
Attributes:
    /strain="S10_CRE10"
    /collected by="Rachel Addison"
    /collection date="2017-05-03"
    /geographic location="USA: Durham, NC"
    /host="Homo sapiens"
    /host disease="Bacterial infection"
    /isolation source="urine, straight cath"
    /latitude and longitude="36.0075 N 78.9384 W"
Accession: SAMN16387630	ID: 16387630

335: Pathogen: clinical or host-associated sample from Klebsiella pneumoniae
Identifiers: BioSample: SAMN12389490; Sample name: 36
Organism: Klebsiella pneumoniae
Attributes:
    /strain="36"
    /collected by="Huiqiong Jia"
    /collection date="2017-06-07"
    /geographic location="China: Hangzhou"
    /host="Homo sapiens"
    /host disease="missing"
    /isolation source="missing"
    /latitude and longitude="missing"
Accession: SAMN12389490	ID: 12389490

336: Pathogen: clinical or host-associated sample from Klebsiella pneumoniae
Identifiers: BioSample: SAMN12389483; Sample name: 12
Organism: Klebsiella pneumoniae
Attributes:
    /strain="12"
    /collected by="Huiqiong Jia"
    /collection date="2017-12-25"
    /geographic location="China: Hangzhou"
    /host="Homo sapiens"
    /host disease="missing"
    /isolation source="missing"
    /latitude and longitude="missing"
Accession: SAMN12389483	ID: 12389483

337: Pathogen: clinical or host-associated sample from Klebsiella pneumoniae
Identifiers: BioSample: SAMN12228410; Sample name: KP58; SRA: SRS5430621
Organism: Klebsiella pneumoniae
Attributes:
    /strain="KP58"
    /collected by="Fang He"
    /collection date="2018-05-04"
    /geographic location="China: Hangzhou"
    /host="Homo sapiens"
    /host disease="Pulmonary infection"
    /isolation source="urine"
    /latitude and longitude="missing"
Accession: SAMN12228410	ID: 12228410

338: Microbe sample from Klebsiella pneumoniae
Identifiers: BioSample: SAMN11963759; Sample name: SH12
Organism: Klebsiella pneumoniae
Attributes:
    /strain="SH12"
    /isolation source="sputum"
    /collection date="2016"
    /geographic location="China"
    /sample type="whole organism"
Accession: SAMN11963759	ID: 11963759

339: Pathogen: clinical or host-associated sample from Klebsiella pneumoniae
Identifiers: BioSample: SAMN11602135; Sample name: LSH-KPN148
Organism: Klebsiella pneumoniae
Attributes:
    /strain="LSH-KPN148"
    /collected by="Hui Ding"
    /collection date="2015-09-01"
    /geographic location="China"
    /host="Homo sapiens"
    /host disease="Severe pneumonia"
    /isolation source="sputum"
    /latitude and longitude="not collected"
Accession: SAMN11602135	ID: 11602135

340: Pathogen: clinical or host-associated sample from Klebsiella pneumoniae
Identifiers: BioSample: SAMN11602134; Sample name: LSH-KPN25
Organism: Klebsiella pneumoniae
Attributes:
    /strain="LSH-KPN25"
    /collected by="Hui Ding"
    /collection date="2011-10-06"
    /geographic location="China"
    /host="Homo sapiens"
    /host disease="Diabetes"
    /isolation source="sputum"
    /latitude and longitude="not collected"
Accession: SAMN11602134	ID: 11602134

341: C2974
Identifiers: BioSample: SAMN11479266; Sample name: C2974
Organism: Klebsiella pneumoniae
Attributes:
    /strain="C2974"
    /host="Homo sapiens"
    /isolation source="sputum"
    /collection date="2016-10-18"
    /geographic location="China:Jinan"
    /sample type="culture"
Accession: SAMN11479266	ID: 11479266

342: C2972
Identifiers: BioSample: SAMN11479265; Sample name: C2972
Organism: Klebsiella pneumoniae
Attributes:
    /strain="C2972"
    /host="Homo sapiens"
    /isolation source="sputum"
    /collection date="2016-10-29"
    /geographic location="China:Jinan"
    /sample type="culture"
Accession: SAMN11479265	ID: 11479265

343: Pathogen: clinical or host-associated sample from Klebsiella pneumoniae strain cr-hvkp3
Identifiers: BioSample: SAMN07811429; Sample name: beiyisample
Organism: Klebsiella pneumoniae
Attributes:
    /strain="cr-hvkp3"
    /collected by="Peking University Third Hospital"
    /collection date="2014-08-01"
    /geographic location="China:beijing"
    /host="Homo sapiens"
    /host disease="blood stream infection"
    /isolation source="blood"
    /latitude and longitude="39.983318 N 116.361425 E"
Description:
Three circular replicons were assembled, including a 5,370,942-bp chromosome, a 237,216-bp virulent plasmid and a 47,126-bp antimicrobial resistance plasmid.
Accession: SAMN07811429	ID: 7811429

344: Microbe sample from Klebsiella pneumoniae
Identifiers: BioSample: SAMN08180799; Sample name: 187
Organism: Klebsiella pneumoniae
Attributes:
    /strain="JS187"
    /collection date="2008-12-09"
    /geographic location="China:Shanghai"
    /sample type="mixed culture"
    /host="Homo sapiens"
Accession: SAMN08180799	ID: 8180799

345: Microbe sample from Klebsiella pneumoniae
Identifiers: BioSample: SAMN08180798; Sample name: 44
Organism: Klebsiella pneumoniae
Attributes:
    /strain="F44"
    /collection date="2016-04-18"
    /geographic location="China:Shanghai"
    /sample type="mixed culture"
    /host="Homo sapiens"
Accession: SAMN08180798	ID: 8180798

346: Microbe sample from Klebsiella pneumoniae
Identifiers: BioSample: SAMN08180551; Sample name: 69
Organism: Klebsiella pneumoniae
Attributes:
    /strain="KP69"
    /collection date="2017-05-17"
    /geographic location="China:Shanghai"
    /sample type="mixed culture"
    /host="Homo sapiens"
Accession: SAMN08180551	ID: 8180551

347: Pathogen: clinical or host-associated sample from Klebsiella pneumoniae subsp. pneumoniae
Identifiers: BioSample: SAMN08166690; Sample name: GD4
Organism: Klebsiella pneumoniae subsp. pneumoniae
Attributes:
    /strain="GD4"
    /collected by="Ning Dong, Sheng Chen, Rong Zhang"
    /collection date="2015"
    /geographic location="China"
    /host="Homo sapiens"
    /host disease="missing"
    /isolation source="missing"
    /latitude and longitude="missing"
    /sub species="pneumoniae"
Accession: SAMN08166690	ID: 8166690

348: Pathogen: clinical or host-associated sample from Klebsiella pneumoniae
Identifiers: BioSample: SAMN08166469; Sample name: CR
Organism: Klebsiella pneumoniae
Attributes:
    /strain="SAWA"
    /collected by="Ching-Lin Shy"
    /collection date="2015"
    /geographic location="Taiwan"
    /host="Homo sapiens"
    /host disease="infection"
    /isolation source="blood"
    /latitude and longitude="24.10 N 120.43 E"
Accession: SAMN08166469	ID: 8166469

349: Klebsiella pneumoniae ST307 CAZ/AVI resistent, MER resistent 1
Identifiers: BioSample: SAMN08133262; Sample name: KP1766; SRA: SRS2735982
Organism: Klebsiella pneumoniae
Attributes:
    /strain="KP1766"
    /collected by="Columbia University"
    /collection date="2016-12"
    /geographic location="USA: New York City"
    /host="Homo sapiens"
    /host disease="not applicable"
    /isolation source="blood"
    /latitude and longitude="not collected"
    /susceptibility="CAZ/AVI resistent, MER resistent 1"
    /genotype="ST307"
Accession: SAMN08133262	ID: 8133262

350: Klebsiella pneumoniae ST307 CAZ/AVI resistent, MER susceptible 1
Identifiers: BioSample: SAMN08133261; Sample name: NR5632; SRA: SRS2735981
Organism: Klebsiella pneumoniae
Attributes:
    /strain="NR5632"
    /collected by="Columbia University"
    /collection date="2016-12"
    /geographic location="USA: New York City"
    /host="Homo sapiens"
    /host disease="not applicable"
    /isolation source="bronchoalveolar lavage"
    /latitude and longitude="not collected"
    /susceptibility="CAZ/AVI resistent, MER susceptible 1"
    /genotype="ST307"
Accession: SAMN08133261	ID: 8133261


351: Klebsiella pneumoniae ST307 CAZ/AVI susceptible 2
Identifiers: BioSample: SAMN08133260; Sample name: KP1768; SRA: SRS2735980
Organism: Klebsiella pneumoniae
Attributes:
    /strain="KP1768"
    /collected by="Columbia University"
    /collection date="2016-11"
    /geographic location="USA: New York City"
    /host="Homo sapiens"
    /host disease="not applicable"
    /isolation source="Pancreatic Fluid"
    /latitude and longitude="not collected"
    /susceptibility="CAZ/AVI susceptible 2"
    /genotype="ST307"
Accession: SAMN08133260	ID: 8133260

352: Pathogen: clinical or host-associated sample from Klebsiella pneumoniae
Identifiers: BioSample: SAMN08111037; Sample name: NU-CRE047; SRA: SRS8970394
Organism: Klebsiella pneumoniae
Attributes:
    /strain="NU-CRE047"
    /collected by="Unknown"
    /collection date="2011-09"
    /geographic location="USA: Chicago, IL"
    /host="Homo sapiens"
    /host disease="Cystitis"
    /isolation source="urine"
    /latitude and longitude="41.8945 N 87.6208 W"
Accession: SAMN08111037	ID: 8111037

353: The Microbe sample of Klebsiella pneumoniae subsp. pneumoniae strain WCHKP020039
Identifiers: BioSample: SAMN08022162; Sample name: The Microbe sample of Klebsiella pneumoniae subsp. pneumoniae strain WCHKP020039; SRA: SRS3135806
Organism: Klebsiella pneumoniae subsp. pneumoniae
Attributes:
    /strain="WCHKP020039"
    /host="Homo sapiens"
    /collection date="2016-11-07"
    /geographic location="China: Sichuan, Chengdu"
    /sample type="Pure Culture"
    /sub species="pneumoniae"
Description:
The Microbe sample of Klebsiella pneumoniae subsp. pneumoniae strain WCHKP020039
Accession: SAMN08022162	ID: 8022162

354: Microbe sample from Klebsiella pneumoniae
Identifiers: BioSample: SAMN08366843; Sample name: 11420
Organism: Klebsiella pneumoniae
Attributes:
    /strain="11420"
    /host="Homo sapiens"
    /collection date="2014"
    /geographic location="China"
    /sample type="cell culture"
Accession: SAMN08366843	ID: 8366843

355: 43UC ESBL - EpiCentre - Blue 1 Single Colony Plate Culture
Identifiers: BioSample: SAMN07766632; Sample name: GCID_TXCBF_00014_biosam; SRA: SRS2587503
Organism: Klebsiella pneumoniae subsp. pneumoniae
Attributes:
    /strain="43UC01"
    /collected by="Dr Randall Wolcott"
    /collection date="2013-08-13"
    /geographic location="USA: Lubbock, TX"
    /host="Homo sapiens"
    /host disease="Unknown"
    /isolation source="indwelling urinary catheter"
    /latitude and longitude="33.58 N 101.86 W"
    /sub species="pneumoniae"
    /antibiotic treatment (systemic)="daptomycin, ceftaroline fosamil, fluconazole"
    /antibiotic treatment (local, wound related)="Amakacin, Clindamycin, Linezolid"
Accession: SAMN07766632	ID: 7766632

356: Pathogen: clinical or host-associated sample from Klebsiella pneumoniae
Identifiers: BioSample: SAMN07672549; Sample name: K. pneumoniae strain TVGHCRE225
Organism: Klebsiella pneumoniae
Attributes:
    /strain="TVGHCRE225"
    /collected by="Taipei Veterans General Hospital"
    /collection date="2014-08-13"
    /geographic location="Taiwan: Taipei"
    /host="Homo sapiens"
    /host disease="sepsis"
    /isolation source="intraabdominal abscess"
    /latitude and longitude="25.119474 N 121.520112 E"
Accession: SAMN07672549	ID: 7672549

357: Klebsiella pneumoniae 11420_p2
Identifiers: BioSample: SAMN07652641; Sample name: p2-11420
Organism: Klebsiella pneumoniae
Attributes:
    /strain="11420_p2"
    /host="Homo sapiens"
    /collection date="2014"
    /geographic location="China"
    /sample type="cell culture"
Accession: SAMN07652641	ID: 7652641

358: The sample of Klebsiella pneumoniae subsp. pneumoniae strain WCHKP015093
Identifiers: BioSample: SAMN07609144; Sample name: The sample of Klebsiella pneumoniae subsp. pneumoniae strain WCHKP015093; SRA: SRS3127787
Organism: Klebsiella pneumoniae subsp. pneumoniae
Attributes:
    /strain="WCHKP015093"
    /host="Homo sapiens"
    /collection date="2017-04-05"
    /geographic location="China: Sichuan, Chengdu"
    /sample type="Culture"
    /sub species="pneumoniae"
Accession: SAMN07609144	ID: 7609144

359: The sample of Klebsiella pneumoniae subsp. pneumoniae strain WCHKP020120
Identifiers: BioSample: SAMN07609123; Sample name: The sample of Klebsiella pneumoniae subsp. pneumoniae strain WCHKP020120; SRA: SRS3138894
Organism: Klebsiella pneumoniae subsp. pneumoniae
Attributes:
    /strain="WCHKP020120"
    /host="Homo sapiens"
    /collection date="2017-01-05"
    /geographic location="China: Sichuan, Chengdu"
    /sample type="Culture"
    /sub species="pneumoniae"
Accession: SAMN07609123	ID: 7609123

360: The sample of Klebsiella pneumoniae subsp. pneumoniae strain SCKP020079
Identifiers: BioSample: SAMN07609117; Sample name: The sample of Klebsiella pneumoniae subsp. pneumoniae strain SCKP020079; SRA: SRS3138962
Organism: Klebsiella pneumoniae subsp. pneumoniae
Attributes:
    /strain="SCKP020079"
    /host="Homo sapiens"
    /collection date="2016-12-06"
    /geographic location="China: Dazhou, Sichuan"
    /sample type="Culture"
    /sub species="pneumoniae"
Accession: SAMN07609117	ID: 7609117

361: The sample of Klebsiella pneumoniae subsp. pneumoniae strain SCKP020143
Identifiers: BioSample: SAMN07609091; Sample name: The sample of Klebsiella pneumoniae subsp. pneumoniae strain SCKP020143; SRA: SRS3138975
Organism: Klebsiella pneumoniae subsp. pneumoniae
Attributes:
    /strain="SCKP020143"
    /host="Homo sapiens"
    /collection date="2017"
    /geographic location="China: Zigong, Sichuan"
    /sample type="Culture"
    /sub species="pneumoniae"
Accession: SAMN07609091	ID: 7609091

362: Klebsiella pneumoniae CCUG 70747
Identifiers: BioSample: SAMN07602916; Sample name: A6_Kpn; SRA: SRS2514203
Organism: Klebsiella pneumoniae
Attributes:
    /strain="CCUG 70747"
    /collected by="Clinical Microbiology Laboratory, Sahlgrenska University Hospital"
    /collection date="2013-08-14"
    /geographic location="Sweden: Gothenburg"
    /host="Homo sapiens"
    /host disease="N/A"
    /isolation source="wound"
    /latitude and longitude="57.6823 N 11.9613 E"
Description:
Carbapenem-resistant Klebsiella pneumoniae CCUG 70747 isolated from clinical wound sample
Accession: SAMN07602916	ID: 7602916

363: Pathogen: clinical or host-associated sample from Klebsiella pneumoniae
Identifiers: BioSample: SAMN07503096; Sample name: AUSMDU00003562; SRA: SRS2428962
Organism: Klebsiella pneumoniae
Attributes:
    /strain="AUSMDU00003562"
    /collected by="Microbiological Diagnostic Unit Public Health Laboratory"
    /collection date="2014-01-13"
    /geographic location="Australia: Victoria"
    /isolation source="Sacral swab"
    /latitude and longitude="37.81 S 144.96 E"
    /genotype="ST258"
    /host="Homo sapiens"
    /host disease="Infection"
Accession: SAMN07503096	ID: 7503096

364: Pathogen: clinical or host-associated sample from Klebsiella pneumoniae
Identifiers: BioSample: SAMN07503088; Sample name: AUSMDU00008119; SRA: SRS2428995
Organism: Klebsiella pneumoniae
Attributes:
    /strain="AUSMDU00008119"
    /collected by="Microbiological Diagnostic Unit Public Health Laboratory"
    /collection date="2014-09-24"
    /geographic location="Australia: Victoria"
    /isolation source="urine"
    /latitude and longitude="37.81 S 144.96 E"
    /genotype="ST258"
    /host="Homo sapiens"
    /host disease="Colonisation"
Accession: SAMN07503088	ID: 7503088

365: The Microbe sample of Klebsiella pneumoniae strain WCHKP020115
Identifiers: BioSample: SAMN08624626; Sample name: The Microbe sample of Klebsiella pneumoniae strain WCHKP020115; SRA: SRS3138945
Organism: Klebsiella pneumoniae
Attributes:
    /strain="WCHKP020115"
    /host="Homo sapiens"
    /collection date="2016-12-29"
    /geographic location="China: Chengdu, Sichuan"
    /sample type="Pure Culture"
Accession: SAMN08624626	ID: 8624626

366: MIGS Cultured Bacterial/Archaeal sample from Klebsiella pneumoniae
Identifiers: BioSample: SAMN09487518; Sample name: CR-HvKP5
Organism: Klebsiella pneumoniae
Attributes:
    /strain="CR-HvKP5"
    /collection date="2016"
    /broad-scale environmental context="blood"
    /local-scale environmental context="blood"
    /environmental medium="blood"
    /geographic location="China"
    /host="Homo sapiens"
    /isolation and growth condition="LB"
    /latitude and longitude="not collected"
    /number of replicons="6"
    /reference for biomaterial="Tracking microevolution events among ST11 carbapenemase-producing hypervirulent Klebsiella pneumoniae outbreak strains"
Description:
Keywords: GSC:MIxS;MIGS:6.0
Accession: SAMN09487518	ID: 9487518

367: MIGS Cultured Bacterial/Archaeal sample from Klebsiella pneumoniae
Identifiers: BioSample: SAMN09487517; Sample name: CR-HvKP4
Organism: Klebsiella pneumoniae
Attributes:
    /strain="CR-HvKP4"
    /collection date="2016"
    /broad-scale environmental context="blood"
    /local-scale environmental context="blood"
    /environmental medium="blood"
    /geographic location="China"
    /host="Homo sapiens"
    /isolation and growth condition="LB"
    /latitude and longitude="not collected"
    /number of replicons="6"
    /reference for biomaterial="Tracking microevolution events among ST11 carbapenemase-producing hypervirulent Klebsiella pneumoniae outbreak strains"
Description:
Keywords: GSC:MIxS;MIGS:6.0
Accession: SAMN09487517	ID: 9487517

368: MIGS Cultured Bacterial/Archaeal sample from Klebsiella pneumoniae
Identifiers: BioSample: SAMN09487516; Sample name: CR-HvKP1
Organism: Klebsiella pneumoniae
Attributes:
    /strain="CR-HvKP1"
    /collection date="2016"
    /broad-scale environmental context="blood"
    /local-scale environmental context="blood"
    /environmental medium="blood"
    /geographic location="China"
    /host="Homo sapiens"
    /isolation and growth condition="LB"
    /latitude and longitude="not collected"
    /number of replicons="6"
    /reference for biomaterial="Tracking microevolution events among ST11 carbapenemase-producing hypervirulent Klebsiella pneumoniae outbreak strains"
Description:
Keywords: GSC:MIxS;MIGS:6.0
Accession: SAMN09487516	ID: 9487516

369: MIGS Cultured Bacterial/Archaeal sample from Klebsiella pneumoniae subsp. pneumoniae
Identifiers: BioSample: SAMN09487268; Sample name: SC
Organism: Klebsiella pneumoniae subsp. pneumoniae
Attributes:
    /strain="SC-7"
    /collection date="2015"
    /broad-scale environmental context="Homo sapiens"
    /local-scale environmental context="Homo sapiens"
    /environmental medium="sputum"
    /geographic location="China"
    /host="Homo sapiens"
    /isolation and growth condition="No"
    /latitude and longitude="missing"
    /number of replicons="4"
    /reference for biomaterial="No"
    /isolation source="missing"
    /sub species="pneumoniae"
Description:
Keywords: GSC:MIxS;MIGS:6.0
Accession: SAMN09487268	ID: 9487268

370: blaKPC-2-carrying Klebsiella pneumoniae str. GSU10-3
Identifiers: BioSample: SAMD00116246
Organism: Klebsiella pneumoniae
Attributes:
    /sample name="GSU10-3"
    /collection date="2017-08"
    /broad-scale environmental context="missing"
    /local-scale environmental context="wastewater treatment plant"
    /environmental medium="wastewater"
    /geographic location="Japan:Tokyo"
    /isolation and growth condition="missing"
    /latitude and longitude="35.655196 N 139.833548 E"
    /locus_tag_prefix="KPGSU103"
    /number of replicons="missing"
    /project name="whole genome sequencing of blaKPC-2-carrying Klebsiella pneumoniae str. GSU10-3"
    /reference for biomaterial="missing"
    /strain="GSU10-3"
    /wastewater type="effluent"
Description:
Keywords: GSC:MIxS;MIGS:6.0
Accession: SAMD00116246	ID: 9320825

371: Pathogen: clinical or host-associated sample from Klebsiella pneumoniae
Identifiers: BioSample: SAMN09279554; Sample name: CRKP
Organism: Klebsiella pneumoniae
Attributes:
    /strain="160111"
    /collected by="Chung Shan Medical University Hospital"
    /collection date="2014-12-02"
    /geographic location="Taiwan"
    /host="Homo sapiens"
    /host disease="Urinary tract infections"
    /isolation source="urine"
    /latitude and longitude="24.08 N 120.37 E"
Accession: SAMN09279554	ID: 9279554

372: The Microbe sample of Klebsiella pneumoniae strain WCHKP015625
Identifiers: BioSample: SAMN08932863; Sample name: The Microbe sample of Klebsiella pneumoniae strain WCHKP015625; SRA: SRS3175026
Organism: Klebsiella pneumoniae
Attributes:
    /strain="015625"
    /host="Homo sapiens"
    /collection date="2017-07"
    /geographic location="China: Chengdu, Sichuan"
    /sample type="Pure Culture"
Accession: SAMN08932863	ID: 8932863

373: Klebsiella pneumoniae subsp. pneumoniae VH1_2
Identifiers: BioSample: SAMN08714730; Sample name: VH1-2
Organism: Klebsiella pneumoniae subsp. pneumoniae
Attributes:
    /strain="VH1-2"
    /collected by="Bao-Tao Liu"
    /collection date="2017-05-25"
    /geographic location="China:Qingdao"
    /isolation source="cucumber"
    /latitude and longitude="37.09 N 121 E"
    /sub species="pneumoniae"
Accession: SAMN08714730	ID: 8714730

374: Klebsiella pneumoniae strain CRKP18622
Identifiers: BioSample: SAMN08714644; Sample name: CRKP18622
Organism: Klebsiella pneumoniae subsp. pneumoniae
Attributes:
    /strain="CRKP18622"
    /collected by="Weiqi Su"
    /collection date="2017-10-16"
    /geographic location="China:Qingdao"
    /host="Homo sapiens"
    /host disease="pneumonia"
    /isolation source="sputum"
    /latitude and longitude="37.09 N 121.00 E"
    /sub species="pneumoniae"
Description:
Characterization of Carbapenem-resistant Hypervirulent Klebsiella pneumoniae
Accession: SAMN08714644	ID: 8714644

375: The Microbe sample of Klebsiella pneumoniae strain WCHKP040035
Identifiers: BioSample: SAMN08624668; Sample name: The Microbe sample of Klebsiella pneumoniae strain WCHKP040035; SRA: SRS3138881
Organism: Klebsiella pneumoniae
Attributes:
    /strain="WCHKP040035"
    /host="Homo sapiens"
    /collection date="2017-06-15"
    /geographic location="China: Chengdu, Sichuan"
    /sample type="Pure Culture"
Accession: SAMN08624668	ID: 8624668

376: Sample from Klebsiella pneumoniae
Identifiers: BioSample: SAMN14225335; GenBank: gb|FJ223605.1
Organism: Klebsiella pneumoniae
Attributes:
    /strain="12"
Accession: SAMN14225335	ID: 14225335

377: The Microbe sample of Klebsiella pneumoniae strain WCHKP020098
Identifiers: BioSample: SAMN08624622; Sample name: The Microbe sample of Klebsiella pneumoniae strain WCHKP020098; SRA: SRS3138937
Organism: Klebsiella pneumoniae
Attributes:
    /strain="WCHKP020098"
    /host="Homo sapiens"
    /collection date="missing"
    /geographic location="China: Chengdu, Sichuan"
    /sample type="Pure Culture"
Accession: SAMN08624622	ID: 8624622

378: The Microbe sample of Klebsiella pneumoniae strain WCHKP020030
Identifiers: BioSample: SAMN08624619; Sample name: The Microbe sample of Klebsiella pneumoniae strain WCHKP020030; SRA: SRS3135807
Organism: Klebsiella pneumoniae
Attributes:
    /strain="WCHKP020030"
    /host="Homo sapiens"
    /collection date="2016-07-18"
    /geographic location="China: Chengdu, Sichuan"
    /sample type="Pure Culture"
Accession: SAMN08624619	ID: 8624619

379: Microbe sample from Klebsiella pneumoniae
Identifiers: BioSample: SAMN08455837; Sample name: NUHL30457
Organism: Klebsiella pneumoniae
Attributes:
    /strain="NUHL30457"
    /host="Homo sapiens"
    /collection date="2016-10-24"
    /geographic location="China:Nanchang"
    /sample type="tissue sample"
Accession: SAMN08455837	ID: 8455837

380: F132: Pathogen: clinical or host-associated sample from Klebsiella pneumoniae
Identifiers: BioSample: SAMN08380930; Sample name: F138
Organism: Klebsiella pneumoniae
Attributes:
    /strain="F138"
    /collected by="Fujian Provincial Hospital"
    /collection date="2014-12-02"
    /geographic location="China: Fujian Province"
    /host="Homo sapiens"
    /host disease="pulmonary infection"
    /isolation source="blood"
    /latitude and longitude="26.093926 N 119.313185 E"
    /host age="64"
    /host sex="male"
Accession: SAMN08380930	ID: 8380930

381: F132: Pathogen: clinical or host-associated sample from Klebsiella pneumoniae
Identifiers: BioSample: SAMN08380929; Sample name: F132
Organism: Klebsiella pneumoniae
Attributes:
    /strain="F132"
    /collected by="Fujian Provincial Hospital"
    /collection date="2014-12-07"
    /geographic location="China: Fujian Province"
    /host="Homo sapiens"
    /host disease="sepsis shock"
    /isolation source="end of the catheter"
    /latitude and longitude="26.093926 N 119.313185 E"
    /host age="84"
    /host sex="male"
Accession: SAMN08380929	ID: 8380929

382: F127: Pathogen: clinical or host-associated sample from Klebsiella pneumoniae
Identifiers: BioSample: SAMN08379292; Sample name: F127
Organism: Klebsiella pneumoniae
Attributes:
    /strain="F127"
    /collected by="Fujian Provincial Hospital"
    /collection date="2014-11-30"
    /geographic location="China: Fujian Province"
    /host="Homo sapiens"
    /host disease="gaslrointestinal perforation"
    /isolation source="ascites"
    /latitude and longitude="26.093926 N 119.313185 E"
    /host age="61"
    /host sex="female"
Accession: SAMN08379292	ID: 8379292

383: F77: Pathogen: clinical or host-associated sample from Klebsiella pneumoniae
Identifiers: BioSample: SAMN08378909; Sample name: F77
Organism: Klebsiella pneumoniae
Attributes:
    /strain="F77"
    /collected by="Fujian Provincial Hospital"
    /collection date="2014-09-18"
    /geographic location="China: Fujian Province"
    /host="Homo sapiens"
    /host disease="abdominal infection"
    /isolation source="bile"
    /latitude and longitude="26.093926 N 119.313185 E"
    /host age="77"
    /host sex="male"
Accession: SAMN08378909	ID: 8378909

384: Pathogen: clinical or host-associated sample from Klebsiella pneumoniae
Identifiers: BioSample: SAMN08378686; Sample name: F5
Organism: Klebsiella pneumoniae
Attributes:
    /strain="F5"
    /collected by="Fujian Provincial Hospital"
    /collection date="2014-05-22"
    /geographic location="China: Fujian Province"
    /host="Homo sapiens"
    /host disease="pneumonia"
    /isolation source="sputum"
    /latitude and longitude="26.093926 N 119.313185 E"
    /host age="80"
    /host sex="female"
Accession: SAMN08378686	ID: 8378686

385: Pathogen: clinical or host-associated sample from Klebsiella pneumoniae
Identifiers: BioSample: SAMN08378650; Sample name: F1
Organism: Klebsiella pneumoniae
Attributes:
    /strain="F1"
    /collected by="Fujian Provincial Hospital"
    /collection date="2014-05-20"
    /geographic location="China: Fujian Province"
    /host="Homo sapiens"
    /host disease="pulmonary infection"
    /isolation source="urine"
    /latitude and longitude="26.093926 N 119.313185 E"
    /host age="61"
    /host sex="male"
Accession: SAMN08378650	ID: 8378650

386: Microbe sample from Klebsiella pneumoniae
Identifiers: BioSample: SAMN08366845; Sample name: 13190
Organism: Klebsiella pneumoniae
Attributes:
    /strain="13190"
    /host="Homo sapiens"
    /collection date="2013"
    /geographic location="China"
    /sample type="cell culture"
Accession: SAMN08366845	ID: 8366845

387: Pathogen: clinical or host-associated sample from Klebsiella pneumoniae
Identifiers: BioSample: SAMN26209581; Sample name: bat17
Organism: Klebsiella pneumoniae
Attributes:
    /genotype="ST512"
    /strain="bat17"
    /collected by="IRCCS Policlinico S. Orsola - Malpighi"
    /collection date="2020-03-10"
    /geographic location="Italy: Bologna"
    /host="Homo sapiens"
    /host disease="Klebsiella pneumoniae infection"
    /isolation source="Rectal Swab"
    /latitude and longitude="44.4912 N 11.3615 E"
Accession: SAMN26209581	ID: 26209581

388: Pathogen: clinical or host-associated sample from Klebsiella pneumoniae
Identifiers: BioSample: SAMN27363255; Sample name: Klebsiella pneumoniae 21080534
Organism: Klebsiella pneumoniae
Attributes:
    /strain="21080534"
    /collected by="Zhien He"
    /collection date="2021-08"
    /geographic location="China: Anhui"
    /host="Homo"
    /host disease="Pain"
    /isolation source="Diversion fluid"
    /latitude and longitude="31.85777 N 117.291451 E"
Accession: SAMN27363255	ID: 27363255

389: Pathogen: clinical or host-associated sample from Klebsiella pneumoniae
Identifiers: BioSample: SAMN27363254; Sample name: Klebsiella pneumoniae 21080237
Organism: Klebsiella pneumoniae
Attributes:
    /strain="21080237"
    /collected by="Zhien He"
    /collection date="2021-08"
    /geographic location="China: Anhui"
    /host="Homo"
    /host disease="Infectious diseases"
    /isolation source="Diversion fluid"
    /latitude and longitude="31.85777 N 117.291450 E"
Accession: SAMN27363254	ID: 27363254

390: Pathogen: clinical or host-associated sample from Klebsiella pneumoniae
Identifiers: BioSample: SAMN27363253; Sample name: Klebsiella pneumoniae 21072329
Organism: Klebsiella pneumoniae
Attributes:
    /strain="21072329"
    /collected by="Zhien He"
    /collection date="2021-07"
    /geographic location="China: Anhui"
    /host="Homo"
    /host disease="Vascular dementia"
    /isolation source="sputum"
    /latitude and longitude="31.85777 N 117.291449 E"
Accession: SAMN27363253	ID: 27363253

391: Pathogen: clinical or host-associated sample from Klebsiella pneumoniae subsp. rhinoscleromatis
Identifiers: BioSample: SAMN26900494; Sample name: 4831
Organism: Klebsiella pneumoniae subsp. rhinoscleromatis
Attributes:
    /strain="KP4831"
    /collected by="Jie Wei"
    /collection date="2022"
    /geographic location="China:Zhuhai"
    /host="Homo sapiens"
    /host disease="infection"
    /isolation source="hospital"
    /latitude and longitude="22.28 N 113.58 E"
    /sub species="rhinoscleromatis"
Accession: SAMN26900494	ID: 26900494

392: Pathogen: clinical or host-associated sample from Klebsiella pneumoniae
Identifiers: BioSample: SAMN26497585; Sample name: Sample_A
Organism: Klebsiella pneumoniae
Attributes:
    /strain="CY814036"
    /collected by="missing"
    /collection date="2018-08-14"
    /geographic location="China:Chongqing"
    /host="Homo sapiens"
    /host disease="missing"
    /isolation source="missing"
    /latitude and longitude="missing"
Accession: SAMN26497585	ID: 26497585

393: Pathogen: clinical or host-associated sample from Klebsiella pneumoniae
Identifiers: BioSample: SAMN26270981; Sample name: XH1508
Organism: Klebsiella pneumoniae
Attributes:
    /strain="XH1508"
    /collected by="Xiaoting Hua"
    /collection date="2019-05-10"
    /geographic location="China:Hangzhou"
    /host="Homo sapiens"
    /host disease="multiple injuries"
    /isolation source="pus"
    /latitude and longitude="30.3 N 120.2 E"
Accession: SAMN26270981	ID: 26270981

394: Pathogen: clinical or host-associated sample from Klebsiella pneumoniae
Identifiers: BioSample: SAMN26270980; Sample name: XH1507
Organism: Klebsiella pneumoniae
Attributes:
    /strain="XH1507"
    /collected by="Xiaoting Hua"
    /collection date="2019-05-10"
    /geographic location="China:Hangzhou"
    /host="Homo sapiens"
    /host disease="multiple injuries"
    /isolation source="pus"
    /latitude and longitude="30.3 N 120.2 E"
Accession: SAMN26270980	ID: 26270980

395: Microbe sample from Klebsiella pneumoniae
Identifiers: BioSample: SAMN26245098; Sample name: HvKp-su1
Organism: Klebsiella pneumoniae
Attributes:
    /strain="HvKp-su1"
    /host="Homo sapiens"
    /collection date="2014-09-01"
    /geographic location="China:Beijing"
    /sample type="mixed culture"
Accession: SAMN26245098	ID: 26245098

396: Pathogen: clinical or host-associated sample from Klebsiella pneumoniae
Identifiers: BioSample: SAMN27363256; Sample name: Klebsiella pneumoniae 21080937
Organism: Klebsiella pneumoniae
Attributes:
    /strain="21080937"
    /collected by="Zhien He"
    /collection date="2021-09"
    /geographic location="China: Anhui"
    /host="Homo"
    /host disease="Infectious diseases"
    /isolation source="sputum"
    /latitude and longitude="31.85777 N 117.291452 E"
Accession: SAMN27363256	ID: 27363256

397: Pathogen: clinical or host-associated sample from Klebsiella pneumoniae
Identifiers: BioSample: SAMN26209580; Sample name: bat16
Organism: Klebsiella pneumoniae
Attributes:
    /genotype="ST512"
    /strain="bat16"
    /collected by="IRCCS Policlinico S. Orsola - Malpighi"
    /collection date="2020-02-06"
    /geographic location="Italy: Bologna"
    /host="Homo sapiens"
    /host disease="Klebsiella pneumoniae infection"
    /isolation source="blood"
    /latitude and longitude="44.4912 N 11.3615 E"
Accession: SAMN26209580	ID: 26209580

398: Pathogen: clinical or host-associated sample from Klebsiella pneumoniae
Identifiers: BioSample: SAMN26209579; Sample name: bat15
Organism: Klebsiella pneumoniae
Attributes:
    /genotype="ST512"
    /strain="bat15"
    /collected by="IRCCS Policlinico S. Orsola - Malpighi"
    /collection date="2020-02-13"
    /geographic location="Italy: Bologna"
    /host="Homo sapiens"
    /host disease="Klebsiella pneumoniae infection"
    /isolation source="Rectal Swab"
    /latitude and longitude="44.4912 N 11.3615 E"
Accession: SAMN26209579	ID: 26209579

399: Microbe sample from Klebsiella pneumoniae
Identifiers: BioSample: SAMN26116602; Sample name: NB5
Organism: Klebsiella pneumoniae
Attributes:
    /strain="NB5"
    /host="Homo sapiens"
    /isolation source="urine"
    /collection date="2017-07-11"
    /geographic location="China:Hangzhou"
    /sample type="single bacteria"
Accession: SAMN26116602	ID: 26116602

400: Microbe sample from Klebsiella pneumoniae
Identifiers: BioSample: SAMN25529517; Sample name: NB05
Organism: Klebsiella pneumoniae
Attributes:
    /strain="NB05"
    /host="Homo sapiens"
    /collection date="2021-05-11"
    /geographic location="China:Hangzhou"
    /sample type="cell bacteria"
Accession: SAMN25529517	ID: 25529517


401: Pathogen: clinical or host-associated sample from Klebsiella pneumoniae
Identifiers: BioSample: SAMN25512403; Sample name: 1001; SRA: SRS11832233
Organism: Klebsiella pneumoniae
Attributes:
    /strain="1001-2021"
    /isolate name alias="10018223"
    /collected by="Policlinico Umberto I Rome Italy"
    /collection date="2021-04-03"
    /geographic location="Italy: Rome"
    /host="Homo sapiens"
    /host disease="pneumoniae"
    /isolation source="respiratory tract sample"
    /latitude and longitude="41.54 N 12.28 E"
Accession: SAMN25512403	ID: 25512403

402: Pathogen: clinical or host-associated sample from Klebsiella pneumoniae
Identifiers: BioSample: SAMN25512402; Sample name: 0323; SRA: SRS11832231
Organism: Klebsiella pneumoniae
Attributes:
    /strain="0323-2021"
    /isolate name alias="03239336"
    /collected by="Policlinico Umberto I Rome Italy"
    /collection date="2021-03-23"
    /geographic location="Italy: Rome"
    /host="Homo sapiens"
    /host disease="bloodstream infection"
    /isolation source="blood culture"
    /latitude and longitude="41.54 N 12.28 E"
Accession: SAMN25512402	ID: 25512402

403: Pathogen: clinical or host-associated sample from Klebsiella pneumoniae
Identifiers: BioSample: SAMN25512401; Sample name: 0213; SRA: SRS11832230
Organism: Klebsiella pneumoniae
Attributes:
    /strain="0213-2021"
    /isolate name alias="02138944"
    /collected by="Policlinico Umberto I Rome Italy"
    /collection date="2021-02-13"
    /geographic location="Italy: Rome"
    /host="Homo sapiens"
    /host disease="pneumoniae"
    /isolation source="respiratory tract sample"
    /latitude and longitude="41.54 N 12.28 E"
Accession: SAMN25512401	ID: 25512401

404: Pathogen: clinical or host-associated sample from Klebsiella pneumoniae subsp. pneumoniae
Identifiers: BioSample: SAMN27753785; Sample name: DD02201
Organism: Klebsiella pneumoniae subsp. pneumoniae
Attributes:
    /strain="DD02201"
    /collected by="NA"
    /collection date="2017"
    /geographic location="China"
    /host="Homo sapiens"
    /host disease="Unknown"
    /isolation source="Unknown"
    /latitude and longitude="39.87 N 116.28 E"
    /sub species="pneumoniae"
Accession: SAMN27753785	ID: 27753785

405: MIGS Cultured Bacterial/Archaeal sample from Klebsiella pneumoniae
Identifiers: BioSample: SAMN28095480; Sample name: IR12182_1
Organism: Klebsiella pneumoniae
Attributes:
    /strain="IR12182_1"
    /collection date="2022-01-19"
    /broad-scale environmental context="not applicable"
    /local-scale environmental context="not applicable"
    /environmental medium="not applicable"
    /geographic location="China"
    /host="Homo sapiens"
    /isolation and growth condition="not applicable"
    /latitude and longitude="missing"
    /number of replicons="missing"
    /reference for biomaterial="missing"
Description:
Keywords: GSC:MIxS;MIGS:6.0
Accession: SAMN28095480	ID: 28095480

406: MIGS Cultured Bacterial/Archaeal sample from Klebsiella pneumoniae
Identifiers: BioSample: SAMN28095479; Sample name: IR12183_1
Organism: Klebsiella pneumoniae
Attributes:
    /strain="IR12183_1"
    /collection date="2022-01-19"
    /broad-scale environmental context="not applicable"
    /local-scale environmental context="not applicable"
    /environmental medium="not applicable"
    /geographic location="China"
    /host="Homo sapiens"
    /isolation and growth condition="not applicable"
    /latitude and longitude="missing"
    /number of replicons="missing"
    /reference for biomaterial="missing"
Description:
Keywords: GSC:MIxS;MIGS:6.0
Accession: SAMN28095479	ID: 28095479

407: MIGS Cultured Bacterial/Archaeal sample from Klebsiella pneumoniae
Identifiers: BioSample: SAMN28095478; Sample name: IR12197_1
Organism: Klebsiella pneumoniae
Attributes:
    /strain="IR12197_1"
    /collection date="2022-01-19"
    /broad-scale environmental context="not applicable"
    /local-scale environmental context="not applicable"
    /environmental medium="not applicable"
    /geographic location="China"
    /host="Homo sapiens"
    /isolation and growth condition="not applicable"
    /latitude and longitude="missing"
    /number of replicons="missing"
    /reference for biomaterial="missing"
Description:
Keywords: GSC:MIxS;MIGS:6.0
Accession: SAMN28095478	ID: 28095478

408: Pathogen: clinical or host-associated sample from Klebsiella pneumoniae
Identifiers: BioSample: SAMN28016300; Sample name: KP133
Organism: Klebsiella pneumoniae
Attributes:
    /strain="KP133"
    /collected by="Dongxing Tian"
    /collection date="2017-12-06"
    /geographic location="China: Shanghai"
    /host="Homo sapiens"
    /host disease="not collected"
    /isolation source="hospital"
    /latitude and longitude="31.23 N 121.45 E"
Accession: SAMN28016300	ID: 28016300

409: Pathogen: clinical or host-associated sample from Klebsiella pneumoniae
Identifiers: BioSample: SAMN28016299; Sample name: KP131
Organism: Klebsiella pneumoniae
Attributes:
    /strain="KP131"
    /collected by="Dongxing Tian"
    /collection date="2017-12-01"
    /geographic location="China: Shanghai"
    /host="Homo sapiens"
    /host disease="not collected"
    /isolation source="hospital"
    /latitude and longitude="31.23 N 121.45 E"
Accession: SAMN28016299	ID: 28016299

410: Pathogen: clinical or host-associated sample from Klebsiella pneumoniae
Identifiers: BioSample: SAMN28016298; Sample name: KP130
Organism: Klebsiella pneumoniae
Attributes:
    /strain="KP130"
    /collected by="Dongxing Tian"
    /collection date="2017-11-30"
    /geographic location="China: Shanghai"
    /host="Homo sapiens"
    /host disease="not collected"
    /isolation source="hospital"
    /latitude and longitude="31.23 N 121.45 E"
Accession: SAMN28016298	ID: 28016298

411: Pathogen: clinical or host-associated sample from Klebsiella pneumoniae subsp. pneumoniae
Identifiers: BioSample: SAMN27753787; Sample name: H39
Organism: Klebsiella pneumoniae subsp. pneumoniae
Attributes:
    /strain="H39"
    /collected by="NA"
    /collection date="2017"
    /geographic location="China"
    /host="Homo sapiens"
    /host disease="Unknown"
    /isolation source="Unknown"
    /latitude and longitude="39.87 N 116.28 E"
    /sub species="pneumoniae"
Accession: SAMN27753787	ID: 27753787

412: Pathogen: clinical or host-associated sample from Klebsiella pneumoniae subsp. pneumoniae
Identifiers: BioSample: SAMN27753786; Sample name: DD02357
Organism: Klebsiella pneumoniae subsp. pneumoniae
Attributes:
    /strain="DD02357"
    /collected by="NA"
    /collection date="2017"
    /geographic location="China"
    /host="Homo sapiens"
    /host disease="Unknown"
    /isolation source="Unknown"
    /latitude and longitude="39.87 N 116.28 E"
    /sub species="pneumoniae"
Accession: SAMN27753786	ID: 27753786

413: Microbe sample from Klebsiella pneumoniae
Identifiers: BioSample: SAMN25378379; Sample name: p180CTX-M-5
Organism: Klebsiella pneumoniae
Attributes:
    /strain="Kpn180"
    /host="Homo sapiens"
    /collection date="2018-01-01"
    /geographic location="China"
    /sample type="orgnism"
Accession: SAMN25378379	ID: 25378379

414: Pathogen: clinical or host-associated sample from Klebsiella pneumoniae subsp. pneumoniae
Identifiers: BioSample: SAMN27753784; Sample name: DD01665
Organism: Klebsiella pneumoniae subsp. pneumoniae
Attributes:
    /strain="DD01665"
    /collected by="NA"
    /collection date="2017"
    /geographic location="China"
    /host="Homo sapiens"
    /host disease="Unknown"
    /isolation source="Unknown"
    /latitude and longitude="39.87 N 116.28 E"
    /sub species="pneumoniae"
Accession: SAMN27753784	ID: 27753784

415: Pathogen: clinical or host-associated sample from Klebsiella pneumoniae
Identifiers: BioSample: SAMN27596901; Sample name: bo743_complete
Organism: Klebsiella pneumoniae
Attributes:
    /genotype="ST512"
    /strain="bo743"
    /collected by="IRCCS Policlinico S. Orsola - Malpighi"
    /collection date="2021-04-16"
    /geographic location="Italy: Bologna"
    /host="Homo sapiens"
    /host disease="Klebsiella pneumoniae infection"
    /isolation source="venous catheter"
    /latitude and longitude="44.4912 N 11.3615 E"
Accession: SAMN27596901	ID: 27596901

416: Pathogen: clinical or host-associated sample from Klebsiella pneumoniae
Identifiers: BioSample: SAMN27594434; Sample name: bo714_complete
Organism: Klebsiella pneumoniae
Attributes:
    /genotype="ST512"
    /strain="bo714"
    /collected by="IRCCS Policlinico S. Orsola - Malpighi"
    /collection date="2021-03-23"
    /geographic location="Italy: Bologna"
    /host="Homo sapiens"
    /host disease="Klebsiella pneumoniae infection"
    /isolation source="bronchial aspirate"
    /latitude and longitude="44.4912 N 11.3615 E"
Accession: SAMN27594434	ID: 27594434

417: Microbe sample from Klebsiella pneumoniae
Identifiers: BioSample: SAMN27398043; Sample name: IM057_nanopore
Organism: Klebsiella pneumoniae
Attributes:
    /strain="IM057"
    /host="patient"
    /isolation source="sputum"
    /collection date="2020-03-02"
    /geographic location="China"
    /sample type="cell culture"
Accession: SAMN27398043	ID: 27398043

418: Microbe sample from Klebsiella pneumoniae
Identifiers: BioSample: SAMN27398042; Sample name: IM029_nanopore
Organism: Klebsiella pneumoniae
Attributes:
    /strain="IM029"
    /host="patient"
    /isolation source="sputum"
    /collection date="2019-04-26"
    /geographic location="China"
    /sample type="cell culture"
Accession: SAMN27398042	ID: 27398042

419: Microbe sample from Klebsiella pneumoniae
Identifiers: BioSample: SAMN27398041; Sample name: IM007_nanopore
Organism: Klebsiella pneumoniae
Attributes:
    /strain="IM007"
    /host="patient"
    /isolation source="sputum"
    /collection date="2019-01-24"
    /geographic location="China"
    /sample type="cell culture"
Accession: SAMN27398041	ID: 27398041

420: Pathogen: clinical or host-associated sample from Klebsiella pneumoniae
Identifiers: BioSample: SAMN27363257; Sample name: Klebsiella pneumoniae 21091025
Organism: Klebsiella pneumoniae
Attributes:
    /strain="21091025"
    /collected by="Zhien He"
    /collection date="2021-09"
    /geographic location="China: Anhui"
    /host="Homo"
    /host disease="Chronic obstructive pulmonary disease"
    /isolation source="sputum"
    /latitude and longitude="31.85777 N 117.291453 E"
Accession: SAMN27363257	ID: 27363257

421: Pathogen: clinical or host-associated sample from Klebsiella pneumoniae subsp. pneumoniae
Identifiers: BioSample: SAMN22822724; Sample name: DD02297; SRA: SRS12678321
Organism: Klebsiella pneumoniae subsp. pneumoniae
Attributes:
    /strain="DD02297"
    /collected by="Jiachun Su"
    /collection date="2017-12-01"
    /geographic location="China:Shanghai"
    /host="Homo sapiens"
    /host disease="Unknown"
    /isolation source="Unknown"
    /latitude and longitude="39.87 N 116.28 E"
    /sub species="pneumoniae"
Accession: SAMN22822724	ID: 22822724

422: Pathogen: clinical or host-associated sample from Klebsiella pneumoniae
Identifiers: BioSample: SAMN23249428; Sample name: YZH2487
Organism: Klebsiella pneumoniae
Attributes:
    /strain="YZH2487"
    /collected by="Li Guiling"
    /collection date="2020-10-24"
    /geographic location="China: Yangzhou"
    /host="Homo sapiens"
    /host disease="Acute severe pancreatitis"
    /isolation source="sputum"
    /latitude and longitude="32.15 N 119.01 E"
Accession: SAMN23249428	ID: 23249428

423: Pathogen: clinical or host-associated sample from Klebsiella pneumoniae
Identifiers: BioSample: SAMN23012467; Sample name: K210140
Organism: Klebsiella pneumoniae
Attributes:
    /strain="KP15"
    /collected by="Zhang Rong"
    /collection date="2021"
    /geographic location="China: zhejiang"
    /host="Homo sapiens"
    /host disease="surgical site infection"
    /isolation source="secretion"
    /latitude and longitude="30.16 N 120.12 E"
Accession: SAMN23012467	ID: 23012467

424: Pathogen: clinical or host-associated sample from Klebsiella pneumoniae
Identifiers: BioSample: SAMN23012466; Sample name: K210139
Organism: Klebsiella pneumoniae
Attributes:
    /strain="KP16"
    /collected by="Zhang Rong"
    /collection date="2021"
    /geographic location="China: zhejiang"
    /host="Homo sapiens"
    /host disease="surgical site infection"
    /isolation source="sputum"
    /latitude and longitude="30.16 N 120.12 E"
Accession: SAMN23012466	ID: 23012466

425: Pathogen: clinical or host-associated sample from Klebsiella pneumoniae
Identifiers: BioSample: SAMN23012465; Sample name: K210138
Organism: Klebsiella pneumoniae
Attributes:
    /strain="KP14"
    /collected by="Zhang Rong"
    /collection date="2021"
    /geographic location="China: zhejiang"
    /host="Homo sapiens"
    /host disease="surgical site infection"
    /isolation source="sputum"
    /latitude and longitude="30.16 N 120.12 E"
Accession: SAMN23012465	ID: 23012465

426: Pathogen: clinical or host-associated sample from Klebsiella pneumoniae subsp. pneumoniae
Identifiers: BioSample: SAMN22822729; Sample name: DD01304; SRA: SRS12678317
Organism: Klebsiella pneumoniae subsp. pneumoniae
Attributes:
    /strain="DD01304"
    /collected by="Jiachun Su"
    /collection date="2017-12-01"
    /geographic location="China:Shanghai"
    /host="Homo sapiens"
    /host disease="Unknown"
    /isolation source="Unknown"
    /latitude and longitude="39.87 N 116.28 E"
    /sub species="pneumoniae"
Accession: SAMN22822729	ID: 22822729

427: Pathogen: clinical or host-associated sample from Klebsiella pneumoniae subsp. pneumoniae
Identifiers: BioSample: SAMN22822728; Sample name: DD02172; SRA: SRS12678325
Organism: Klebsiella pneumoniae subsp. pneumoniae
Attributes:
    /strain="DD02172"
    /collected by="Jiachun Su"
    /collection date="2017-12-01"
    /geographic location="China:Shanghai"
    /host="Homo sapiens"
    /host disease="Unknown"
    /isolation source="Unknown"
    /latitude and longitude="39.87 N 116.28 E"
    /sub species="pneumoniae"
Accession: SAMN22822728	ID: 22822728

428: Pathogen: clinical or host-associated sample from Klebsiella pneumoniae subsp. pneumoniae
Identifiers: BioSample: SAMN22822726; Sample name: DD02280; SRA: SRS12678323
Organism: Klebsiella pneumoniae subsp. pneumoniae
Attributes:
    /strain="DD02280"
    /collected by="Jiachun Su"
    /collection date="2017-12-01"
    /geographic location="China:Shanghai"
    /host="Homo sapiens"
    /host disease="Unknown"
    /isolation source="Unknown"
    /latitude and longitude="39.87 N 116.28 E"
    /sub species="pneumoniae"
Accession: SAMN22822726	ID: 22822726

429: Pathogen: clinical or host-associated sample from Klebsiella pneumoniae subsp. pneumoniae
Identifiers: BioSample: SAMN22822725; Sample name: DD02341; SRA: SRS12678322
Organism: Klebsiella pneumoniae subsp. pneumoniae
Attributes:
    /strain="DD02341"
    /collected by="Jiachun Su"
    /collection date="2017-12-01"
    /geographic location="China:Shanghai"
    /host="Homo sapiens"
    /host disease="Unknown"
    /isolation source="Unknown"
    /latitude and longitude="39.87 N 116.28 E"
    /sub species="pneumoniae"
Accession: SAMN22822725	ID: 22822725

430: 16825980
Identifiers: BioSample: SAMN23552369; Sample name: 49088
Organism: Klebsiella pneumoniae
Attributes:
    /strain="49088"
    /collected by="not applicable"
    /collection date="not applicable"
    /geographic location="not applicable"
    /host="Homo sapiens"
    /host disease="not applicable"
    /isolation source="not applicable"
    /latitude and longitude="not applicable"
Accession: SAMN23552369	ID: 23552369

431: Pathogen: clinical or host-associated sample from Klebsiella pneumoniae subsp. pneumoniae
Identifiers: BioSample: SAMN22822723; Sample name: DD02391; SRA: SRS12678320
Organism: Klebsiella pneumoniae subsp. pneumoniae
Attributes:
    /strain="DD02391"
    /collected by="Jiachun Su"
    /collection date="2017-12-01"
    /geographic location="China:Shanghai"
    /host="Homo sapiens"
    /host disease="Unknown"
    /isolation source="Unknown"
    /latitude and longitude="39.87 N 116.28 E"
    /sub species="pneumoniae"
Accession: SAMN22822723	ID: 22822723

432: Pathogen: clinical or host-associated sample from Klebsiella pneumoniae subsp. pneumoniae
Identifiers: BioSample: SAMN22822722; Sample name: DD01754; SRA: SRS12678319
Organism: Klebsiella pneumoniae subsp. pneumoniae
Attributes:
    /strain="DD01754"
    /collected by="Jiachun Su"
    /collection date="2017-12-01"
    /geographic location="China:Shanghai"
    /host="Homo sapiens"
    /host disease="Unknown"
    /isolation source="Unknown"
    /latitude and longitude="39.87 N 116.28 E"
    /sub species="pneumoniae"
Accession: SAMN22822722	ID: 22822722

433: Pathogen: clinical or host-associated sample from Klebsiella pneumoniae subsp. pneumoniae
Identifiers: BioSample: SAMN22822721; Sample name: DD01653; SRA: SRS12678318
Organism: Klebsiella pneumoniae subsp. pneumoniae
Attributes:
    /strain="DD01653"
    /collected by="Jiachun Su"
    /collection date="2017-12-01"
    /geographic location="China:Shanghai"
    /host="Homo sapiens"
    /host disease="Unknown"
    /isolation source="Unknown"
    /latitude and longitude="39.87 N 116.28 E"
    /sub species="pneumoniae"
Accession: SAMN22822721	ID: 22822721

434: Pathogen: clinical or host-associated sample from Klebsiella pneumoniae subsp. pneumoniae
Identifiers: BioSample: SAMN22822720; Sample name: DD01635; SRA: SRS12678316
Organism: Klebsiella pneumoniae subsp. pneumoniae
Attributes:
    /strain="DD01635"
    /collected by="Jiachun Su"
    /collection date="2017-12-01"
    /geographic location="China:Shanghai"
    /host="Homo sapiens"
    /host disease="Unknown"
    /isolation source="Unknown"
    /latitude and longitude="39.87 N 116.28 E"
    /sub species="pneumoniae"
Accession: SAMN22822720	ID: 22822720

435: Pathogen: clinical or host-associated sample from Klebsiella pneumoniae subsp. pneumoniae
Identifiers: BioSample: SAMN22822719; Sample name: DD01845; SRA: SRS12678315
Organism: Klebsiella pneumoniae subsp. pneumoniae
Attributes:
    /strain="DD01845"
    /collected by="Jiachun Su"
    /collection date="2017-12-01"
    /geographic location="China:Shanghai"
    /host="Homo sapiens"
    /host disease="Unknown"
    /isolation source="Unknown"
    /latitude and longitude="39.87 N 116.28 E"
    /sub species="pneumoniae"
Accession: SAMN22822719	ID: 22822719

436: Microbe sample from Klebsiella pneumoniae
Identifiers: BioSample: SAMN22599454; Sample name: FK8695
Organism: Klebsiella pneumoniae
Attributes:
    /strain="8695"
    /host="Homo sapiens"
    /collection date="2020"
    /geographic location="China: Wenzhou"
    /sample type="cell culture"
Accession: SAMN22599454	ID: 22599454

437: Pathogen: clinical or host-associated sample from Klebsiella pneumoniae
Identifiers: BioSample: SAMN22377431; Sample name: 59062CZ
Organism: Klebsiella pneumoniae
Attributes:
    /strain="59062CZ"
    /collected by="Nemocnice Na Homolce"
    /collection date="2020-08"
    /geographic location="Czech Republic: Prague"
    /host="Homo sapiens"
    /host disease="cerebral infarction"
    /isolation source="urine"
    /latitude and longitude="50.07 N 14.43 E"
Accession: SAMN22377431	ID: 22377431

438: MISAG Single Amplified Genome sample from Klebsiella pneumoniae
Identifiers: BioSample: SAMN24648676; Sample name: KpBO_TO1
Organism: Klebsiella pneumoniae
Attributes:
    /isolate="KpBO_TO1"
    /collection date="2021-04-23"
    /broad-scale environmental context="not applicable"
    /local-scale environmental context="not applicable"
    /environmental medium="not applicable"
    /geographic location="Italy"
    /isolation source="Rectal swab"
    /latitude and longitude="45.0703 N 7.6869 E"
    /host disease="Klebsiella pneumoniae infection"
    /genotype="ST512"
    /collected by="Turin"
    /host="Homo sapiens"
Description:
Keywords: GSC:MIxS;MISAG:6.0
Accession: SAMN24648676	ID: 24648676

439: Microbe sample from Klebsiella pneumoniae
Identifiers: BioSample: SAMN25260015; Sample name: KLEP_CH_Nord9_R85_KPC-2
Organism: Klebsiella pneumoniae
Attributes:
    /strain="Nord9_R85"
    /host="Homo sapiens"
    /collection date="2018-02-18"
    /geographic location="Germany"
    /sample type="unknown"
Accession: SAMN25260015	ID: 25260015

440: Microbe sample from Klebsiella pneumoniae
Identifiers: BioSample: SAMN25087049; Sample name: sample 2; SRA: SRS11711491
Organism: Klebsiella pneumoniae
Attributes:
    /strain="CRK3022"
    /host="Homo sapiens"
    /isolation source="missing"
    /collection date="2018-09-10"
    /geographic location="China"
    /sample type="pure culture"
    /altitude="not collected"
    /biomaterial provider="not collected"
Accession: SAMN25087049	ID: 25087049

441: Microbe sample from klebsiella pneumoniae
Identifiers: BioSample: SAMN24907213; Sample name: AHSWKP25
Organism: Klebsiella pneumoniae
Attributes:
    /strain="AHSWKP25"
    /isolation source="blood"
    /host="Homo sapiens"
    /collection date="2021-07-25"
    /geographic location="China:Luzhou"
    /sample type="pure culture"
Description:
Klebsiella pneumoniae AHSWKP25 , complete genome
Accession: SAMN24907213	ID: 24907213

442: Microbe sample from Klebsiella pneumoniae
Identifiers: BioSample: SAMN24836900; Sample name: WSCRKP; SRA: SRS11642927
Organism: Klebsiella pneumoniae
Attributes:
    /strain="WSCRKP"
    /isolation source="blood"
    /host="Homo sapiens"
    /collection date="2018-01-01"
    /geographic location="China:Wuxi,"
    /sample type="pure culture"
Accession: SAMN24836900	ID: 24836900

443: Klebsiella pneumoniae K-28
Identifiers: BioSample: SAMN24790942; Sample name: klebsiella pneumoniae K-28; SRA: SRS11591391
Organism: Klebsiella pneumoniae
Attributes:
    /strain="K-28"
    /collected by="Wentao NI"
    /collection date="2018"
    /geographic location="China: Beijing"
    /host="Homo sapiens"
    /host disease="Blood stream infection"
    /isolation source="blood"
    /latitude and longitude="39.55 N 116.25 E"
Accession: SAMN24790942	ID: 24790942

444: Pathogen: clinical or host-associated sample from Klebsiella pneumoniae
Identifiers: BioSample: SAMN24662261; Sample name: kp5152
Organism: Klebsiella pneumoniae
Attributes:
    /strain="kp5152"
    /collected by="Qinjinhong"
    /collection date="2020-01"
    /geographic location="China:Shanghai"
    /host="Homo sapiens"
    /host disease="infection"
    /isolation source="urine"
    /latitude and longitude="31.22337 N 121.49295 E"
Accession: SAMN24662261	ID: 24662261

445: MISAG Single Amplified Genome sample from Klebsiella pneumoniae
Identifiers: BioSample: SAMN24648678; Sample name: KpBO_TO5
Organism: Klebsiella pneumoniae
Attributes:
    /isolate="KpBO_TO5"
    /collection date="2021-09-04"
    /broad-scale environmental context="not applicable"
    /local-scale environmental context="not applicable"
    /environmental medium="not applicable"
    /geographic location="Italy"
    /isolation source="blood"
    /latitude and longitude="45.0703 N 7.6869 E"
    /host disease="Klebsiella pneumoniae infection"
    /genotype="ST512"
    /collected by="Turin"
    /host="Homo sapiens"
Description:
Keywords: GSC:MIxS;MISAG:6.0
Accession: SAMN24648678	ID: 24648678

446: MISAG Single Amplified Genome sample from Klebsiella pneumoniae
Identifiers: BioSample: SAMN24648677; Sample name: KpBO_TO3
Organism: Klebsiella pneumoniae
Attributes:
    /isolate="KpBO_TO3"
    /collection date="2021-07-01"
    /broad-scale environmental context="not applicable"
    /local-scale environmental context="not applicable"
    /environmental medium="not applicable"
    /geographic location="Italy"
    /isolation source="blood"
    /latitude and longitude="45.0703 N 7.6869 E"
    /host disease="Klebsiella pneumoniae infection"
    /genotype="ST512"
    /collected by="Turin"
    /host="Homo sapiens"
Description:
Keywords: GSC:MIxS;MISAG:6.0
Accession: SAMN24648677	ID: 24648677

447: MIGS Cultured Bacterial/Archaeal sample from Klebsiella pneumoniae
Identifiers: BioSample: SAMN28095481; Sample name: IR12094_1
Organism: Klebsiella pneumoniae
Attributes:
    /strain="IR12094_1"
    /collection date="2022-01-19"
    /broad-scale environmental context="not applicable"
    /local-scale environmental context="not applicable"
    /environmental medium="not applicable"
    /geographic location="China"
    /host="Homo sapiens"
    /isolation and growth condition="not applicable"
    /latitude and longitude="missing"
    /number of replicons="missing"
    /reference for biomaterial="missing"
Description:
Keywords: GSC:MIxS;MIGS:6.0
Accession: SAMN28095481	ID: 28095481

448: Pathogen: clinical or host-associated sample from Klebsiella pneumoniae subsp. pneumoniae
Identifiers: BioSample: SAMN24571286; Sample name: KPN857; SRA: SRS11465010
Organism: Klebsiella pneumoniae subsp. pneumoniae
Attributes:
    /strain="KPN857"
    /collected by="dongguan donghua hospital"
    /collection date="2021-05-01"
    /geographic location="China: dongguan"
    /host="Homo sapiens"
    /host disease="COPD"
    /isolation source="blood"
    /latitude and longitude="22.925801 N 113.862947 E"
    /sub species="pneumoniae"
Accession: SAMN24571286	ID: 24571286

449: Pathogen: clinical or host-associated sample from Klebsiella pneumoniae
Identifiers: BioSample: SAMN24499277; Sample name: Klebsiella pneumoniae YZH2429
Organism: Klebsiella pneumoniae
Attributes:
    /strain="YZH2429"
    /collected by="Li Guiling"
    /collection date="2020-10-24"
    /geographic location="China: Yangzhou"
    /host="Homo sapiens"
    /host disease="Multiple injury"
    /isolation source="sputum"
    /latitude and longitude="32.15 N 119.01 E"
Accession: SAMN24499277	ID: 24499277

450: Pathogen: clinical or host-associated sample from Klebsiella pneumoniae
Identifiers: BioSample: SAMN24499276; Sample name: Klebsiella pneumoniae YZH22127
Organism: Klebsiella pneumoniae
Attributes:
    /strain="YZH22127"
    /collected by="Li Guiling"
    /collection date="2020-10-22"
    /geographic location="China: Yangzhou"
    /host="Homo sapiens"
    /host disease="Cerebral hemorrhage"
    /isolation source="sputum"
    /latitude and longitude="32.15 N 119.01 E"
Accession: SAMN24499276	ID: 24499276


451: Pathogen: clinical or host-associated sample from Klebsiella pneumoniae
Identifiers: BioSample: SAMN24425642; Sample name: CRKPN26
Organism: Klebsiella pneumoniae
Attributes:
    /strain="JNKPN26"
    /collected by="Yingying Hao"
    /collection date="2019-02-28"
    /geographic location="China:Shandong province"
    /host="Homo sapiens"
    /host disease="bacterial infectious disease"
    /isolation source="sputum"
    /latitude and longitude="36.40 N 117.00 E"
Accession: SAMN24425642	ID: 24425642

452: Pathogen: clinical or host-associated sample from Klebsiella pneumoniae
Identifiers: BioSample: SAMN24394412; Sample name: KPK3
Organism: Klebsiella pneumoniae
Attributes:
    /strain="KPK3"
    /collected by="Affiliated Hospital of Shaanxi University of Traditional Chinese Medicine"
    /collection date="2020-12-04"
    /geographic location="China"
    /host="Homo sapiens"
    /host disease="brain infarction"
    /isolation source="clinical isolate"
    /latitude and longitude="34.11 N 107.38 E"
Accession: SAMN24394412	ID: 24394412

453: Pathogen: clinical or host-associated sample from Klebsiella pneumoniae KP46
Identifiers: BioSample: SAMN24255899; Sample name: KP46
Organism: Klebsiella pneumoniae
Attributes:
    /strain="KP46"
    /collected by="Qingyang Sun"
    /collection date="2017-12-14"
    /geographic location="China: Hangzhou"
    /host="Homo sapiens"
    /host disease="Meningitis"
    /isolation source="Cerebral spinal fluid"
    /latitude and longitude="Missing"
Accession: SAMN24255899	ID: 24255899

454: 16825981
Identifiers: BioSample: SAMN23552370; Sample name: 50700
Organism: Klebsiella pneumoniae
Attributes:
    /strain="50700"
    /collected by="not applicable"
    /collection date="not applicable"
    /geographic location="not applicable"
    /host="Homo sapiens"
    /host disease="not applicable"
    /isolation source="not applicable"
    /latitude and longitude="not applicable"
Accession: SAMN23552370	ID: 23552370

455: Pathogen: clinical or host-associated sample from Klebsiella pneumoniae subsp. pneumoniae
Identifiers: BioSample: SAMN29934016; Sample name: LC-1736/18; SRA: SRS14304625
Organism: Klebsiella pneumoniae subsp. pneumoniae
Attributes:
    /isolate name alias="GMR162"
    /strain="LC-1736/18"
    /collected by="Clinical Microbiology and Virology Unit, A. Manzoni Hospital, Lecco, Italy"
    /collection date="2018-10-26"
    /geographic location="Italy: Lecco"
    /host="Homo sapiens"
    /host disease="not applicable"
    /isolation source="bronchoaspirate"
    /latitude and longitude="45.852176 N 9.414998 E"
    /sub species="pneumoniae"
Accession: SAMN29934016	ID: 29934016

456: Microbe sample from Klebsiella pneumoniae
Identifiers: BioSample: SAMN30074620; Sample name: S234
Organism: Klebsiella pneumoniae
Attributes:
    /strain="S234"
    /host="Homo sapiens"
    /collection date="2017-11-16"
    /geographic location="China: Jiangxi"
    /sample type="whole organism"
Accession: SAMN30074620	ID: 30074620

457: HV-CRKP
Identifiers: BioSample: SAMN29985366; Sample name: BSIKPN-11
Organism: Klebsiella pneumoniae
Attributes:
    /strain="BSIKPN-11"
    /host="Homo sapiens"
    /isolation source="blood"
    /collection date="2017-06-09"
    /geographic location="China:Beijing"
    /sample type="blood"
Accession: SAMN29985366	ID: 29985366

458: HV-CRKP
Identifiers: BioSample: SAMN29985365; Sample name: BSIKPN-9
Organism: Klebsiella pneumoniae
Attributes:
    /strain="BSIKPN-9"
    /host="Homo sapiens"
    /isolation source="blood"
    /collection date="2017-05-30"
    /geographic location="China:Beijing"
    /sample type="blood"
Accession: SAMN29985365	ID: 29985365

459: Pathogen: clinical or host-associated sample from Klebsiella pneumoniae subsp. pneumoniae
Identifiers: BioSample: SAMN29934025; Sample name: LC-424/19; SRA: SRS14304621
Organism: Klebsiella pneumoniae subsp. pneumoniae
Attributes:
    /isolate name alias="GMR306"
    /strain="LC-424/19"
    /collected by="Clinical Microbiology and Virology Unit, A. Manzoni Hospital, Lecco, Italy"
    /collection date="2019-03-01"
    /geographic location="Italy: Lecco"
    /host="Homo sapiens"
    /host disease="not applicable"
    /isolation source="urine"
    /latitude and longitude="45.852176 N 9.414998 E"
    /sub species="pneumoniae"
Accession: SAMN29934025	ID: 29934025

460: Pathogen: clinical or host-associated sample from Klebsiella pneumoniae subsp. pneumoniae
Identifiers: BioSample: SAMN29934023; Sample name: LC-422/19; SRA: SRS14304619
Organism: Klebsiella pneumoniae subsp. pneumoniae
Attributes:
    /isolate name alias="GMR304"
    /strain="LC-422/19"
    /collected by="Clinical Microbiology and Virology Unit, A. Manzoni Hospital, Lecco, Italy"
    /collection date="2019-03-07"
    /geographic location="Italy: Lecco"
    /host="Homo sapiens"
    /host disease="not applicable"
    /isolation source="rectal swab"
    /latitude and longitude="45.852176 N 9.414998 E"
    /sub species="pneumoniae"
Accession: SAMN29934023	ID: 29934023

461: Pathogen: clinical or host-associated sample from Klebsiella pneumoniae subsp. pneumoniae
Identifiers: BioSample: SAMN29934022; Sample name: LC-395/19; SRA: SRS14304631
Organism: Klebsiella pneumoniae subsp. pneumoniae
Attributes:
    /isolate name alias="GMR303"
    /strain="LC-395/19"
    /collected by="Clinical Microbiology and Virology Unit, A. Manzoni Hospital, Lecco, Italy"
    /collection date="2019-03-01"
    /geographic location="Italy: Lecco"
    /host="Homo sapiens"
    /host disease="not applicable"
    /isolation source="urine"
    /latitude and longitude="45.852176 N 9.414998 E"
    /sub species="pneumoniae"
Accession: SAMN29934022	ID: 29934022

462: Pathogen: clinical or host-associated sample from Klebsiella pneumoniae subsp. pneumoniae
Identifiers: BioSample: SAMN29934021; Sample name: LC-394/19; SRA: SRS14304630
Organism: Klebsiella pneumoniae subsp. pneumoniae
Attributes:
    /isolate name alias="GMR302"
    /strain="LC-394/19"
    /collected by="Clinical Microbiology and Virology Unit, A. Manzoni Hospital, Lecco, Italy"
    /collection date="2019-02-25"
    /geographic location="Italy: Lecco"
    /host="Homo sapiens"
    /host disease="not applicable"
    /isolation source="urine"
    /latitude and longitude="45.852176 N 9.414998 E"
    /sub species="pneumoniae"
Accession: SAMN29934021	ID: 29934021

463: Pathogen: clinical or host-associated sample from Klebsiella pneumoniae subsp. pneumoniae
Identifiers: BioSample: SAMN29934020; Sample name: LC-79/19; SRA: SRS14304629
Organism: Klebsiella pneumoniae subsp. pneumoniae
Attributes:
    /isolate name alias="GMR167"
    /strain="LC-79/19"
    /collected by="Clinical Microbiology and Virology Unit, A. Manzoni Hospital, Lecco, Italy"
    /collection date="2019-01-21"
    /geographic location="Italy: Lecco"
    /host="Homo sapiens"
    /host disease="not applicable"
    /isolation source="urine"
    /latitude and longitude="45.852176 N 9.414998 E"
    /sub species="pneumoniae"
Accession: SAMN29934020	ID: 29934020

464: Microbe sample from Klebsiella pneumoniae
Identifiers: BioSample: SAMN30074657; Sample name: S270v
Organism: Klebsiella pneumoniae
Attributes:
    /strain="S270v"
    /host="Homo sapiens"
    /collection date="2021-12-28"
    /geographic location="China: Jiangxi"
    /sample type="whole organism"
Accession: SAMN30074657	ID: 30074657

465: Pathogen: clinical or host-associated sample from Klebsiella pneumoniae subsp. pneumoniae
Identifiers: BioSample: SAMN29934015; Sample name: LC-1873/18; SRA: SRS14304624
Organism: Klebsiella pneumoniae subsp. pneumoniae
Attributes:
    /isolate name alias="GMR164"
    /strain="LC-1873/18"
    /collected by="Clinical Microbiology and Virology Unit, A. Manzoni Hospital, Lecco, Italy"
    /collection date="2018-11-05"
    /geographic location="Italy: Lecco"
    /host="Homo sapiens"
    /host disease="not applicable"
    /isolation source="bronchoaspirate"
    /latitude and longitude="45.852176 N 9.414998 E"
    /sub species="pneumoniae"
Accession: SAMN29934015	ID: 29934015

466: Hypervirulent Klebsiella pneumoniae 841 complete genome
Identifiers: BioSample: SAMN29889748; Sample name: sample_D
Organism: Klebsiella pneumoniae
Attributes:
    /strain="hvKP841"
    /host="Homo sapiens"
    /isolation source="sputum"
    /collection date="2022-04-16T16:26:20Z"
    /geographic location="China:Zhanjiang"
    /sample type="pure culture"
Accession: SAMN29889748	ID: 29889748

467: Hypervirulent Klebsiella pneumoniae 340 complete genome
Identifiers: BioSample: SAMN29889747; Sample name: sample_C
Organism: Klebsiella pneumoniae
Attributes:
    /strain="hvKP340"
    /host="Homo sapiens"
    /isolation source="sputum"
    /collection date="2022-04-16T16:25:10Z"
    /geographic location="China:Zhanjiang"
    /sample type="pure culture"
Accession: SAMN29889747	ID: 29889747

468: Hypervirulent Klebsiella pneumoniae 323 complete genome
Identifiers: BioSample: SAMN29889746; Sample name: sample_B
Organism: Klebsiella pneumoniae
Attributes:
    /strain="hvKP323"
    /host="Homo sapiens"
    /isolation source="sputum"
    /collection date="2022-04-16T16:24:40Z"
    /geographic location="China:Zhanjiang"
    /sample type="pure culture"
Accession: SAMN29889746	ID: 29889746

469: Klebsiella pneumoniae FZKP4523
Identifiers: BioSample: SAMN29762457; Sample name: SAMNFZKP4523
Organism: Klebsiella pneumoniae
Attributes:
    /strain="FZKP4523"
    /collection date="2021"
    /broad-scale environmental context="Hospital"
    /local-scale environmental context="patient"
    /environmental medium="no"
    /geographic location="China:Luzhou"
    /host="Homo sapiens"
    /isolation and growth condition="no"
    /latitude and longitude="28.89 N 105.42 E"
    /number of replicons="unknown"
    /reference for biomaterial="no"
    /isolation source="missing"
    /isolation source="missing"
Description:
Keywords: GSC:MIxS;MIGS:6.0
Accession: SAMN29762457	ID: 29762457

470: Pathogen: clinical or host-associated sample from Klebsiella pneumoniae
Identifiers: BioSample: SAMN29397002; Sample name: KP_ST37_1021; SRA: SRS14280063
Organism: Klebsiella pneumoniae
Attributes:
    /strain="1021"
    /collected by="Policlinico Umberto I Hospital"
    /collection date="2021-09-04"
    /geographic location="Italy: Rome"
    /host="Homo sapiens"
    /host disease="Sepsis"
    /isolation source="blood"
    /latitude and longitude="41.53 N 12.30 E"
Accession: SAMN29397002	ID: 29397002

471: Pathogen: clinical or host-associated sample from Klebsiella pneumoniae
Identifiers: BioSample: SAMN29397001; Sample name: KP_ST37_1020; SRA: SRS14280062
Organism: Klebsiella pneumoniae
Attributes:
    /strain="1020"
    /collected by="Policlinico Umberto I Hospital"
    /collection date="2021-08-23"
    /geographic location="Italy: Rome"
    /host="Homo sapiens"
    /host disease="Sepsis"
    /isolation source="blood"
    /latitude and longitude="41.53 N 12.30 E"
Accession: SAMN29397001	ID: 29397001

472: Pathogen: clinical or host-associated sample from Klebsiella pneumoniae
Identifiers: BioSample: SAMN30309189; Sample name: KP0079
Organism: Klebsiella pneumoniae
Attributes:
    /strain="KP0079"
    /collected by="Zhuhai People's Hospital"
    /collection date="2022-05"
    /geographic location="China: Zhuhai"
    /host="Homo sapiens"
    /host disease="infection"
    /isolation source="Bronchoalveolar lavage fluid"
    /latitude and longitude="22.28 N 113.58 E"
Accession: SAMN30309189	ID: 30309189

473: Pathogen: clinical or host-associated sample from Klebsiella pneumoniae
Identifiers: BioSample: SAMN31413558; Sample name: Klebsiella pneumoniae KP424
Organism: Klebsiella pneumoniae
Attributes:
    /strain="KP424"
    /collected by="Fang He"
    /collection date="2021-10-28"
    /geographic location="China:Hangzhou"
    /host="Homo sapiens"
    /host disease="pneumonia"
    /isolation source="stool"
    /latitude and longitude="missing"
Accession: SAMN31413558	ID: 31413558

474: Pathogen: clinical or host-associated sample from Klebsiella pneumoniae
Identifiers: BioSample: SAMN31373057; Sample name: KP1650
Organism: Klebsiella pneumoniae
Attributes:
    /strain="KP1650"
    /collected by="Jie Wei"
    /collection date="2022-04"
    /geographic location="China:Zhuhai"
    /host="Homo sapiens"
    /host disease="severe pulmonary infection"
    /isolation source="Bronchoalveolar lavage fluid"
    /latitude and longitude="22.28 N 113.58 E"
Accession: SAMN31373057	ID: 31373057

475: Microbe sample from Klebsiella pneumoniae
Identifiers: BioSample: SAMN31269456; Sample name: KP18-231
Organism: Klebsiella pneumoniae
Attributes:
    /strain="KP18-231"
    /isolation source="clinical"
    /collection date="2018-09-17"
    /geographic location="China:Henan Province"
    /sample type="Pure culture"
Accession: SAMN31269456	ID: 31269456

476: Pathogen: clinical or host-associated sample from Klebsiella pneumoniae subsp. pneumoniae
Identifiers: BioSample: SAMN31037344; Sample name: HSH-5432-plasmid2
Organism: Klebsiella pneumoniae subsp. pneumoniae
Attributes:
    /strain="HSH-5432"
    /collected by="Huashan hospital"
    /collection date="2021-09-10"
    /geographic location="China: Shanghai"
    /host="Homo sapiens"
    /host disease="aesthetic urinary tract effection"
    /isolation source="urinary tract"
    /latitude and longitude="30.40 N 120.52 E"
    /sub species="pneumoniae"
    /isolate="missing"
Accession: SAMN31037344	ID: 31037344

477: Pathogen: clinical or host-associated sample from Klebsiella pneumoniae
Identifiers: BioSample: SAMN30996806; Sample name: KP0937
Organism: Klebsiella pneumoniae
Attributes:
    /strain="KP0937"
    /collected by="zhuhai hospital"
    /collection date="2022-05"
    /geographic location="China: Zhuhai"
    /host="Homo sapiens"
    /host disease="Pulmonary infection"
    /isolation source="sputum"
    /latitude and longitude="22.28 N 113.58 E"
Accession: SAMN30996806	ID: 30996806

478: Microbe sample from Klebsiella pneumoniae
Identifiers: BioSample: SAMN30826912; Sample name: K30821
Organism: Klebsiella pneumoniae
Attributes:
    /strain="K30821"
    /host="Homo sapiens"
    /isolation source="bronchoalveolar lavage fluid"
    /collection date="2020-07-03"
    /geographic location="China:Beijing"
    /sample type="BALF"
Accession: SAMN30826912	ID: 30826912

479: Pathogen: clinical or host-associated sample from Klebsiella pneumoniae
Identifiers: BioSample: SAMN30711370; Sample name: 3020558132
Organism: Klebsiella pneumoniae
Attributes:
    /strain="KP8132"
    /collected by="Qinghuan Zhang"
    /collection date="2022-04"
    /geographic location="China:Zhuhai"
    /host="Homo sapiens"
    /host disease="severe pulmonary infection"
    /isolation source="Midpiece urine"
    /latitude and longitude="22.28 N 113.58 E"
Accession: SAMN30711370	ID: 30711370

480: Microbe sample from Klebsiella pneumoniae
Identifiers: BioSample: SAMN30403289; Sample name: phvKP12-VIR
Organism: Klebsiella pneumoniae
Attributes:
    /strain="hvKP12"
    /host="Homo sapiens"
    /collection date="2021-03-10"
    /sample type="Blood"
    /geographic location="China: Chongqing"
    /isolate="missing"
    /isolation source="blood"
Accession: SAMN30403289	ID: 30403289

481: Pathogen: clinical or host-associated sample from Klebsiella pneumoniae
Identifiers: BioSample: SAMN29388315; Sample name: RJKP41
Organism: Klebsiella pneumoniae
Attributes:
    /collected by="Ruijin Hospital"
    /collection date="2018"
    /geographic location="China"
    /host="Homo sapiens"
    /host disease="Unknown"
    /isolation source="blood"
    /latitude and longitude="31.02 N 121.04 E"
    /strain="RJKP41"
Accession: SAMN29388315	ID: 29388315

482: Pathogen: clinical or host-associated sample from Klebsiella pneumoniae
Identifiers: BioSample: SAMN30160477; Sample name: Klebsiella pneumoniae strain K194 isolated from stool
Organism: Klebsiella pneumoniae
Attributes:
    /strain="K194"
    /collected by="Chen Qiong"
    /collection date="2021-09-05"
    /geographic location="China: Hangzhou"
    /host="Homo sapiens"
    /host disease="Myelodysplastic syndrome"
    /isolation source="stool"
    /latitude and longitude="30.3 N 120.2 E"
Accession: SAMN30160477	ID: 30160477

483: Pathogen: clinical or host-associated sample from Klebsiella pneumoniae
Identifiers: BioSample: SAMN30121736; Sample name: CRKP-36
Organism: Klebsiella pneumoniae
Attributes:
    /strain="CRKP-36"
    /collected by="Lizhang Liu"
    /collection date="2019-06-12"
    /geographic location="China: Hangzhou"
    /host="Homo sapiens"
    /host disease="infection"
    /isolation source="feces"
    /latitude and longitude="30.3 N 120.2 E"
Accession: SAMN30121736	ID: 30121736

484: Pathogen: clinical or host-associated sample from Klebsiella pneumoniae
Identifiers: BioSample: SAMN30121735; Sample name: CRKP-35
Organism: Klebsiella pneumoniae
Attributes:
    /strain="CRKP-35"
    /collected by="Lizhang Liu"
    /collection date="2019-05-20"
    /geographic location="China: Hangzhou"
    /host="Homo sapiens"
    /host disease="infection"
    /isolation source="blood"
    /latitude and longitude="30.3 N 120.2 E"
Accession: SAMN30121735	ID: 30121735

485: Pathogen: clinical or host-associated sample from Klebsiella pneumoniae
Identifiers: BioSample: SAMN30121734; Sample name: CRKP-33
Organism: Klebsiella pneumoniae
Attributes:
    /strain="CRKP-33"
    /collected by="Lizhang Liu"
    /collection date="2019-04-16"
    /geographic location="China: Hangzhou"
    /host="Homo sapiens"
    /host disease="infection"
    /isolation source="Sputm"
    /latitude and longitude="30.3 N 120.2 E"
Accession: SAMN30121734	ID: 30121734

486: Pathogen: clinical or host-associated sample from Klebsiella pneumoniae
Identifiers: BioSample: SAMN30121732; Sample name: CRKP-30
Organism: Klebsiella pneumoniae
Attributes:
    /strain="CRKP-30"
    /collected by="Lizhang Liu"
    /collection date="2019-04-10"
    /geographic location="China: Hangzhou"
    /host="Homo sapiens"
    /host disease="infection"
    /isolation source="blood"
    /latitude and longitude="30.3 N 120.2 E"
Accession: SAMN30121732	ID: 30121732

487: Pathogen: clinical or host-associated sample from Klebsiella pneumoniae
Identifiers: BioSample: SAMN30121731; Sample name: CRKP-27
Organism: Klebsiella pneumoniae
Attributes:
    /strain="CRKP-27"
    /collected by="Lizhang Liu"
    /collection date="2019-03-31"
    /geographic location="China: Hangzhou"
    /host="Homo sapiens"
    /host disease="infection"
    /isolation source="Sputm"
    /latitude and longitude="30.3 N 120.2 E"
Accession: SAMN30121731	ID: 30121731

488: Microbe sample from Klebsiella pneumoniae
Identifiers: BioSample: SAMN30114398; Sample name: CZC
Organism: Klebsiella pneumoniae
Attributes:
    /strain="K64"
    /isolation source="blood"
    /collection date="2021-12-19"
    /geographic location="China: Beijing"
    /sample type="mixed culture"
    /host tissue sampled="blood"
Accession: SAMN30114398	ID: 30114398

489: MIGS Cultured Bacterial/Archaeal sample from Klebsiella pneumoniae
Identifiers: BioSample: SAMN28095490; Sample name: IR12099_1
Organism: Klebsiella pneumoniae
Attributes:
    /strain="IR12099_1"
    /collection date="2022-01-19"
    /broad-scale environmental context="not applicable"
    /local-scale environmental context="not applicable"
    /environmental medium="not applicable"
    /geographic location="China"
    /host="Homo sapiens"
    /isolation and growth condition="not applicable"
    /latitude and longitude="missing"
    /number of replicons="missing"
    /reference for biomaterial="missing"
Description:
Keywords: GSC:MIxS;MIGS:6.0
Accession: SAMN28095490	ID: 28095490

490: 52980_A4
Identifiers: BioSample: SAMN28680535; Sample name: 52980_A4
Organism: Klebsiella pneumoniae
Attributes:
    /collected by="not applicable"
    /collection date="2017/2018"
    /geographic location="USA"
    /host="Homo sapiens"
    /host disease="not applicable"
    /isolation source="not applicable"
    /latitude and longitude="not applicable"
    /strain="52980_A4"
Accession: SAMN28680535	ID: 28680535

491: 52977_A1
Identifiers: BioSample: SAMN28680534; Sample name: 52977_A1
Organism: Klebsiella pneumoniae
Attributes:
    /collected by="not applicable"
    /collection date="2017/2018"
    /geographic location="USA"
    /host="Homo sapiens"
    /host disease="not applicable"
    /isolation source="not applicable"
    /latitude and longitude="not applicable"
    /strain="52977_A1"
Accession: SAMN28680534	ID: 28680534

492: 13001
Identifiers: BioSample: SAMN28680533; Sample name: 13001
Organism: Klebsiella pneumoniae
Attributes:
    /collected by="not applicable"
    /collection date="2003"
    /geographic location="USA"
    /host="Homo sapiens"
    /host disease="not applicable"
    /isolation source="not applicable"
    /latitude and longitude="not applicable"
    /strain="13001"
Accession: SAMN28680533	ID: 28680533

493: The Microbe sample of Klebsiella pneumoniae strain 140253
Identifiers: BioSample: SAMN28546263; Sample name: The Microbe sample of Klebsiella pneumoniae strain 140253; SRA: SRS13099220
Organism: Klebsiella pneumoniae
Attributes:
    /strain="140253"
    /host="Homo sapiens"
    /isolation source="rectal swab"
    /collection date="2020-08-22"
    /geographic location="China: Chengdu, Sichuan"
    /sample type="pure culture"
Accession: SAMN28546263	ID: 28546263

494: Pathogen: clinical or host-associated sample from Klebsiella pneumoniae
Identifiers: BioSample: SAMN28174060; Sample name: MB7231; SRA: SRS12965102
Organism: Klebsiella pneumoniae
Attributes:
    /collected by="MDACC"
    /collection date="2018-12-04"
    /geographic location="USA: Houston"
    /host="Homo sapiens"
    /host disease="Bacteremia"
    /isolation source="blood"
    /latitude and longitude="29.7068 N 95.3971 W"
    /genotype="ST29"
    /isolate="missing"
    /strain="4386"
Accession: SAMN28174060	ID: 28174060

495: Pathogen: clinical or host-associated sample from Klebsiella pneumoniae
Identifiers: BioSample: SAMN28174030; Sample name: MB3242; SRA: SRS12965151
Organism: Klebsiella pneumoniae
Attributes:
    /strain="ST15"
    /isolate="3332"
    /collected by="MDACC"
    /collection date="2017-01-29"
    /geographic location="USA: Houston"
    /host="Homo sapiens"
    /host disease="Bacteremia"
    /isolation source="blood"
    /latitude and longitude="29.7068 N 95.3971 W"
Accession: SAMN28174030	ID: 28174030

496: Pathogen: clinical or host-associated sample from Klebsiella pneumoniae
Identifiers: BioSample: SAMN28174007; Sample name: MB8806; SRA: SRS12965203
Organism: Klebsiella pneumoniae
Attributes:
    /collected by="MDACC"
    /collection date="2019-08-03"
    /geographic location="USA: Houston"
    /host="Homo sapiens"
    /host disease="Bacteremia"
    /isolation source="blood"
    /latitude and longitude="29.7068 N 95.3971 W"
    /genotype="ST307"
    /isolate="missing"
    /strain="2791"
Accession: SAMN28174007	ID: 28174007

497: MIGS Cultured Bacterial/Archaeal sample from Klebsiella pneumoniae
Identifiers: BioSample: SAMN28095491; Sample name: IR1272_1
Organism: Klebsiella pneumoniae
Attributes:
    /strain="IR1272_1"
    /collection date="2022-01-19"
    /broad-scale environmental context="not applicable"
    /local-scale environmental context="not applicable"
    /environmental medium="not applicable"
    /geographic location="China"
    /host="Homo sapiens"
    /isolation and growth condition="not applicable"
    /latitude and longitude="missing"
    /number of replicons="missing"
    /reference for biomaterial="missing"
Description:
Keywords: GSC:MIxS;MIGS:6.0
Accession: SAMN28095491	ID: 28095491

498: 52984_A8
Identifiers: BioSample: SAMN28680536; Sample name: 52984_A8
Organism: Klebsiella pneumoniae
Attributes:
    /collected by="not applicable"
    /collection date="2017/2018"
    /geographic location="USA"
    /host="Homo sapiens"
    /host disease="not applicable"
    /isolation source="not applicable"
    /latitude and longitude="not applicable"
    /strain="52984_A8"
Accession: SAMN28680536	ID: 28680536

499: MIGS Cultured Bacterial/Archaeal sample from Klebsiella pneumoniae
Identifiers: BioSample: SAMN28095489; Sample name: IR12243_1
Organism: Klebsiella pneumoniae
Attributes:
    /strain="IR12243_1"
    /collection date="2022-01-19"
    /broad-scale environmental context="not applicable"
    /local-scale environmental context="not applicable"
    /environmental medium="not applicable"
    /geographic location="China"
    /host="Homo sapiens"
    /isolation and growth condition="not applicable"
    /latitude and longitude="missing"
    /number of replicons="missing"
    /reference for biomaterial="missing"
Description:
Keywords: GSC:MIxS;MIGS:6.0
Accession: SAMN28095489	ID: 28095489

500: MIGS Cultured Bacterial/Archaeal sample from Klebsiella pneumoniae
Identifiers: BioSample: SAMN28095488; Sample name: IR1230_1
Organism: Klebsiella pneumoniae
Attributes:
    /strain="IR1230_1"
    /collection date="2022-01-19"
    /broad-scale environmental context="not applicable"
    /local-scale environmental context="not applicable"
    /environmental medium="not applicable"
    /geographic location="China"
    /host="Homo sapiens"
    /isolation and growth condition="not applicable"
    /latitude and longitude="missing"
    /number of replicons="missing"
    /reference for biomaterial="missing"
Description:
Keywords: GSC:MIxS;MIGS:6.0
Accession: SAMN28095488	ID: 28095488


501: MIGS Cultured Bacterial/Archaeal sample from Klebsiella pneumoniae
Identifiers: BioSample: SAMN28095486; Sample name: IR5077_1
Organism: Klebsiella pneumoniae
Attributes:
    /strain="IR5077_1"
    /collection date="2022-01-19"
    /broad-scale environmental context="not applicable"
    /local-scale environmental context="not applicable"
    /environmental medium="not applicable"
    /geographic location="China"
    /host="Homo sapiens"
    /isolation and growth condition="not applicable"
    /latitude and longitude="missing"
    /number of replicons="missing"
    /reference for biomaterial="missing"
Description:
Keywords: GSC:MIxS;MIGS:6.0
Accession: SAMN28095486	ID: 28095486

502: MIGS Cultured Bacterial/Archaeal sample from Klebsiella pneumoniae
Identifiers: BioSample: SAMN28095485; Sample name: IR12024_1
Organism: Klebsiella pneumoniae
Attributes:
    /strain="IR12024_1"
    /collection date="2022-01-19"
    /broad-scale environmental context="not applicable"
    /local-scale environmental context="not applicable"
    /environmental medium="not applicable"
    /geographic location="China"
    /host="Homo sapiens"
    /isolation and growth condition="not applicable"
    /latitude and longitude="missing"
    /number of replicons="missing"
    /reference for biomaterial="missing"
Description:
Keywords: GSC:MIxS;MIGS:6.0
Accession: SAMN28095485	ID: 28095485

503: MIGS Cultured Bacterial/Archaeal sample from Klebsiella pneumoniae
Identifiers: BioSample: SAMN28095484; Sample name: IR12061_1
Organism: Klebsiella pneumoniae
Attributes:
    /strain="IR12061_1"
    /collection date="2022-01-19"
    /broad-scale environmental context="not applicable"
    /local-scale environmental context="not applicable"
    /environmental medium="not applicable"
    /geographic location="China"
    /host="Homo sapiens"
    /isolation and growth condition="not applicable"
    /latitude and longitude="missing"
    /number of replicons="missing"
    /reference for biomaterial="missing"
Description:
Keywords: GSC:MIxS;MIGS:6.0
Accession: SAMN28095484	ID: 28095484

504: MIGS Cultured Bacterial/Archaeal sample from Klebsiella pneumoniae
Identifiers: BioSample: SAMN28095483; Sample name: IR12073_1
Organism: Klebsiella pneumoniae
Attributes:
    /strain="IR12073_1"
    /collection date="2022-01-19"
    /broad-scale environmental context="not applicable"
    /local-scale environmental context="not applicable"
    /environmental medium="not applicable"
    /geographic location="China"
    /host="Homo sapiens"
    /isolation and growth condition="not applicable"
    /latitude and longitude="missing"
    /number of replicons="missing"
    /reference for biomaterial="missing"
Description:
Keywords: GSC:MIxS;MIGS:6.0
Accession: SAMN28095483	ID: 28095483

505: MIGS Cultured Bacterial/Archaeal sample from Klebsiella pneumoniae
Identifiers: BioSample: SAMN28095482; Sample name: IR12079_1
Organism: Klebsiella pneumoniae
Attributes:
    /strain="IR12079_1"
    /collection date="2022-01-19"
    /broad-scale environmental context="not applicable"
    /local-scale environmental context="not applicable"
    /environmental medium="not applicable"
    /geographic location="China"
    /host="Homo sapiens"
    /isolation and growth condition="not applicable"
    /latitude and longitude="missing"
    /number of replicons="missing"
    /reference for biomaterial="missing"
Description:
Keywords: GSC:MIxS;MIGS:6.0
Accession: SAMN28095482	ID: 28095482

506: Pathogen: clinical or host-associated sample from Klebsiella pneumoniae
Identifiers: BioSample: SAMN16418109; Sample name: KP19-3023
Organism: Klebsiella pneumoniae
Attributes:
    /strain="KP19-3023"
    /collected by="Zhengzhou University"
    /collection date="2019-10-27"
    /geographic location="China"
    /host="Homo sapiens"
    /host sex="male"
    /host disease="cirrhosis and hepatitis"
    /isolation source="sputum"
    /latitude and longitude="34.73 N 113.70 E"
Accession: SAMN16418109	ID: 16418109

507: 53009_G1
Identifiers: BioSample: SAMN28680537; Sample name: 53009_G1
Organism: Klebsiella pneumoniae
Attributes:
    /collected by="not applicable"
    /collection date="2017/2018"
    /geographic location="USA"
    /host="Homo sapiens"
    /host disease="not applicable"
    /isolation source="not applicable"
    /latitude and longitude="not applicable"
    /strain="53009_G1"
Accession: SAMN28680537	ID: 28680537

508: 53022_J1
Identifiers: BioSample: SAMN28680539; Sample name: 53022_J1
Organism: Klebsiella pneumoniae
Attributes:
    /collected by="not applicable"
    /collection date="2017/2018"
    /geographic location="USA"
    /host="Homo sapiens"
    /host disease="not applicable"
    /isolation source="not applicable"
    /latitude and longitude="not applicable"
    /strain="53022_J1"
Accession: SAMN28680539	ID: 28680539

509: 53023_J2
Identifiers: BioSample: SAMN28680540; Sample name: 53023_J2
Organism: Klebsiella pneumoniae
Attributes:
    /collected by="not applicable"
    /collection date="2017/2018"
    /geographic location="USA"
    /host="Homo sapiens"
    /host disease="not applicable"
    /isolation source="not applicable"
    /latitude and longitude="not applicable"
    /strain="53023_J2"
Accession: SAMN28680540	ID: 28680540

510: Microbe sample from Klebsiella pneumoniae
Identifiers: BioSample: SAMN28986240; Sample name: SKLX33367
Organism: Klebsiella pneumoniae
Attributes:
    /isolation source="blood"
    /collection date="2015-09"
    /geographic location="China: Zhejiang"
    /sample type="blood"
    /strain="33367"
Accession: SAMN28986240	ID: 28986240

511: Pathogen: clinical or host-associated sample from Klebsiella pneumoniae
Identifiers: BioSample: SAMN29161340; Sample name: SZS128
Organism: Klebsiella pneumoniae
Attributes:
    /strain="SZS128"
    /collected by="ZS"
    /collection date="2018"
    /geographic location="China"
    /host="Homo sapiens"
    /host disease="Bloodstream infection"
    /isolation source="blood"
    /latitude and longitude="39.54 N 116.25 E"
Accession: SAMN29161340	ID: 29161340

512: Pathogen: clinical or host-associated sample from Klebsiella pneumoniae
Identifiers: BioSample: SAMN29388304; Sample name: GZKP13
Organism: Klebsiella pneumoniae
Attributes:
    /collected by="The First Affiliated Hospital of Guangzhou Medical University"
    /collection date="2018"
    /geographic location="China"
    /host="Homo sapiens"
    /host disease="Unknown"
    /isolation source="urine"
    /latitude and longitude="23.06 N 113.15 E"
    /strain="GZKP13"
Accession: SAMN29388304	ID: 29388304

513: Pathogen: clinical or host-associated sample from Klebsiella pneumoniae
Identifiers: BioSample: SAMN29388305; Sample name: HSKP1
Organism: Klebsiella pneumoniae
Attributes:
    /collected by="Huashan Hospital"
    /collection date="2018"
    /geographic location="China"
    /host="Homo sapiens"
    /host disease="Unknown"
    /isolation source="sputum"
    /latitude and longitude="31.02 N 121.04 E"
    /strain="HSKP1"
Accession: SAMN29388305	ID: 29388305

514: Pathogen: clinical or host-associated sample from Klebsiella pneumoniae
Identifiers: BioSample: SAMN29388306; Sample name: HSKP104
Organism: Klebsiella pneumoniae
Attributes:
    /collected by="Huashan Hospital"
    /collection date="2018"
    /geographic location="China"
    /host="Homo sapiens"
    /host disease="Unknown"
    /isolation source="sputum"
    /latitude and longitude="31.02 N 121.04 E"
    /strain="HSKP104"
Accession: SAMN29388306	ID: 29388306

515: Pathogen: clinical or host-associated sample from Klebsiella pneumoniae
Identifiers: BioSample: SAMN29388307; Sample name: HSKP107
Organism: Klebsiella pneumoniae
Attributes:
    /collected by="Huashan Hospital"
    /collection date="2018"
    /geographic location="China"
    /host="Homo sapiens"
    /host disease="Unknown"
    /isolation source="sputum"
    /latitude and longitude="31.02 N 121.04 E"
    /strain="HSKP107"
Accession: SAMN29388307	ID: 29388307

516: Pathogen: clinical or host-associated sample from Klebsiella pneumoniae
Identifiers: BioSample: SAMN29388308; Sample name: HSKP33
Organism: Klebsiella pneumoniae
Attributes:
    /collected by="Huashan Hospital"
    /collection date="2018"
    /geographic location="China"
    /host="Homo sapiens"
    /host disease="Unknown"
    /isolation source="Drain"
    /latitude and longitude="31.02 N 121.04 E"
    /strain="HSKP33"
Accession: SAMN29388308	ID: 29388308

517: Pathogen: clinical or host-associated sample from Klebsiella pneumoniae
Identifiers: BioSample: SAMN29388309; Sample name: HSKP43
Organism: Klebsiella pneumoniae
Attributes:
    /collected by="Huashan Hospital"
    /collection date="2018"
    /geographic location="China"
    /host="Homo sapiens"
    /host disease="Unknown"
    /isolation source="sputum"
    /latitude and longitude="31.02 N 121.04 E"
    /strain="HSKP43"
Accession: SAMN29388309	ID: 29388309

518: Pathogen: clinical or host-associated sample from Klebsiella pneumoniae
Identifiers: BioSample: SAMN29388310; Sample name: HSKP5
Organism: Klebsiella pneumoniae
Attributes:
    /collected by="Huashan Hospital"
    /collection date="2018"
    /geographic location="China"
    /host="Homo sapiens"
    /host disease="Unknown"
    /isolation source="sputum"
    /latitude and longitude="31.02 N 121.04 E"
    /strain="HSKP5"
Accession: SAMN29388310	ID: 29388310

519: Pathogen: clinical or host-associated sample from Klebsiella pneumoniae
Identifiers: BioSample: SAMN29388311; Sample name: HSKP8
Organism: Klebsiella pneumoniae
Attributes:
    /collected by="Huashan Hospital"
    /collection date="2018"
    /geographic location="China"
    /host="Homo sapiens"
    /host disease="Unknown"
    /isolation source="sputum"
    /latitude and longitude="31.02 N 121.04 E"
    /strain="HSKP8"
Accession: SAMN29388311	ID: 29388311

520: Pathogen: clinical or host-associated sample from Klebsiella pneumoniae
Identifiers: BioSample: SAMN29388312; Sample name: HSKP86
Organism: Klebsiella pneumoniae
Attributes:
    /collected by="Huashan Hospital"
    /collection date="2018"
    /geographic location="China"
    /host="Homo sapiens"
    /host disease="Unknown"
    /isolation source="sputum"
    /latitude and longitude="31.02 N 121.04 E"
    /strain="HSKP86"
Accession: SAMN29388312	ID: 29388312

521: Pathogen: clinical or host-associated sample from Klebsiella pneumoniae
Identifiers: BioSample: SAMN29388314; Sample name: RJKP36
Organism: Klebsiella pneumoniae
Attributes:
    /collected by="Ruijin Hospital"
    /collection date="2018"
    /geographic location="China"
    /host="Homo sapiens"
    /host disease="Unknown"
    /isolation source="throat swab"
    /latitude and longitude="31.02 N 121.04 E"
    /strain="RJKP36"
Accession: SAMN29388314	ID: 29388314

522: Pathogen: clinical or host-associated sample from Klebsiella pneumoniae
Identifiers: BioSample: SAMN16933304; Sample name: A 4411
Organism: Klebsiella pneumoniae
Attributes:
    /strain="KPA4411"
    /collected by="Mstsk nemocnice Mstec Krlov"
    /collection date="2019-06-17"
    /geographic location="Czech Republic: Mstec Krlov"
    /host="Homo sapiens"
    /host disease="Chronic respiratory failure"
    /isolation source="endotracheal cannula"
    /latitude and longitude="50.20 N 15.28 E"
Accession: SAMN16933304	ID: 16933304

523: Klebsiella pneumoniae TUM12140
Identifiers: BioSample: SAMD00323043
Organism: Klebsiella pneumoniae
Attributes:
    /sample name="TUM12140"
    /collection date="2012-01-12"
    /broad-scale environmental context="missing"
    /local-scale environmental context="missing"
    /environmental medium="blood"
    /geographic location="Japan"
    /host="Homo sapiens"
    /isolation and growth condition="missing"
    /latitude and longitude="missing"
    /locus_tag_prefix="TUM12140"
    /number of replicons="missing"
    /project name="Whole-genome sequencing of KPC-type carbapenemase producing Klebsiella pneumoniae, Citrobacter freundii complex, and Morganella morganii"
    /reference for biomaterial="missing"
    /strain="TUM12140"
Description:
Keywords: GSC:MIxS;MIGS:6.0
Accession: SAMD00323043	ID: 19927665

524: Klebsiella pneumoniae TUM12139
Identifiers: BioSample: SAMD00323042
Organism: Klebsiella pneumoniae
Attributes:
    /sample name="TUM12139"
    /collection date="2012-01-12"
    /broad-scale environmental context="missing"
    /local-scale environmental context="missing"
    /environmental medium="blood"
    /geographic location="Japan"
    /host="Homo sapiens"
    /isolation and growth condition="missing"
    /latitude and longitude="missing"
    /locus_tag_prefix="TUM12139"
    /number of replicons="missing"
    /project name="Whole-genome sequencing of KPC-type carbapenemase producing Klebsiella pneumoniae, Citrobacter freundii complex, and Morganella morganii"
    /reference for biomaterial="missing"
    /strain="TUM12139"
Description:
Keywords: GSC:MIxS;MIGS:6.0
Accession: SAMD00323042	ID: 19927664

525: Klebsiella pneumoniae TUM12138
Identifiers: BioSample: SAMD00323041
Organism: Klebsiella pneumoniae
Attributes:
    /sample name="TUM12138"
    /collection date="2012-01-12"
    /broad-scale environmental context="missing"
    /local-scale environmental context="missing"
    /environmental medium="bile"
    /geographic location="Japan"
    /host="Homo sapiens"
    /isolation and growth condition="missing"
    /latitude and longitude="missing"
    /locus_tag_prefix="TUM12138"
    /number of replicons="missing"
    /project name="Whole-genome sequencing of KPC-type carbapenemase producing Klebsiella pneumoniae, Citrobacter freundii complex, and Morganella morganii"
    /reference for biomaterial="missing"
    /strain="TUM12138"
Description:
Keywords: GSC:MIxS;MIGS:6.0
Accession: SAMD00323041	ID: 19927663

526: Pathogen: clinical or host-associated sample from Klebsiella pneumoniae
Identifiers: BioSample: SAMN16933289; Sample name: 51 248
Organism: Klebsiella pneumoniae
Attributes:
    /strain="KP51248"
    /collected by="Zdravotn stav se sdlem v Ostrav"
    /collection date="2019-06-14"
    /geographic location="Czech Republic: Ostrava"
    /host="Homo sapiens"
    /host disease="Unspecified infectious diseases"
    /isolation source="rectal swab"
    /latitude and longitude="49.84 N 18.28 E"
Accession: SAMN16933289	ID: 16933289

527: Pathogen: clinical or host-associated sample from Klebsiella pneumoniae
Identifiers: BioSample: SAMN16933298; Sample name: 52 810
Organism: Klebsiella pneumoniae
Attributes:
    /strain="KP52810"
    /collected by="Nemocnice Nymburk"
    /collection date="2019-09-03"
    /geographic location="Czech Republic: Nymburk"
    /host="Homo sapiens"
    /host disease="Acute respiratory failure"
    /isolation source="pressure ulcer swab"
    /latitude and longitude="50.18 N 15.03 E"
Accession: SAMN16933298	ID: 16933298

528: Klebsiella pneumoniae TUM12137
Identifiers: BioSample: SAMD00323040
Organism: Klebsiella pneumoniae
Attributes:
    /sample name="TUM12137"
    /collection date="2012-01-12"
    /broad-scale environmental context="missing"
    /local-scale environmental context="missing"
    /environmental medium="bile"
    /geographic location="Japan"
    /host="Homo sapiens"
    /isolation and growth condition="missing"
    /latitude and longitude="missing"
    /locus_tag_prefix="TUM12137"
    /number of replicons="missing"
    /project name="Whole-genome sequencing of KPC-type carbapenemase producing Klebsiella pneumoniae, Citrobacter freundii complex, and Morganella morganii"
    /reference for biomaterial="missing"
    /strain="TUM12137"
Description:
Keywords: GSC:MIxS;MIGS:6.0
Accession: SAMD00323040	ID: 19927662

529: Klebsiella pneumoniae TUM12136
Identifiers: BioSample: SAMD00323039
Organism: Klebsiella pneumoniae
Attributes:
    /sample name="TUM12136"
    /collection date="2012-01-05"
    /broad-scale environmental context="missing"
    /local-scale environmental context="missing"
    /environmental medium="bile"
    /geographic location="Japan"
    /host="Homo sapiens"
    /isolation and growth condition="missing"
    /latitude and longitude="missing"
    /locus_tag_prefix="TUM12136"
    /number of replicons="missing"
    /project name="Whole-genome sequencing of KPC-type carbapenemase producing Klebsiella pneumoniae, Citrobacter freundii complex, and Morganella morganii"
    /reference for biomaterial="missing"
    /strain="TUM12136"
Description:
Keywords: GSC:MIxS;MIGS:6.0
Accession: SAMD00323039	ID: 19927661

530: Klebsiella pneumoniae TUM12135
Identifiers: BioSample: SAMD00323038
Organism: Klebsiella pneumoniae
Attributes:
    /sample name="TUM12135"
    /collection date="2012-01-05"
    /broad-scale environmental context="missing"
    /local-scale environmental context="missing"
    /environmental medium="bile"
    /geographic location="Japan"
    /host="Homo sapiens"
    /isolation and growth condition="missing"
    /latitude and longitude="missing"
    /locus_tag_prefix="TUM12135"
    /number of replicons="missing"
    /project name="Whole-genome sequencing of KPC-type carbapenemase producing Klebsiella pneumoniae, Citrobacter freundii complex, and Morganella morganii"
    /reference for biomaterial="missing"
    /strain="TUM12135"
Description:
Keywords: GSC:MIxS;MIGS:6.0
Accession: SAMD00323038	ID: 19927660

531: Pathogen: clinical or host-associated sample from Klebsiella pneumoniae
Identifiers: BioSample: SAMN16933300; Sample name: 52 813
Organism: Klebsiella pneumoniae
Attributes:
    /strain="KP52813"
    /collected by="Nemocnice Nymburk"
    /collection date="2019-09-03"
    /geographic location="Czech Republic: Nymburk"
    /host="Homo sapiens"
    /host disease="Chronic respiratory failure"
    /isolation source="sputum"
    /latitude and longitude="50.18 N 15.03 E"
Accession: SAMN16933300	ID: 16933300

532: Pathogen: clinical or host-associated sample from Klebsiella pneumoniae
Identifiers: BioSample: SAMN16933286; Sample name: 51 069
Organism: Klebsiella pneumoniae
Attributes:
    /strain="KP51069"
    /collected by="Nemocnice Tinec"
    /collection date="2019-05-27"
    /geographic location="Czech Republic: Tinec"
    /host="Homo sapiens"
    /host disease="Low back pain"
    /isolation source="urine"
    /latitude and longitude="49.67 N 18.69 E"
Accession: SAMN16933286	ID: 16933286

533: Pathogen: clinical or host-associated sample from Klebsiella pneumoniae
Identifiers: BioSample: SAMN16933305; Sample name: A 9853
Organism: Klebsiella pneumoniae
Attributes:
    /strain="KPA9853"
    /collected by="Nemocnice Mlnk"
    /collection date="2019-10-08"
    /geographic location="Czech Republic: Mlnk"
    /host="Homo sapiens"
    /host disease="Acute pancreatitis"
    /isolation source="urine"
    /latitude and longitude="50.34 N 14.48 E"
Accession: SAMN16933305	ID: 16933305

534: Klebsiella pneumoniae TUM12134
Identifiers: BioSample: SAMD00323037
Organism: Klebsiella pneumoniae
Attributes:
    /sample name="TUM12134"
    /collection date="2012-01-05"
    /broad-scale environmental context="missing"
    /local-scale environmental context="missing"
    /environmental medium="bile"
    /geographic location="Japan"
    /host="Homo sapiens"
    /isolation and growth condition="missing"
    /latitude and longitude="missing"
    /locus_tag_prefix="TUM12134"
    /number of replicons="missing"
    /project name="Whole-genome sequencing of KPC-type carbapenemase producing Klebsiella pneumoniae, Citrobacter freundii complex, and Morganella morganii"
    /reference for biomaterial="missing"
    /strain="TUM12134"
Description:
Keywords: GSC:MIxS;MIGS:6.0
Accession: SAMD00323037	ID: 19927659

535: Klebsiella pneumoniae TUM12133
Identifiers: BioSample: SAMD00323036
Organism: Klebsiella pneumoniae
Attributes:
    /sample name="TUM12133"
    /collection date="2011-12-24"
    /broad-scale environmental context="missing"
    /local-scale environmental context="missing"
    /environmental medium="bile"
    /geographic location="Japan"
    /host="Homo sapiens"
    /isolation and growth condition="missing"
    /latitude and longitude="missing"
    /locus_tag_prefix="TUM12133"
    /number of replicons="missing"
    /project name="Whole-genome sequencing of KPC-type carbapenemase producing Klebsiella pneumoniae, Citrobacter freundii complex, and Morganella morganii"
    /reference for biomaterial="missing"
    /strain="TUM12133"
Description:
Keywords: GSC:MIxS;MIGS:6.0
Accession: SAMD00323036	ID: 19927658

536: Klebsiella pneumoniae TUM12132
Identifiers: BioSample: SAMD00323035
Organism: Klebsiella pneumoniae
Attributes:
    /sample name="TUM12132"
    /collection date="2011-12-24"
    /broad-scale environmental context="missing"
    /local-scale environmental context="missing"
    /environmental medium="bile"
    /geographic location="Japan"
    /host="Homo sapiens"
    /isolation and growth condition="missing"
    /latitude and longitude="missing"
    /locus_tag_prefix="TUM12132"
    /number of replicons="missing"
    /project name="Whole-genome sequencing of KPC-type carbapenemase producing Klebsiella pneumoniae, Citrobacter freundii complex, and Morganella morganii"
    /reference for biomaterial="missing"
    /strain="TUM12132"
Description:
Keywords: GSC:MIxS;MIGS:6.0
Accession: SAMD00323035	ID: 19927657

537: Re-sequencing of RH201207
Identifiers: BioSample: SAMEA7354490; SRA: ERS5112964
Organism: Klebsiella pneumoniae
Attributes:
    /ENA first public="2020-11-28"
    /ENA last update="2020-09-28"
    /ENA-CHECKLIST="ERC000028"
    /External Id="SAMEA7354490"
    /INSDC center alias="UNIVERSITY OF CAMBRIDGE"
    /INSDC center name="UNIVERSITY OF CAMBRIDGE"
    /INSDC first public="2020-11-28T04:06:25Z"
    /INSDC last update="2020-09-28T16:39:08Z"
    /INSDC status="public"
    /Submitter Id="RH2012071"
    /collection date="2012"
    /geographic location="United Kingdom"
    /host health state="not provided"
    /host="Homo sapiens"
    /isolate="RH201207"
    /isolation source="clinical isolate"
    /sample name="RH2012071"
Description:
Re-sequencing of Klebsiella pneumoniae strain RH201207
Accession: SAMEA7354490	ID: 16952151

538: Pathogen: clinical or host-associated sample from Klebsiella pneumoniae
Identifiers: BioSample: SAMN17005574; Sample name: FK 6768
Organism: Klebsiella pneumoniae
Attributes:
    /strain="FK 6768"
    /collected by="Department of Clinical Laboratory, the First Affiliated Hospital of Wenzhou Medical University"
    /collection date="2019-05-23"
    /geographic location="China"
    /host="Homo sapiens"
    /host disease="multiple injuries, traumatic brain herniation"
    /isolation source="feces"
    /latitude and longitude="28.01 N 120.65 E"
    /host age="45"
    /host sex="male"
Accession: SAMN17005574	ID: 17005574

539: Klebsiella pneumoniae TUM12131
Identifiers: BioSample: SAMD00323034
Organism: Klebsiella pneumoniae
Attributes:
    /sample name="TUM12131"
    /collection date="2011-12-20"
    /broad-scale environmental context="missing"
    /local-scale environmental context="missing"
    /environmental medium="stool"
    /geographic location="Japan"
    /host="Homo sapiens"
    /isolation and growth condition="missing"
    /latitude and longitude="missing"
    /locus_tag_prefix="TUM12131"
    /number of replicons="missing"
    /project name="Whole-genome sequencing of KPC-type carbapenemase producing Klebsiella pneumoniae, Citrobacter freundii complex, and Morganella morganii"
    /reference for biomaterial="missing"
    /strain="TUM12131"
Description:
Keywords: GSC:MIxS;MIGS:6.0
Accession: SAMD00323034	ID: 19927656

540: Klebsiella pneumoniae TUM12130
Identifiers: BioSample: SAMD00323033
Organism: Klebsiella pneumoniae
Attributes:
    /sample name="TUM12130"
    /collection date="2011-11-23"
    /broad-scale environmental context="missing"
    /local-scale environmental context="missing"
    /environmental medium="bile"
    /geographic location="Japan"
    /host="Homo sapiens"
    /isolation and growth condition="missing"
    /latitude and longitude="missing"
    /locus_tag_prefix="TUM12130"
    /number of replicons="missing"
    /project name="Whole-genome sequencing of KPC-type carbapenemase producing Klebsiella pneumoniae, Citrobacter freundii complex, and Morganella morganii"
    /reference for biomaterial="missing"
    /strain="TUM12130"
Description:
Keywords: GSC:MIxS;MIGS:6.0
Accession: SAMD00323033	ID: 19927655

541: Microbe sample from Klebsiella pneumoniae
Identifiers: BioSample: SAMN20373013; Sample name: 426
Organism: Klebsiella pneumoniae
Attributes:
    /strain="KP-426"
    /host="Homo sapiens"
    /collection date="2020"
    /geographic location="China:Hangzhou"
    /sample type="mixed culture"
Accession: SAMN20373013	ID: 20373013

542: Klebsiella pneumoniae strain KP18-2073
Identifiers: BioSample: SAMN20928635; Sample name: KP18-2073
Organism: Klebsiella pneumoniae
Attributes:
    /strain="KP18-2073"
    /collected by="Zhengzhou University"
    /collection date="2018-11-15"
    /geographic location="China"
    /host="Homo sapiens"
    /host disease="Premature delivery"
    /isolation source="blood"
    /latitude and longitude="34.73 N 113.70 E"
Accession: SAMN20928635	ID: 20928635

543: Klebsiella pneumoniae strain KP18-2050
Identifiers: BioSample: SAMN20928633; Sample name: KP18-2050
Organism: Klebsiella pneumoniae
Attributes:
    /strain="KP18-2050"
    /collected by="Zhengzhou University"
    /collection date="2018-11-13"
    /geographic location="China"
    /host="Homo sapiens"
    /host disease="Septicemia"
    /isolation source="blood"
    /latitude and longitude="34.73 N 113.70 E"
Accession: SAMN20928633	ID: 20928633

544: Klebsiella pneumoniae strain KP18-238
Identifiers: BioSample: SAMN20928632; Sample name: KP18-238
Organism: Klebsiella pneumoniae
Attributes:
    /strain="KP18-238"
    /collected by="Zhengzhou University"
    /collection date="2018-10-04"
    /geographic location="China"
    /host="Homo sapiens"
    /host disease="Brain congestion"
    /isolation source="blood"
    /latitude and longitude="34.73 N 113.70 E"
Accession: SAMN20928632	ID: 20928632

545: Klebsiella pneumoniae strain KP18-41
Identifiers: BioSample: SAMN20928631; Sample name: KP18-41
Organism: Klebsiella pneumoniae
Attributes:
    /strain="KP18-41"
    /collected by="Zhengzhou University"
    /collection date="2018-06-21"
    /geographic location="China"
    /host="Homo sapiens"
    /host disease="Aortic dissecting aneurysm"
    /isolation source="blood"
    /latitude and longitude="34.73 N 113.70 E"
Accession: SAMN20928631	ID: 20928631

546: Klebsiella pneumoniae strain KP18-8
Identifiers: BioSample: SAMN20928630; Sample name: KP18-8
Organism: Klebsiella pneumoniae
Attributes:
    /strain="KP18-8"
    /collected by="Zhengzhou University"
    /collection date="2018-06-11"
    /geographic location="China"
    /host="Homo sapiens"
    /host disease="Multiple injuries"
    /isolation source="blood"
    /latitude and longitude="34.73 N 113.70 E"
Accession: SAMN20928630	ID: 20928630

547: Klebsiella pneumoniae strain KP18-1
Identifiers: BioSample: SAMN20928629; Sample name: KP18-1
Organism: Klebsiella pneumoniae
Attributes:
    /strain="KP18-1"
    /collected by="Zhengzhou University"
    /collection date="2018-06-07"
    /geographic location="China"
    /host="Homo sapiens"
    /host disease="Aortic dissection surgery"
    /isolation source="blood"
    /latitude and longitude="34.73 N 113.70 E"
Accession: SAMN20928629	ID: 20928629

548: Microbe sample from Klebsiella pneumoniae
Identifiers: BioSample: SAMN20840915; Sample name: pFK3112
Organism: Klebsiella pneumoniae
Attributes:
    /strain="FK3112"
    /host="Homo sapiens"
    /collection date="not applicable"
    /geographic location="China"
    /sample type="whole organism"
Accession: SAMN20840915	ID: 20840915

549: Microbe sample from Klebsiella pneumoniae
Identifiers: BioSample: SAMN20375149; Sample name: CT77
Organism: Klebsiella pneumoniae
Attributes:
    /strain="KP-CT77"
    /host="Homo sapiens"
    /collection date="2020"
    /geographic location="China:Hangzhou"
    /sample type="mixed culture"
Accession: SAMN20375149	ID: 20375149

550: Microbe sample from Klebsiella pneumoniae
Identifiers: BioSample: SAMN20373014; Sample name: C76
Organism: Klebsiella pneumoniae
Attributes:
    /strain="KP-C76"
    /host="Homo sapiens"
    /collection date="2020"
    /geographic location="China:Hangzhou"
    /sample type="mixed culture"
Accession: SAMN20373014	ID: 20373014


551: Klebsiella pneumoniae TUM12129
Identifiers: BioSample: SAMD00323032
Organism: Klebsiella pneumoniae
Attributes:
    /sample name="TUM12129"
    /collection date="2011-11-23"
    /broad-scale environmental context="missing"
    /local-scale environmental context="missing"
    /environmental medium="bile"
    /geographic location="Japan"
    /host="Homo sapiens"
    /isolation and growth condition="missing"
    /latitude and longitude="missing"
    /locus_tag_prefix="TUM12129"
    /number of replicons="missing"
    /project name="Whole-genome sequencing of KPC-type carbapenemase producing Klebsiella pneumoniae, Citrobacter freundii complex, and Morganella morganii"
    /reference for biomaterial="missing"
    /strain="TUM12129"
Description:
Keywords: GSC:MIxS;MIGS:6.0
Accession: SAMD00323032	ID: 19927654

552: Microbe sample from Klebsiella pneumoniae
Identifiers: BioSample: SAMN16561434; Sample name: JX-CR-hvKP-9
Organism: Klebsiella pneumoniae
Attributes:
    /strain="JX-CR-hvKP-9"
    /isolation source="blood"
    /collection date="2018/2019"
    /geographic location="China:Nanchang"
    /sample type="whole organism"
Accession: SAMN16561434	ID: 16561434

553: Microbe sample from Klebsiella pneumoniae
Identifiers: BioSample: SAMN16561435; Sample name: JX-CR-hvKP-10
Organism: Klebsiella pneumoniae
Attributes:
    /strain="JX-CR-hvKP-10"
    /isolation source="blood"
    /collection date="2018/2019"
    /geographic location="China:Nanchang"
    /sample type="whole organism"
Accession: SAMN16561435	ID: 16561435

554: Pathogen: clinical or host-associated sample from Klebsiella pneumoniae
Identifiers: BioSample: SAMN16604318; Sample name: CRKP66R sample
Organism: Klebsiella pneumoniae
Attributes:
    /strain="CRKP66R"
    /collected by="Fang He"
    /collection date="2020-06-13"
    /geographic location="China:Hangzhou"
    /host="Homo sapiens"
    /host disease="Intracranial injury"
    /isolation source="induction culture"
    /latitude and longitude="missing"
Accession: SAMN16604318	ID: 16604318

555: Pathogen: clinical or host-associated sample from Klebsiella pneumoniae subsp. pneumoniae
Identifiers: BioSample: SAMN16770105; Sample name: HS20R14; SRA: SRS8996684
Organism: Klebsiella pneumoniae subsp. pneumoniae
Attributes:
    /strain="HS20R14"
    /collected by="Yiyi Hu"
    /collection date="2019-01-10"
    /geographic location="China:Shanghai"
    /host="Homo sapiens"
    /host disease="hepatolithiasis"
    /isolation source="sputum"
    /latitude and longitude="31.21 N 121.44 E"
    /sub species="pneumoniae"
Accession: SAMN16770105	ID: 16770105

556: Pathogen: clinical or host-associated sample from Klebsiella pneumoniae subsp. pneumoniae
Identifiers: BioSample: SAMN19931463; Sample name: KP65
Organism: Klebsiella pneumoniae subsp. pneumoniae
Attributes:
    /strain="KP65"
    /collected by="Hu Ying"
    /collection date="2013-04"
    /geographic location="China:Kunming"
    /host="Homo sapiens"
    /host disease="Klebsiella infection"
    /isolation source="urine"
    /latitude and longitude="25.05 N 102.68 E"
    /sub species="pneumoniae"
Accession: SAMN19931463	ID: 19931463

557: Pathogen: clinical or host-associated sample from Klebsiella pneumoniae subsp. pneumoniae
Identifiers: BioSample: SAMN19931444; Sample name: KP29
Organism: Klebsiella pneumoniae subsp. pneumoniae
Attributes:
    /strain="KP29"
    /collected by="Hu Ying"
    /collection date="2013-04"
    /geographic location="China:Kunming"
    /host="Homo sapiens"
    /host disease="Klebsiella infection"
    /isolation source="secretions"
    /latitude and longitude="25.05 N 102.68 E"
    /sub species="pneumoniae"
Accession: SAMN19931444	ID: 19931444

558: Pathogen: clinical or host-associated sample from Klebsiella pneumoniae subsp. pneumoniae
Identifiers: BioSample: SAMN19931439; Sample name: KP21
Organism: Klebsiella pneumoniae subsp. pneumoniae
Attributes:
    /strain="KP21"
    /collected by="Hu Ying"
    /collection date="2013-04"
    /geographic location="China:Kunming"
    /host="Homo sapiens"
    /host disease="Klebsiella infection"
    /isolation source="urine"
    /latitude and longitude="25.05 N 102.68 E"
    /sub species="pneumoniae"
Accession: SAMN19931439	ID: 19931439

559: Pathogen: clinical or host-associated sample from Klebsiella pneumoniae
Identifiers: BioSample: SAMN16933269; Sample name: 47 693
Organism: Klebsiella pneumoniae
Attributes:
    /strain="KP47693"
    /collected by="Veobecn fakultn nemocnice v Praze"
    /collection date="2018-11-26"
    /geographic location="Czech Republic: Praha"
    /host="Homo sapiens"
    /host disease="Idiopathic acute pancreatitis"
    /isolation source="swab from around the abdominal drainage"
    /latitude and longitude="50.07 N 14.35 E"
Accession: SAMN16933269	ID: 16933269

560: BK59493
Identifiers: BioSample: SAMN17348255; Sample name: 59493
Organism: Klebsiella pneumoniae
Attributes:
    /strain="59493"
    /collected by="not applicable"
    /collection date="2017/2018"
    /geographic location="USA"
    /host="Homo sapiens"
    /host disease="not applicable"
    /isolation source="not applicable"
    /latitude and longitude="not applicable"
Accession: SAMN17348255	ID: 17348255

561: Microbe sample from Klebsiella pneumoniae
Identifiers: BioSample: SAMN18696713; Sample name: KP1878
Organism: Klebsiella pneumoniae
Attributes:
    /strain="KP1878"
    /isolation source="missing"
    /host="Homo sapiens"
    /collection date="2015/2017"
    /geographic location="China:Zhejiang"
    /sample type="mixed culture"
Accession: SAMN18696713	ID: 18696713

562: Microbe sample from Klebsiella pneumoniae
Identifiers: BioSample: SAMN18537421; Sample name: KP2648
Organism: Klebsiella pneumoniae
Attributes:
    /strain="KP2648"
    /host="Homo sapiens"
    /collection date="2020-08-06"
    /geographic location="China:Shanghai"
    /sample type="mixed culture"
Accession: SAMN18537421	ID: 18537421

563: Pathogen: clinical or host-associated sample from Klebsiella pneumoniae
Identifiers: BioSample: SAMN17108663; Sample name: ZJ27003
Organism: Klebsiella pneumoniae
Attributes:
    /strain="ZJ27003"
    /collected by="Ping Zhang"
    /collection date="2017-02-27"
    /geographic location="China: Huzhou, Hangzhou, Zhejiang Province"
    /host="Homo sapiens"
    /host disease="chronic obstructive pulmonary disease"
    /isolation source="sputum"
    /latitude and longitude="30.86 N 120.11 E"
Accession: SAMN17108663	ID: 17108663

564: Pathogen: clinical or host-associated sample from Klebsiella pneumoniae
Identifiers: BioSample: SAMN17173497; Sample name: CRKP-XHKP6
Organism: Klebsiella pneumoniae
Attributes:
    /strain="XHKP6"
    /collected by="Xinhua Hospital"
    /collection date="2010-09-13"
    /geographic location="China: Shanghai"
    /host="Homo sapiens"
    /host disease="Severe pneumonia, acute respiratory failure"
    /isolation source="venipuncture tube"
    /latitude and longitude="31.21 N 121.45 E"
Accession: SAMN17173497	ID: 17173497

565: Microbe sample from Klebsiella pneumoniae
Identifiers: BioSample: SAMN17372728; Sample name: KPWX136
Organism: Klebsiella pneumoniae
Attributes:
    /strain="KPWX136"
    /host="Homo sapiens"
    /isolation source="sputum"
    /collection date="2020-10-15"
    /geographic location="China: Jiangsu"
    /sample type="whole organism"
Accession: SAMN17372728	ID: 17372728

566: Pathogen: clinical or host-associated sample from Klebsiella pneumoniae
Identifiers: BioSample: SAMN17173567; Sample name: CRKP-XHKP53
Organism: Klebsiella pneumoniae
Attributes:
    /strain="XHKP53"
    /collected by="Xinhua Hospital"
    /collection date="2012-07-10"
    /geographic location="China: Shanghai"
    /host="Homo sapiens"
    /host disease="Double kidney seeper"
    /isolation source="urine"
    /latitude and longitude="31.21 N 121.45 E"
Accession: SAMN17173567	ID: 17173567

567: Pathogen: clinical or host-associated sample from Klebsiella pneumoniae
Identifiers: BioSample: SAMN17173614; Sample name: CRKP-XHKP75
Organism: Klebsiella pneumoniae
Attributes:
    /strain="XHKP75"
    /collected by="Xinhua Hospital"
    /collection date="2013-07-29"
    /geographic location="China: Shanghai"
    /host="Homo sapiens"
    /host disease="Septic shock, multiple organ failure"
    /isolation source="sputum"
    /latitude and longitude="31.21 N 121.45 E"
Accession: SAMN17173614	ID: 17173614

568: Microbe sample from Klebsiella pneumoniae subsp. pneumoniae
Identifiers: BioSample: SAMN17349266; Sample name: RJBSI76-pV
Organism: Klebsiella pneumoniae subsp. pneumoniae
Attributes:
    /strain="RJBSI76-pV"
    /isolation source="conjugation assay"
    /collection date="2019-08-23"
    /geographic location="China:Shanghai"
    /sample type="whole organism"
    /collected by="Department of Critical Care Medicine and Respiratory Intensive Care Unit, Shanghai Ruijin Hospital Affiliated with Jiaotong University"
    /latitude and longitude="31.12 N 121.27 E"
    /sub species="pneumoniae"
Accession: SAMN17349266	ID: 17349266

569: Pathogen: clinical or host-associated sample from Klebsiella pneumoniae subsp. pneumoniae
Identifiers: BioSample: SAMN17349264; Sample name: RJBSI76
Organism: Klebsiella pneumoniae subsp. pneumoniae
Attributes:
    /strain="RJBSI76"
    /collected by="Department of Pulmonary and Critical Care Medicine, Ruijin Hospital Affiliated with Shanghai Jiao Tong University"
    /collection date="2018-12-16"
    /geographic location="China:Shanghai"
    /host="Homo sapiens"
    /host disease="blood-stream infection, septic shock, and severe pneumonia"
    /isolation source="blood"
    /latitude and longitude="31.12 N 121.27 E"
    /sub species="pneumoniae"
Accession: SAMN17349264	ID: 17349264

570: Microbe sample from Klebsiella pneumoniae
Identifiers: BioSample: SAMN18719513; Sample name: FO15
Organism: Klebsiella pneumoniae
Attributes:
    /strain="FO15"
    /alternate_ID="PA15"
    /host="Homo sapiens"
    /isolation source="missing"
    /collection date="2017-10"
    /geographic location="Taiwan"
    /sample type="Mix culture"
Accession: SAMN18719513	ID: 18719513

571: Pathogen: clinical or host-associated sample from Klebsiella pneumoniae
Identifiers: BioSample: SAMN17173631; Sample name: CRKP-XHKP309
Organism: Klebsiella pneumoniae
Attributes:
    /strain="XHKP309"
    /collected by="Xinhua Hospital"
    /collection date="2015-12-14"
    /geographic location="China: Shanghai"
    /host="Homo sapiens"
    /host disease="Urinary tract infection, Left hydronephrosis after surgery"
    /isolation source="urine"
    /latitude and longitude="31.21 N 121.45 E"
Accession: SAMN17173631	ID: 17173631

572: BK45706
Identifiers: BioSample: SAMN17348254; Sample name: 45706
Organism: Klebsiella pneumoniae
Attributes:
    /strain="45706"
    /collected by="not applicable"
    /collection date="2013"
    /geographic location="USA"
    /host="Homo sapiens"
    /host disease="not applicable"
    /isolation source="blood"
    /latitude and longitude="not applicable"
Accession: SAMN17348254	ID: 17348254

573: Pathogen: clinical or host-associated sample from Klebsiella pneumoniae
Identifiers: BioSample: SAMN17173807; Sample name: CRKP-XHKP502
Organism: Klebsiella pneumoniae
Attributes:
    /strain="XHKP502"
    /collected by="Xinhua Hospital"
    /collection date="2016-08-10"
    /geographic location="China: Shanghai"
    /host="Homo sapiens"
    /host disease="Subarachnoid hemorrhage"
    /isolation source="Tracheal intubation"
    /latitude and longitude="31.21 N 121.45 E"
Accession: SAMN17173807	ID: 17173807

574: BK42362
Identifiers: BioSample: SAMN17348253; Sample name: 42362
Organism: Klebsiella pneumoniae
Attributes:
    /strain="42362"
    /collected by="not applicable"
    /collection date="2013"
    /geographic location="USA"
    /host="Homo sapiens"
    /host disease="not applicable"
    /isolation source="blood"
    /latitude and longitude="not applicable"
Accession: SAMN17348253	ID: 17348253

575: BK41968
Identifiers: BioSample: SAMN17348252; Sample name: 41968
Organism: Klebsiella pneumoniae
Attributes:
    /strain="41968"
    /collected by="not applicable"
    /collection date="2013"
    /geographic location="USA"
    /host="Homo sapiens"
    /host disease="not applicable"
    /isolation source="blood"
    /latitude and longitude="not applicable"
Accession: SAMN17348252	ID: 17348252

576: Microbe sample from Klebsiella pneumoniae
Identifiers: BioSample: SAMN17271112; Sample name: IR1251
Organism: Klebsiella pneumoniae
Attributes:
    /strain="IR1251"
    /isolation source="sputum"
    /collection date="2015-04-23"
    /geographic location="China: Beijing"
    /sample type="whole organism"
Accession: SAMN17271112	ID: 17271112

577: Pathogen: clinical or host-associated sample from Klebsiella pneumoniae
Identifiers: BioSample: SAMN17174001; Sample name: CRKP-XHKP391
Organism: Klebsiella pneumoniae
Attributes:
    /strain="XHKPN391"
    /collected by="Xinhua Hospital"
    /collection date="2018-07-26"
    /geographic location="China: Shanghai"
    /host="Homo sapiens"
    /host disease="Postoperative esophageal atresia, pneumonia"
    /isolation source="sputum"
    /latitude and longitude="31.21 N 121.45 E"
Accession: SAMN17174001	ID: 17174001

578: Pathogen: clinical or host-associated sample from Klebsiella pneumoniae
Identifiers: BioSample: SAMN17173860; Sample name: CRKP-XHKPN083
Organism: Klebsiella pneumoniae
Attributes:
    /strain="XHKPN083"
    /collected by="Xinhua Hospital"
    /collection date="2017-10-30"
    /geographic location="China: Shanghai"
    /host="Homo sapiens"
    /host disease="Cerebral hemorrhage, pulmonary infection"
    /isolation source="Tracheal intubation"
    /latitude and longitude="31.21 N 121.45 E"
Accession: SAMN17173860	ID: 17173860

579: Microbe sample from Klebsiella pneumoniae
Identifiers: BioSample: SAMN19312573; Sample name: KPC-2 ST11 Kpn
Organism: Klebsiella pneumoniae
Attributes:
    /strain="KPC-2"
    /host="Homo sapiens"
    /isolation source="sputum"
    /collection date="2020-12-28"
    /geographic location="China:Wuhan"
    /sample type="whole organism"
Accession: SAMN19312573	ID: 19312573

580: Klebsiella pneumoniae TUM12128
Identifiers: BioSample: SAMD00323031
Organism: Klebsiella pneumoniae
Attributes:
    /sample name="TUM12128"
    /collection date="2011-11-18"
    /broad-scale environmental context="missing"
    /local-scale environmental context="missing"
    /environmental medium="stool"
    /geographic location="Japan"
    /host="Homo sapiens"
    /isolation and growth condition="missing"
    /latitude and longitude="missing"
    /locus_tag_prefix="TUM12128"
    /number of replicons="missing"
    /project name="Whole-genome sequencing of KPC-type carbapenemase producing Klebsiella pneumoniae, Citrobacter freundii complex, and Morganella morganii"
    /reference for biomaterial="missing"
    /strain="TUM12128"
Description:
Keywords: GSC:MIxS;MIGS:6.0
Accession: SAMD00323031	ID: 19927653

581: Klebsiella pneumoniae TUM12127
Identifiers: BioSample: SAMD00323030
Organism: Klebsiella pneumoniae
Attributes:
    /sample name="TUM12127"
    /collection date="2011-11-09"
    /broad-scale environmental context="missing"
    /local-scale environmental context="missing"
    /environmental medium="bile"
    /geographic location="Japan"
    /host="Homo sapiens"
    /isolation and growth condition="missing"
    /latitude and longitude="missing"
    /locus_tag_prefix="TUM12127"
    /number of replicons="missing"
    /project name="Whole-genome sequencing of KPC-type carbapenemase producing Klebsiella pneumoniae, Citrobacter freundii complex, and Morganella morganii"
    /reference for biomaterial="missing"
    /strain="TUM12127"
Description:
Keywords: GSC:MIxS;MIGS:6.0
Accession: SAMD00323030	ID: 19927652

582: Klebsiella pneumoniae TUM12126
Identifiers: BioSample: SAMD00323029
Organism: Klebsiella pneumoniae
Attributes:
    /sample name="TUM12126"
    /collection date="2011-11-09"
    /broad-scale environmental context="missing"
    /local-scale environmental context="missing"
    /environmental medium="bile"
    /geographic location="Japan"
    /host="Homo sapiens"
    /isolation and growth condition="missing"
    /latitude and longitude="missing"
    /locus_tag_prefix="TUM12126"
    /number of replicons="missing"
    /project name="Whole-genome sequencing of KPC-type carbapenemase producing Klebsiella pneumoniae, Citrobacter freundii complex, and Morganella morganii"
    /reference for biomaterial="missing"
    /strain="TUM12126"
Description:
Keywords: GSC:MIxS;MIGS:6.0
Accession: SAMD00323029	ID: 19927651

583: 0
Identifiers: BioSample: SAMN19925007; Sample name: CDI694
Organism: Klebsiella pneumoniae
Attributes:
    /strain="CDI694"
    /collected by="not applicable"
    /collection date="not applicable"
    /geographic location="not applicable"
    /host="Homo sapiens"
    /host disease="not applicable"
    /isolation source="not applicable"
    /latitude and longitude="not applicable"
Accession: SAMN19925007	ID: 19925007

584: Pathogen: environmental/food/other sample from Klebsiella pneumoniae
Identifiers: BioSample: SAMN19730657; Sample name: KpV3; SRA: SRS9245637
Organism: Klebsiella pneumoniae
Attributes:
    /strain="V3"
    /collected by="Luis Janssen"
    /collection date="2019-02"
    /geographic location="Brazil: Paranoa Lake, Brasilia"
    /isolation source="lake"
    /latitude and longitude="15.740962 S 47.881235 W"
Accession: SAMN19730657	ID: 19730657

585: Pathogen: clinical or host-associated sample from Klebsiella pneumoniae
Identifiers: BioSample: SAMN17023459; Sample name: Zhejiang Provincial People's Hospital
Organism: Klebsiella pneumoniae
Attributes:
    /strain="KP697"
    /collected by="Xi Li"
    /collection date="2020-06-23"
    /geographic location="China:Zhejiang"
    /host="Homo sapiens"
    /host disease="pneumonia"
    /isolation source="sputum"
    /latitude and longitude="30.26 N 120.19 E"
Accession: SAMN17023459	ID: 17023459

586: Pathogen: clinical or host-associated sample from Klebsiella pneumoniae
Identifiers: BioSample: SAMN17023568; Sample name: ONE259
Organism: Klebsiella pneumoniae
Attributes:
    /collected by="Doroti Garcia"
    /collection date="2011"
    /geographic location="Brazil: Sao Paulo"
    /host="Homo sapiens"
    /host disease="Medical device-related infection"
    /isolation source="catheter"
    /latitude and longitude="23.560035 S 46.647337 W"
    /strain="ONE259"
Accession: SAMN17023568	ID: 17023568

587: KP2509
Identifiers: BioSample: SAMN17053394; Sample name: KP2509
Organism: Klebsiella pneumoniae
Attributes:
    /strain="KP2509"
    /collected by="Taipei Veterans General Hospital"
    /collection date="not applicable"
    /geographic location="Taiwan"
    /host="Homo sapiens"
    /host disease="not applicable"
    /isolation source="not applicable"
    /latitude and longitude="not applicable"
Accession: SAMN17053394	ID: 17053394

588: Pathogen: clinical or host-associated sample from Klebsiella pneumoniae
Identifiers: BioSample: SAMN19522986; Sample name: K186
Organism: Klebsiella pneumoniae
Attributes:
    /strain="K186"
    /collected by="Liu Lizhang"
    /collection date="2017-09-23"
    /geographic location="China: Hangzhou"
    /host="Homo sapiens"
    /host disease="pneumonia"
    /isolation source="feces"
    /latitude and longitude="30.3 N 120.2 E"
Accession: SAMN19522986	ID: 19522986

589: Microbe sample from Klebsiella pneumoniae
Identifiers: BioSample: SAMN20855505; Sample name: F726925
Organism: Klebsiella pneumoniae
Attributes:
    /strain="F726925"
    /host="Homo sapiens"
    /collection date="2015"
    /geographic location="China: Jiangsu"
    /sample type="sputum"
Accession: SAMN20855505	ID: 20855505

590: Pathogen: clinical or host-associated sample from Klebsiella pneumoniae
Identifiers: BioSample: SAMN19073635; Sample name: DD521genome
Organism: Klebsiella pneumoniae
Attributes:
    /strain="DD521"
    /alternate_ID="DD521c"
    /collected by="Dao-Feng Zhang"
    /collection date="2021-01-12"
    /geographic location="China: Lushi County, Sanmenxia City, Henan Provience"
    /host="Homo sapiens"
    /host disease="pneumonia"
    /isolation source="hospital"
    /latitude and longitude="34.05436 N 111.04782 E"
    /host age="66 years old"
    /host sex="male"
Accession: SAMN19073635	ID: 19073635

591: Pathogen: clinical or host-associated sample from Klebsiella pneumoniae
Identifiers: BioSample: SAMN17074909; Sample name: CRKP52
Organism: Klebsiella pneumoniae subsp. pneumoniae
Attributes:
    /strain="CRKP52R"
    /collected by="Fang He"
    /collection date="2018-05-05"
    /geographic location="China:Hangzhou"
    /host="Homo sapiens"
    /host disease="missing"
    /isolation source="sputum"
    /latitude and longitude="missing"
    /sub species="pneumoniae"
Accession: SAMN17074909	ID: 17074909

592: Pathogen: clinical or host-associated sample from Klebsiella pneumoniae
Identifiers: BioSample: SAMN17074911; Sample name: CRKP78
Organism: Klebsiella pneumoniae
Attributes:
    /strain="CRKP78R"
    /collected by="Fang He"
    /collection date="2018-05-23"
    /geographic location="China:Hangzhou"
    /host="Homo sapiens"
    /host disease="missing"
    /isolation source="urine sample"
    /latitude and longitude="missing"
Accession: SAMN17074911	ID: 17074911

593: Pathogen: clinical or host-associated sample from klebsiella pneumoniae
Identifiers: BioSample: SAMN18920621; Sample name: kpn-hn621010638328
Organism: Klebsiella pneumoniae subsp. pneumoniae
Attributes:
    /strain="kpn-hnqyy"
    /collected by="Zhengzhou Univercity"
    /collection date="2021-01-06"
    /geographic location="China"
    /host="Homo sapiens"
    /host disease="leukemia/pancreatitis"
    /isolation source="Abdominal pus"
    /latitude and longitude="34.16 N 112.42 E"
    /sub species="pneumoniae"
Accession: SAMN18920621	ID: 18920621

594: Microbe sample from Klebsiella pneumoniae
Identifiers: BioSample: SAMN18878040; Sample name: 2021 Samples 339; SRA: SRS8784859
Organism: Klebsiella pneumoniae
Attributes:
    /strain="SCPM-O-B-8919 (12PKP/19c)"
    /host="Homo sapiens"
    /isolation source="intestine"
    /collection date="2019-10-31"
    /geographic location="Russia: Moscow"
    /sample type="Cell culture"
Accession: SAMN18878040	ID: 18878040

595: Microbe sample from Klebsiella pneumoniae
Identifiers: BioSample: SAMN18878033; Sample name: 2021 Samples 332; SRA: SRS8784852
Organism: Klebsiella pneumoniae
Attributes:
    /strain="SCPM-O-B-8912 (11PKP/19a)"
    /host="Homo sapiens"
    /isolation source="intestine"
    /collection date="2019-10-18"
    /geographic location="Russia: Moscow"
    /sample type="Cell culture"
Accession: SAMN18878033	ID: 18878033

596: Microbe sample from Klebsiella pneumoniae
Identifiers: BioSample: SAMN18793569; Sample name: SW1780
Organism: Klebsiella pneumoniae
Attributes:
    /strain="SW1780"
    /host="Homo sapiens"
    /collection date="2019"
    /geographic location="China"
    /sample type="whole organism"
Accession: SAMN18793569	ID: 18793569

597: Microbe sample from Klebsiella pneumoniae
Identifiers: BioSample: SAMN18719795; Sample name: FO32
Organism: Klebsiella pneumoniae
Attributes:
    /strain="CP19"
    /alternate_ID="PA16"
    /host="Homo sapiens"
    /isolation source="missing"
    /collection date="2017-10"
    /geographic location="Taiwan"
    /sample type="Mixed culture"
Accession: SAMN18719795	ID: 18719795

598: Klebsiella pneumoniae strain KP18-2113
Identifiers: BioSample: SAMN20928636; Sample name: KP18-2113
Organism: Klebsiella pneumoniae
Attributes:
    /strain="KP18-2113"
    /collected by="Zhengzhou University"
    /collection date="2018-12-02"
    /geographic location="China"
    /host="Homo sapiens"
    /host disease="Fever"
    /isolation source="blood"
    /latitude and longitude="34.73 N 113.70 E"
Accession: SAMN20928636	ID: 20928636

599: Microbe sample from Klebsiella pneumoniae
Identifiers: BioSample: SAMN21874043; Sample name: 1864
Organism: Klebsiella pneumoniae
Attributes:
    /strain="1864"
    /host="Homo sapiens"
    /collection date="2018-11-09"
    /geographic location="China"
    /sample type="whole organism"
Accession: SAMN21874043	ID: 21874043

600: Pathogen: clinical or host-associated sample from Klebsiella pneumoniae
Identifiers: BioSample: SAMN16387657; Sample name: S39_CRE40; SRA: SRS7508075
Organism: Klebsiella pneumoniae
Attributes:
    /strain="S39_CRE40"
    /collected by="Rachel Addison"
    /collection date="2018-02-16"
    /geographic location="USA: Raleigh, NC"
    /host="Homo sapiens"
    /host disease="Bacterial infection"
    /isolation source="urine cc"
    /latitude and longitude="35.8283 N 78.6182 W"
Accession: SAMN16387657	ID: 16387657


601: Pathogen: clinical or host-associated sample from Klebsiella pneumoniae
Identifiers: BioSample: SAMN16418314; Sample name: KP19-3088
Organism: Klebsiella pneumoniae
Attributes:
    /strain="KP19-3088"
    /collected by="Zhengzhou University"
    /collection date="2019-11-18"
    /geographic location="China"
    /host="Homo sapiens"
    /host disease="Leukemia"
    /isolation source="blood culture from maile"
    /latitude and longitude="34.73 N 113.70 E"
Accession: SAMN16418314	ID: 16418314

602: Pathogen: clinical or host-associated sample from Klebsiella pneumoniae
Identifiers: BioSample: SAMN16427579; Sample name: ENT1332
Organism: Klebsiella pneumoniae
Attributes:
    /strain="ENT1332"
    /collected by="CaPES study group"
    /collection date="2014"
    /geographic location="Singapore"
    /host="Homo sapiens"
    /host disease="Klebsiella colonization"
    /isolation source="rectal swab"
    /latitude and longitude="1.3213 N 103.8458 E"
Accession: SAMN16427579	ID: 16427579

603: Pathogen: clinical or host-associated sample from Klebsiella pneumoniae
Identifiers: BioSample: SAMN16451036; Sample name: FRPDR
Organism: Klebsiella pneumoniae
Attributes:
    /strain="FRPDR"
    /collected by="Zhao Liping"
    /collection date="2020-05-06"
    /geographic location="China: Anhui"
    /host="Homo sapiens"
    /host disease="Cerebral hemorrhage"
    /isolation source="missing"
    /latitude and longitude="31.85283 N 117.260044 E"
Accession: SAMN16451036	ID: 16451036

604: Microbe sample from Klebsiella pneumoniae
Identifiers: BioSample: SAMN16561274; Sample name: JX-CR-hvKP-1
Organism: Klebsiella pneumoniae
Attributes:
    /strain="JX-CR-hvKP-1"
    /host="Homo sapiens"
    /collection date="2018/2019"
    /geographic location="China:Nanchang"
    /sample type="whole organism"
Accession: SAMN16561274	ID: 16561274

605: Microbe sample from Klebsiella pneumoniae
Identifiers: BioSample: SAMN16561282; Sample name: JX-CR-hvKP-2
Organism: Klebsiella pneumoniae
Attributes:
    /strain="JX-CR-hvKP-2"
    /host="Homo sapiens"
    /collection date="2018/2019"
    /geographic location="China:Nanchang"
    /sample type="whole organism"
Accession: SAMN16561282	ID: 16561282

606: Microbe sample from Klebsiella pneumoniae
Identifiers: BioSample: SAMN16561283; Sample name: JX-CR-hvKP-3
Organism: Klebsiella pneumoniae
Attributes:
    /strain="JX-CR-hvKP-3"
    /host="Homo sapiens"
    /collection date="2018/2019"
    /geographic location="China:Nanchang"
    /sample type="whole organism"
Accession: SAMN16561283	ID: 16561283

607: Microbe sample from Klebsiella pneumoniae
Identifiers: BioSample: SAMN16561284; Sample name: JX-CR-hvKP-4
Organism: Klebsiella pneumoniae
Attributes:
    /strain="JX-CR-hvKP-4"
    /host="Homo sapiens"
    /collection date="2018/2019"
    /geographic location="China:Nanchang"
    /sample type="whole organism"
Accession: SAMN16561284	ID: 16561284

608: Microbe sample from Klebsiella pneumoniae
Identifiers: BioSample: SAMN16561285; Sample name: JX-CR-hvKP-5
Organism: Klebsiella pneumoniae
Attributes:
    /strain="JX-CR-hvKP-5"
    /host="Homo sapiens"
    /collection date="2018/2019"
    /geographic location="China:Nanchang"
    /sample type="whole organism"
Accession: SAMN16561285	ID: 16561285

609: Microbe sample from Klebsiella pneumoniae
Identifiers: BioSample: SAMN21874042; Sample name: 1632
Organism: Klebsiella pneumoniae
Attributes:
    /strain="1632"
    /host="Homo sapiens"
    /collection date="2018-11-09"
    /geographic location="China"
    /sample type="whole organism"
Accession: SAMN21874042	ID: 21874042

610: Microbe sample from Klebsiella pneumoniae
Identifiers: BioSample: SAMN21219937; Sample name: KP1064WHY
Organism: Klebsiella pneumoniae
Attributes:
    /strain="KP1064WHY"
    /host="Homo sapiens"
    /isolation source="blood"
    /collection date="2019-07-08"
    /geographic location="China: zhejiang"
    /sample type="whole organism"
Accession: SAMN21219937	ID: 21219937

611: Microbe sample from Klebsiella pneumoniae
Identifiers: BioSample: SAMN16561432; Sample name: JX-CR-hvKP-8
Organism: Klebsiella pneumoniae
Attributes:
    /strain="JX-CR-hvKP-8"
    /isolation source="blood"
    /collection date="2018/2019"
    /geographic location="China:Nanchang"
    /sample type="whole organism"
Accession: SAMN16561432	ID: 16561432

612: Pathogen: clinical or host-associated sample from Klebsiella pneumoniae
Identifiers: BioSample: SAMN21156845; Sample name: KP18-2110-2
Organism: Klebsiella pneumoniae
Attributes:
    /strain="KP18-2110-2"
    /collected by="Zhengzhou University"
    /collection date="2018-11-30"
    /geographic location="China"
    /host="Homo sapiens"
    /host disease="Acute lymphocytic leukemia"
    /isolation source="blood"
    /latitude and longitude="34.73 N 113.70 E"
Accession: SAMN21156845	ID: 21156845

613: Pathogen: clinical or host-associated sample from Klebsiella pneumoniae
Identifiers: BioSample: SAMN21016529; Sample name: K. pneumoniae 6712.08
Organism: Klebsiella pneumoniae
Attributes:
    /strain="6712.08"
    /collected by="Institute for Infectious Diseases (IFIK), University of Bern, Friedbuehlstrasse 51, 3001 Bern, Switzerland"
    /collection date="2018"
    /geographic location="Switzerland"
    /host="Homo sapiens"
    /host disease="not applicable"
    /isolation source="not applicable"
    /latitude and longitude="46.947928 N 7.422277 E"
Accession: SAMN21016529	ID: 21016529

614: Klebsiella pneumoniae strain KP18-2138
Identifiers: BioSample: SAMN20928637; Sample name: KP18-2138
Organism: Klebsiella pneumoniae
Attributes:
    /strain="KP18-2138"
    /collected by="Zhengzhou University"
    /collection date="2018-12-19"
    /geographic location="China"
    /host="Homo sapiens"
    /host disease="Septic shock"
    /isolation source="blood"
    /latitude and longitude="34.73 N 113.70 E"
Accession: SAMN20928637	ID: 20928637

615: Klebsiella pneumoniae strain KP18-2172
Identifiers: BioSample: SAMN20928638; Sample name: KP18-2172
Organism: Klebsiella pneumoniae
Attributes:
    /strain="KP18-2172"
    /collected by="Zhengzhou University"
    /collection date="2018-12-24"
    /geographic location="China"
    /host="Homo sapiens"
    /host disease="Trauma"
    /isolation source="blood"
    /latitude and longitude="34.73 N 113.70 E"
Accession: SAMN20928638	ID: 20928638

616: Klebsiella pneumoniae strain KP19-2196
Identifiers: BioSample: SAMN20928639; Sample name: KP19-2196
Organism: Klebsiella pneumoniae
Attributes:
    /strain="KP19-2196"
    /collected by="Zhengzhou University"
    /collection date="2019-02-23"
    /geographic location="China"
    /host="Homo sapiens"
    /host disease="Severe pneumonia"
    /isolation source="Hydrothorax"
    /latitude and longitude="34.73 N 113.70 E"
Accession: SAMN20928639	ID: 20928639

617: Microbe sample from Klebsiella pneumoniae
Identifiers: BioSample: SAMN20966683; Sample name: KPN43G
Organism: Klebsiella pneumoniae
Attributes:
    /strain="KPN43G"
    /host="Homo sapiens"
    /collection date="2015"
    /geographic location="China: Beijing"
    /sample type="Sputum"
Accession: SAMN20966683	ID: 20966683

618: Microbe sample from Klebsiella pneumoniae
Identifiers: BioSample: SAMN16561430; Sample name: JX-CR-hvKP-7
Organism: Klebsiella pneumoniae
Attributes:
    /strain="JX-CR-hvKP-7"
    /isolation source="blood"
    /collection date="2018/2019"
    /geographic location="China:Nanchang"
    /sample type="whole organism"
Accession: SAMN16561430	ID: 16561430

619: Microbe sample from Klebsiella pneumoniae
Identifiers: BioSample: SAMN16561429; Sample name: JX-CR-hvKP-6
Organism: Klebsiella pneumoniae
Attributes:
    /strain="JX-CR-hvKP-6"
    /host="Homo sapiens"
    /collection date="2018/2019"
    /geographic location="China:Nanchang"
    /sample type="whole organism"
Accession: SAMN16561429	ID: 16561429

620: Pathogen: clinical or host-associated sample from Klebsiella pneumoniae
Identifiers: BioSample: SAMN21016528; Sample name: K. pneumoniae 6711.43
Organism: Klebsiella pneumoniae
Attributes:
    /strain="6711.43"
    /collected by="Institute for Infectious Diseases (IFIK), University of Bern, Friedbuehlstrasse 51, 3001 Bern, Switzerland"
    /collection date="2018"
    /geographic location="Switzerland"
    /host="Homo sapiens"
    /host disease="None/screening"
    /isolation source="rectal swab"
    /latitude and longitude="46.947928 N 7.422277 E"
Accession: SAMN21016528	ID: 21016528

621: CRKP30
Identifiers: BioSample: SAMN31207059; Sample name: CRKP_30
Organism: Klebsiella pneumoniae
Attributes:
    /strain="CRKP_30"
    /isolate="missing"
    /collected by="Hu Fan"
    /collection date="2018-12-04"
    /geographic location="China: Wuhan"
    /host="Homo sapiens"
    /host disease="infection"
    /isolation source="sputum"
    /latitude and longitude="not applicable"
    /id="30"
Accession: SAMN31207059	ID: 31207059

622: CRKP35
Identifiers: BioSample: SAMN31207064; Sample name: CRKP_35
Organism: Klebsiella pneumoniae
Attributes:
    /strain="CRKP_35"
    /isolate="missing"
    /collected by="Hu Fan"
    /collection date="2018-12-04"
    /geographic location="China: Wuhan"
    /host="Homo sapiens"
    /host disease="infection"
    /isolation source="sputum"
    /latitude and longitude="not applicable"
    /id="35"
Accession: SAMN31207064	ID: 31207064

623: CRKP31
Identifiers: BioSample: SAMN31207060; Sample name: CRKP_31
Organism: Klebsiella pneumoniae
Attributes:
    /strain="CRKP_31"
    /isolate="missing"
    /collected by="Hu Fan"
    /collection date="2018-12-04"
    /geographic location="China: Wuhan"
    /host="Homo sapiens"
    /host disease="infection"
    /isolation source="sputum"
    /latitude and longitude="not applicable"
    /id="31"
Accession: SAMN31207060	ID: 31207060

624: CRKP32
Identifiers: BioSample: SAMN31207061; Sample name: CRKP_32
Organism: Klebsiella pneumoniae
Attributes:
    /strain="CRKP_32"
    /isolate="missing"
    /collected by="Hu Fan"
    /collection date="2018-12-04"
    /geographic location="China: Wuhan"
    /host="Homo sapiens"
    /host disease="infection"
    /isolation source="sputum"
    /latitude and longitude="not applicable"
    /id="32"
Accession: SAMN31207061	ID: 31207061

625: CRKP33
Identifiers: BioSample: SAMN31207062; Sample name: CRKP_33
Organism: Klebsiella pneumoniae
Attributes:
    /strain="CRKP_33"
    /isolate="missing"
    /collected by="Hu Fan"
    /collection date="2018-12-04"
    /geographic location="China: Wuhan"
    /host="Homo sapiens"
    /host disease="infection"
    /isolation source="sputum"
    /latitude and longitude="not applicable"
    /id="33"
Accession: SAMN31207062	ID: 31207062

626: Microbe sample from Klebsiella pneumoniae
Identifiers: BioSample: SAMN15546747; Sample name: The Microbe sample of Klebsiella pneumoniae strain 130002
Organism: Klebsiella pneumoniae
Attributes:
    /strain="130002"
    /host="Homo sapiens"
    /isolation source="blood"
    /collection date="2020-04"
    /geographic location="China: Chengdu, Sichuan"
    /sample type="pure culture"
    /alternate_ID="WCHKP130002"
Accession: SAMN15546747	ID: 15546747

627: CRKP34
Identifiers: BioSample: SAMN31207063; Sample name: CRKP_34
Organism: Klebsiella pneumoniae
Attributes:
    /strain="CRKP_34"
    /isolate="missing"
    /collected by="Hu Fan"
    /collection date="2018-12-04"
    /geographic location="China: Wuhan"
    /host="Homo sapiens"
    /host disease="infection"
    /isolation source="lavage fluid"
    /latitude and longitude="not applicable"
    /id="34"
Accession: SAMN31207063	ID: 31207063

628: CRKP22
Identifiers: BioSample: SAMN31207051; Sample name: CRKP_22
Organism: Klebsiella pneumoniae
Attributes:
    /strain="CRKP_22"
    /isolate="missing"
    /collected by="Hu Fan"
    /collection date="2018-12-04"
    /geographic location="China: Wuhan"
    /host="Homo sapiens"
    /host disease="infection"
    /isolation source="lavage fluid"
    /latitude and longitude="not applicable"
    /id="22"
Accession: SAMN31207051	ID: 31207051

629: CRKP29
Identifiers: BioSample: SAMN31207058; Sample name: CRKP_29
Organism: Klebsiella pneumoniae
Attributes:
    /strain="CRKP_29"
    /isolate="missing"
    /collected by="Hu Fan"
    /collection date="2018-12-04"
    /geographic location="China: Wuhan"
    /host="Homo sapiens"
    /host disease="infection"
    /isolation source="sputum"
    /latitude and longitude="not applicable"
    /id="29"
Accession: SAMN31207058	ID: 31207058

630: Pathogen: clinical or host-associated sample from Klebsiella pneumoniae
Identifiers: BioSample: SAMN07291506; Sample name: AR_0363; SRA: SRS3013410
Organism: Klebsiella pneumoniae
Attributes:
    /Panel_ID="CTV-13"
    /collected by="missing"
    /collection date="missing"
    /geographic location="missing"
    /host="missing"
    /host disease="missing"
    /isolate="missing"
    /isolation source="missing"
    /latitude and longitude="missing"
Accession: SAMN07291506	ID: 7291506

631: CRKP28
Identifiers: BioSample: SAMN31207057; Sample name: CRKP_28
Organism: Klebsiella pneumoniae
Attributes:
    /strain="CRKP_28"
    /isolate="missing"
    /collected by="Hu Fan"
    /collection date="2018-12-04"
    /geographic location="China: Wuhan"
    /host="Homo sapiens"
    /host disease="infection"
    /isolation source="lavage fluid"
    /latitude and longitude="not applicable"
    /id="28"
Accession: SAMN31207057	ID: 31207057

632: CRKP27
Identifiers: BioSample: SAMN31207056; Sample name: CRKP_27
Organism: Klebsiella pneumoniae
Attributes:
    /strain="CRKP_27"
    /isolate="missing"
    /collected by="Hu Fan"
    /collection date="2018-12-04"
    /geographic location="China: Wuhan"
    /host="Homo sapiens"
    /host disease="infection"
    /isolation source="sputum"
    /latitude and longitude="not applicable"
    /id="27"
Accession: SAMN31207056	ID: 31207056

633: CRKP26
Identifiers: BioSample: SAMN31207055; Sample name: CRKP_26
Organism: Klebsiella pneumoniae
Attributes:
    /strain="CRKP_26"
    /isolate="missing"
    /collected by="Hu Fan"
    /collection date="2018-12-04"
    /geographic location="China: Wuhan"
    /host="Homo sapiens"
    /host disease="infection"
    /isolation source="lavage fluid"
    /latitude and longitude="not applicable"
    /id="26"
Accession: SAMN31207055	ID: 31207055

634: CRKP25
Identifiers: BioSample: SAMN31207054; Sample name: CRKP_25
Organism: Klebsiella pneumoniae
Attributes:
    /strain="CRKP_25"
    /isolate="missing"
    /collected by="Hu Fan"
    /collection date="2018-12-04"
    /geographic location="China: Wuhan"
    /host="Homo sapiens"
    /host disease="infection"
    /isolation source="sputum"
    /latitude and longitude="not applicable"
    /id="25"
Accession: SAMN31207054	ID: 31207054

635: CRKP24
Identifiers: BioSample: SAMN31207053; Sample name: CRKP_24
Organism: Klebsiella pneumoniae
Attributes:
    /strain="CRKP_24"
    /isolate="missing"
    /collected by="Hu Fan"
    /collection date="2018-12-04"
    /geographic location="China: Wuhan"
    /host="Homo sapiens"
    /host disease="infection"
    /isolation source="lavage fluid"
    /latitude and longitude="not applicable"
    /id="24"
Accession: SAMN31207053	ID: 31207053

636: CRKP20
Identifiers: BioSample: SAMN31207049; Sample name: CRKP_20
Organism: Klebsiella pneumoniae
Attributes:
    /strain="CRKP_20"
    /isolate="missing"
    /collected by="Hu Fan"
    /collection date="2018-12-04"
    /geographic location="China: Wuhan"
    /host="Homo sapiens"
    /host disease="infection"
    /isolation source="lavage fluid"
    /latitude and longitude="not applicable"
    /id="20"
Accession: SAMN31207049	ID: 31207049

637: Sample from Klebsiella pneumoniae JM45
Identifiers: BioSample: SAMN02603607; Sample name: CP006656
Organism: Klebsiella pneumoniae JM45
Attributes:
    /host="Homo sapiens"
    /strain="JM45"
    /isolation source="72-year-old male with cerebral infarction after colon carcinoma resection"
    /collection date="2010-04-07"
Accession: SAMN02603607	ID: 2603607

638: CRKP45
Identifiers: BioSample: SAMN31207074; Sample name: CRKP_45
Organism: Klebsiella pneumoniae
Attributes:
    /strain="CRKP_45"
    /isolate="missing"
    /collected by="Hu Fan"
    /collection date="2018-12-04"
    /geographic location="China: Wuhan"
    /host="Homo sapiens"
    /host disease="infection"
    /isolation source="sputum"
    /latitude and longitude="not applicable"
    /id="45"
Accession: SAMN31207074	ID: 31207074

639: CRKP44
Identifiers: BioSample: SAMN31207073; Sample name: CRKP_44
Organism: Klebsiella pneumoniae
Attributes:
    /strain="CRKP_44"
    /isolate="missing"
    /collected by="Hu Fan"
    /collection date="2018-12-04"
    /geographic location="China: Wuhan"
    /host="Homo sapiens"
    /host disease="infection"
    /isolation source="sputum"
    /latitude and longitude="not applicable"
    /id="44"
Accession: SAMN31207073	ID: 31207073

640: CRKP43
Identifiers: BioSample: SAMN31207072; Sample name: CRKP_43
Organism: Klebsiella pneumoniae
Attributes:
    /strain="CRKP_43"
    /isolate="missing"
    /collected by="Hu Fan"
    /collection date="2018-12-04"
    /geographic location="China: Wuhan"
    /host="Homo sapiens"
    /host disease="infection"
    /isolation source="sputum"
    /latitude and longitude="not applicable"
    /id="43"
Accession: SAMN31207072	ID: 31207072

641: Sample from Klebsiella pneumoniae UHKPC33
Identifiers: BioSample: SAMN02142014; BioSample: SAMN01902184; Sample name: 1134709401459 Klebsiella pneumoniae UHKPC32 UHKPC33-PE-IL18-1 Sample; SRA: SRS420098
Organism: Klebsiella pneumoniae UHKPC33
Attributes:
    /strain="UHKPC33"
Description:
Klebsiella pneumoniae genomic DNA
Accession: SAMN02142014	ID: 2142014

642: CRKP42
Identifiers: BioSample: SAMN31207071; Sample name: CRKP_42
Organism: Klebsiella pneumoniae
Attributes:
    /strain="CRKP_42"
    /isolate="missing"
    /collected by="Hu Fan"
    /collection date="2018-12-04"
    /geographic location="China: Wuhan"
    /host="Homo sapiens"
    /host disease="infection"
    /isolation source="sputum"
    /latitude and longitude="not applicable"
    /id="42"
Accession: SAMN31207071	ID: 31207071

643: Klebsiella pneumoniae
Identifiers: BioSample: SAMEA1920840; SRA: ERS227112
Organism: Klebsiella pneumoniae
Attributes:
    /ArrayExpress-Species="Klebsiella pneumoniae"
    /ENA first public="2013-06-20"
    /ENA last update="2018-03-09"
    /External Id="SAMEA1920840"
    /INSDC center alias="SC"
    /INSDC center name="Wellcome Sanger Institute"
    /INSDC first public="2013-06-20T09:16:51Z"
    /INSDC last update="2018-03-09T10:11:32Z"
    /INSDC status="public"
    /Submitter Id="207M1D0-sc-2013-04-03T11:21:06Z-1606409"
    /sample name="207M1D0-sc-2013-04-03T11:21:06Z-1606409"
Accession: SAMEA1920840	ID: 2211152

644: Sample from Klebsiella pneumoniae subsp. pneumoniae HS11286
Identifiers: BioSample: SAMN02602959; Sample name: CP003200
Organism: Klebsiella pneumoniae subsp. pneumoniae HS11286
Attributes:
    /strain="HS11286"
    /sub species="pneumoniae"
Accession: SAMN02602959	ID: 2602959

645: Microbe sample from Klebsiella pneumoniae
Identifiers: BioSample: SAMN28986224; Sample name: SKLX33221
Organism: Klebsiella pneumoniae
Attributes:
    /isolation source="cerebrospinal fluid"
    /collection date="2015-08"
    /geographic location="China: Zhejiang"
    /sample type="cerebrospinal fluid culture"
    /strain="33221"
Accession: SAMN28986224	ID: 28986224

646: CRKP36
Identifiers: BioSample: SAMN31207065; Sample name: CRKP_36
Organism: Klebsiella pneumoniae
Attributes:
    /strain="CRKP_36"
    /isolate="missing"
    /collected by="Hu Fan"
    /collection date="2018-12-04"
    /geographic location="China: Wuhan"
    /host="Homo sapiens"
    /host disease="infection"
    /isolation source="sputum"
    /latitude and longitude="not applicable"
    /id="36"
Accession: SAMN31207065	ID: 31207065

647: CRKP41
Identifiers: BioSample: SAMN31207070; Sample name: CRKP_41
Organism: Klebsiella pneumoniae
Attributes:
    /strain="CRKP_41"
    /isolate="missing"
    /collected by="Hu Fan"
    /collection date="2018-12-04"
    /geographic location="China: Wuhan"
    /host="Homo sapiens"
    /host disease="infection"
    /isolation source="lavage fluid"
    /latitude and longitude="not applicable"
    /id="41"
Accession: SAMN31207070	ID: 31207070

648: CRKP40
Identifiers: BioSample: SAMN31207069; Sample name: CRKP_40
Organism: Klebsiella pneumoniae
Attributes:
    /strain="CRKP_40"
    /isolate="missing"
    /collected by="Hu Fan"
    /collection date="2018-12-04"
    /geographic location="China: Wuhan"
    /host="Homo sapiens"
    /host disease="infection"
    /isolation source="sputum"
    /latitude and longitude="not applicable"
    /id="40"
Accession: SAMN31207069	ID: 31207069

649: CRKP39
Identifiers: BioSample: SAMN31207068; Sample name: CRKP_39
Organism: Klebsiella pneumoniae
Attributes:
    /strain="CRKP_39"
    /isolate="missing"
    /collected by="Hu Fan"
    /collection date="2018-12-04"
    /geographic location="China: Wuhan"
    /host="Homo sapiens"
    /host disease="infection"
    /isolation source="sputum"
    /latitude and longitude="not applicable"
    /id="39"
Accession: SAMN31207068	ID: 31207068

650: CRKP38
Identifiers: BioSample: SAMN31207067; Sample name: CRKP_38
Organism: Klebsiella pneumoniae
Attributes:
    /strain="CRKP_38"
    /isolate="missing"
    /collected by="Hu Fan"
    /collection date="2018-12-04"
    /geographic location="China: Wuhan"
    /host="Homo sapiens"
    /host disease="infection"
    /isolation source="sputum"
    /latitude and longitude="not applicable"
    /id="38"
Accession: SAMN31207067	ID: 31207067


651: CRKP37
Identifiers: BioSample: SAMN31207066; Sample name: CRKP_37
Organism: Klebsiella pneumoniae
Attributes:
    /strain="CRKP_37"
    /isolate="missing"
    /collected by="Hu Fan"
    /collection date="2018-12-04"
    /geographic location="China: Wuhan"
    /host="Homo sapiens"
    /host disease="infection"
    /isolation source="lavage fluid"
    /latitude and longitude="not applicable"
    /id="37"
Accession: SAMN31207066	ID: 31207066

652: Klebsiella pneumoniae KAM260
Identifiers: BioSample: SAMD00235346
Organism: Klebsiella pneumoniae
Attributes:
    /sample name="KAM260"
    /collection date="2018"
    /encoded traits="blaKPC-2"
    /broad-scale environmental context="not applicable"
    /local-scale environmental context="not applicable"
    /environmental medium="missing"
    /geographic location="Japan:Kanagawa"
    /isolation and growth condition="missing"
    /latitude and longitude="missing"
    /locus_tag_prefix="KAM260"
    /number of replicons="missing"
    /project name="Whole genome sequencing of carbapenem-resistant Enterobacterales isolated in Japan"
    /reference for biomaterial="missing"
    /strain="KAM260"
Description:
Keywords: GSC:MIxS;MIGS:6.0
Accession: SAMD00235346	ID: 15487550

653: Pathogen: clinical or host-associated sample from Klebsiella pneumoniae
Identifiers: BioSample: SAMN07312487; Sample name: FDAARGOS_443; SRA: SRS2397459
Organism: Klebsiella pneumoniae
Attributes:
    /geographic location="Canada:BC"
    /collected by="BC Centre for Disease Control"
    /isolation source="rectal"
    /collection date="2012-11"
    /strain="FDAARGOS_443"
    /latitude and longitude="Not Applicable"
    /isolate name alias="FDAARGOS_443"
    /identification method="Phenotypic and Molecular Methods"
    /host sex="Missing"
    /host disease="Screening"
    /host age="Missing"
    /host="Homo sapiens"
    /culture collection="FDA:FDAARGOS_443"
    /isolate="Not Applicable"
    /host disease outcome="Missing"
    /host health state="Missing"
    /host description="Missing"
    /host disease stage="Missing"
Description:
clinical isolate
Accession: SAMN07312487	ID: 7312487

654: Microbe sample from Klebsiella pneumoniae
Identifiers: BioSample: SAMN16916268; Sample name: 2017HL-00503; SRA: SRS7789141
Organism: Klebsiella pneumoniae
Attributes:
    /strain="2017HL-00503"
    /host="Homo sapiens"
    /isolation source="na"
    /collection date="2017"
    /geographic location="USA"
    /sample type="whole organism"
    /MLST="MLST941 PubMLST"
Accession: SAMN16916268	ID: 16916268

655: Pathogen: clinical or host-associated sample from Klebsiella pneumoniae KP30835
Identifiers: BioSample: SAMN04457966; Sample name: kp30835
Organism: Klebsiella pneumoniae
Attributes:
    /strain="KP30835"
    /collected by="USAMRIID"
    /collection date="2015-12-01"
    /geographic location="Not collected"
    /host="Homo sapiens"
    /host disease="Pneumonia"
    /isolation source="Not collected"
    /latitude and longitude="Not collected"
Accession: SAMN04457966	ID: 4457966

656: CRKP3
Identifiers: BioSample: SAMN31207032; Sample name: CRKP_3
Organism: Klebsiella pneumoniae
Attributes:
    /strain="CRKP_3"
    /isolate="missing"
    /collected by="Hu Fan"
    /collection date="2018-12-04"
    /geographic location="China: Wuhan"
    /host="Homo sapiens"
    /host disease="infection"
    /isolation source="sputum"
    /latitude and longitude="not applicable"
    /id="3"
Accession: SAMN31207032	ID: 31207032

657: CRKP2
Identifiers: BioSample: SAMN31207031; Sample name: CRKP_2
Organism: Klebsiella pneumoniae
Attributes:
    /strain="CRKP_2"
    /isolate="missing"
    /collected by="Hu Fan"
    /collection date="2018-12-04"
    /geographic location="China: Wuhan"
    /host="Homo sapiens"
    /host disease="infection"
    /isolation source="sputum"
    /latitude and longitude="not applicable"
    /id="2"
Accession: SAMN31207031	ID: 31207031

658: CRKP1
Identifiers: BioSample: SAMN31207030; Sample name: CRKP_1
Organism: Klebsiella pneumoniae
Attributes:
    /strain="CRKP_1"
    /isolate="missing"
    /collected by="Hu Fan"
    /collection date="2018-12-04"
    /geographic location="China: Wuhan"
    /host="Homo sapiens"
    /host disease="infection"
    /isolation source="sputum"
    /latitude and longitude="not applicable"
    /id="1"
Accession: SAMN31207030	ID: 31207030

659: Microbe sample from Klebsiella pneumoniae
Identifiers: BioSample: SAMN31063831; Sample name: SJ25
Organism: Klebsiella pneumoniae
Attributes:
    /strain="SJ25"
    /host="Homo sapiens"
    /collection date="2022-03"
    /geographic location="China: Zhejiang"
    /sample type="sputum"
Accession: SAMN31063831	ID: 31063831

660: Pathogen: clinical or host-associated sample from Klebsiella pneumoniae
Identifiers: BioSample: SAMN06885836; Sample name: CMC_VBA33875
Organism: Klebsiella pneumoniae
Attributes:
    /strain="BA33875"
    /collected by="Christian Medical College"
    /collection date="2016"
    /geographic location="India"
    /host="Homo sapiens"
    /host disease="Bacterimia"
    /isolation source="blood"
    /latitude and longitude="12.9165 N 79.1325 E"
Accession: SAMN06885836	ID: 6885836

661: Klebsiella pneumoniae ST846 str. 33Kpn9 clinical isolate
Identifiers: BioSample: SAMN16246830; Sample name: 33Kpn9
Organism: Klebsiella pneumoniae
Attributes:
    /strain="33Kpn9"
    /collected by="Bacterial Molecular Genetics Laboratory"
    /collection date="2015-03-19"
    /geographic location="Colombia: Bogota"
    /host="Homo sapiens"
    /host disease="Peritonitis"
    /isolation source="Ascites fluid"
    /latitude and longitude="4.696 N 74.035 W"
    /host sex="female"
Description:
KPC carbapenemase-producing K. pneumoniae 33Kpn9 clinical isolate
Accession: SAMN16246830	ID: 16246830

662: KPC-type beta-lactamase-producing Klebsiella pneumoniae
Identifiers: BioSample: SAMD00574222; SRA: DRS277421
Organism: Klebsiella pneumoniae
Attributes:
    /sample name="CRE381"
    /collection date="2019"
    /broad-scale environmental context="missing"
    /local-scale environmental context="missing"
    /environmental medium="missing"
    /geographic location="Japan"
    /host="Homo sapiens"
    /isolation and growth condition="missing"
    /isolation source="blood"
    /latitude and longitude="missing"
    /locus_tag_prefix="KPTA8711"
    /number of replicons="3"
    /reference for biomaterial="missing"
    /strain="TA8711"
Description:
Keywords: GSC:MIxS;MIGS:6.0
Accession: SAMD00574222	ID: 32942214

663: CRKP4
Identifiers: BioSample: SAMN31207033; Sample name: CRKP_4
Organism: Klebsiella pneumoniae
Attributes:
    /strain="CRKP_4"
    /isolate="missing"
    /collected by="Hu Fan"
    /collection date="2018-12-04"
    /geographic location="China: Wuhan"
    /host="Homo sapiens"
    /host disease="infection"
    /isolation source="sputum"
    /latitude and longitude="not applicable"
    /id="4"
Accession: SAMN31207033	ID: 31207033

664: Microbe sample from Klebsiella pneumoniae
Identifiers: BioSample: SAMN16872510; Sample name: Sea Superman
Organism: Klebsiella pneumoniae
Attributes:
    /strain="Sea Superman"
    /isolate="NA"
    /host="Homo sapiens"
    /isolation source="Taichung Veterans General Hospital"
    /collection date="2019-11-19"
    /geographic location="Taiwan"
    /sample type="NA"
    /replicate="08"
Accession: SAMN16872510	ID: 16872510

665: Microbe sample from Klebsiella pneumoniae
Identifiers: BioSample: SAMN16823210; Sample name: 2017HL-00032; SRA: SRS7738394
Organism: Klebsiella pneumoniae
Attributes:
    /strain="2017HL-00032"
    /host="Homo sapiens"
    /isolation source="rectum isolate"
    /collection date="2017"
    /geographic location="USA"
    /sample type="whole organism"
    /MLST="MLST258 PubMLST"
Accession: SAMN16823210	ID: 16823210

666: ARLG-3197
Identifiers: BioSample: SAMN15868969; Sample name: ARLG-3197; SRA: SRS7252879
Organism: Klebsiella pneumoniae
Attributes:
    /strain="ARLG-3197"
    /collected by="MDRO network"
    /collection date="2016"
    /geographic location="USA: South"
    /host="Homo sapiens"
    /host disease="not applicable"
    /isolation source="urine"
    /latitude and longitude="not applicable"
Accession: SAMN15868969	ID: 15868969

667: ARLG-3245
Identifiers: BioSample: SAMN15869001; Sample name: ARLG-3245; SRA: SRS7252307
Organism: Klebsiella pneumoniae
Attributes:
    /strain="ARLG-3245"
    /collected by="MDRO network"
    /collection date="2016"
    /geographic location="USA: South"
    /host="Homo sapiens"
    /host disease="not applicable"
    /isolation source="urine"
    /latitude and longitude="not applicable"
Accession: SAMN15869001	ID: 15869001

668: Microbe sample from Klebsiella pneumoniae
Identifiers: BioSample: SAMN16823208; Sample name: 2017HL-00030; SRA: SRS7738391
Organism: Klebsiella pneumoniae
Attributes:
    /strain="2017HL-00030"
    /host="Homo sapiens"
    /isolation source="rectum isolate"
    /collection date="2017"
    /geographic location="USA"
    /sample type="whole organism"
    /MLST="MLST258 PubMLST"
Accession: SAMN16823208	ID: 16823208

669: Microbe sample from Klebsiella pneumoniae
Identifiers: BioSample: SAMN16823199; Sample name: 2017HL-00021; SRA: SRS7738382
Organism: Klebsiella pneumoniae
Attributes:
    /strain="2017HL-00021"
    /host="Homo sapiens"
    /isolation source="na"
    /collection date="2017"
    /geographic location="USA"
    /sample type="whole organism"
    /MLST="MLST258 PubMLST"
Accession: SAMN16823199	ID: 16823199

670: Microbe sample from Klebsiella pneumoniae
Identifiers: BioSample: SAMN16823196; Sample name: 2017HL-00018; SRA: SRS7738378
Organism: Klebsiella pneumoniae
Attributes:
    /strain="2017HL-00018"
    /host="Homo sapiens"
    /isolation source="na"
    /collection date="2017"
    /geographic location="USA"
    /sample type="whole organism"
    /MLST="MLST258 PubMLST"
Accession: SAMN16823196	ID: 16823196

671: Pathogen: clinical or host-associated sample from Klebsiella pneumoniae
Identifiers: BioSample: SAMN32946429; Sample name: KP2722
Organism: Klebsiella pneumoniae
Attributes:
    /strain="KP2722"
    /collected by="Wei Jie"
    /collection date="2022"
    /geographic location="China:Zhuhai"
    /host="Homo sapiens"
    /host disease="infection"
    /isolation source="sputum"
    /latitude and longitude="22.28 N 113.58 E"
Accession: SAMN32946429	ID: 32946429

672: CRKP13
Identifiers: BioSample: SAMN31207042; Sample name: CRKP_13
Organism: Klebsiella pneumoniae
Attributes:
    /strain="CRKP_13"
    /isolate="missing"
    /collected by="Hu Fan"
    /collection date="2018-12-04"
    /geographic location="China: Wuhan"
    /host="Homo sapiens"
    /host disease="infection"
    /isolation source="sputum"
    /latitude and longitude="not applicable"
    /id="13"
Accession: SAMN31207042	ID: 31207042

673: Pathogen: environmental/food/other sample from Klebsiella pneumoniae
Identifiers: BioSample: SAMN03421003; Sample name: K-28
Organism: Klebsiella pneumoniae
Attributes:
    /collected by="University of Pittsburgh Medical Center"
    /strain="KLP28"
    /isolation source="Environment"
    /latitude and longitude="40.44 N 79.97 W"
    /geographic location="USA: Pennsylvania"
    /collection date="2012-11-13"
Accession: SAMN03421003	ID: 3421003

674: Pathogen: clinical or host-associated sample from Klebsiella pneumoniae
Identifiers: BioSample: SAMN03421004; Sample name: K-41
Organism: Klebsiella pneumoniae
Attributes:
    /collected by="University of Pittsburgh Medical Center"
    /strain="KLP41"
    /isolation source="missing"
    /latitude and longitude="40.44 N 79.97 W"
    /host="Homo sapiens"
    /geographic location="USA: Pennsylvania"
    /collection date="2011-09-02"
    /host disease="missing"
Accession: SAMN03421004	ID: 3421004

675: CRKP19
Identifiers: BioSample: SAMN31207048; Sample name: CRKP_19
Organism: Klebsiella pneumoniae
Attributes:
    /strain="CRKP_19"
    /isolate="missing"
    /collected by="Hu Fan"
    /collection date="2018-12-04"
    /geographic location="China: Wuhan"
    /host="Homo sapiens"
    /host disease="infection"
    /isolation source="sputum"
    /latitude and longitude="not applicable"
    /id="19"
Accession: SAMN31207048	ID: 31207048

676: CRKP18
Identifiers: BioSample: SAMN31207047; Sample name: CRKP_18
Organism: Klebsiella pneumoniae
Attributes:
    /strain="CRKP_18"
    /isolate="missing"
    /collected by="Hu Fan"
    /collection date="2018-12-04"
    /geographic location="China: Wuhan"
    /host="Homo sapiens"
    /host disease="infection"
    /isolation source="sputum"
    /latitude and longitude="not applicable"
    /id="18"
Accession: SAMN31207047	ID: 31207047

677: CRKP17
Identifiers: BioSample: SAMN31207046; Sample name: CRKP_17
Organism: Klebsiella pneumoniae
Attributes:
    /strain="CRKP_17"
    /isolate="missing"
    /collected by="Hu Fan"
    /collection date="2018-12-04"
    /geographic location="China: Wuhan"
    /host="Homo sapiens"
    /host disease="infection"
    /isolation source="sputum"
    /latitude and longitude="not applicable"
    /id="17"
Accession: SAMN31207046	ID: 31207046

678: CRKP16
Identifiers: BioSample: SAMN31207045; Sample name: CRKP_16
Organism: Klebsiella pneumoniae
Attributes:
    /strain="CRKP_16"
    /isolate="missing"
    /collected by="Hu Fan"
    /collection date="2018-12-04"
    /geographic location="China: Wuhan"
    /host="Homo sapiens"
    /host disease="infection"
    /isolation source="sputum"
    /latitude and longitude="not applicable"
    /id="16"
Accession: SAMN31207045	ID: 31207045

679: CRKP15
Identifiers: BioSample: SAMN31207044; Sample name: CRKP_15
Organism: Klebsiella pneumoniae
Attributes:
    /strain="CRKP_15"
    /isolate="missing"
    /collected by="Hu Fan"
    /collection date="2018-12-04"
    /geographic location="China: Wuhan"
    /host="Homo sapiens"
    /host disease="infection"
    /isolation source="sputum"
    /latitude and longitude="not applicable"
    /id="15"
Accession: SAMN31207044	ID: 31207044

680: CRKP14
Identifiers: BioSample: SAMN31207043; Sample name: CRKP_14
Organism: Klebsiella pneumoniae
Attributes:
    /strain="CRKP_14"
    /isolate="missing"
    /collected by="Hu Fan"
    /collection date="2018-12-04"
    /geographic location="China: Wuhan"
    /host="Homo sapiens"
    /host disease="infection"
    /isolation source="sputum"
    /latitude and longitude="not applicable"
    /id="14"
Accession: SAMN31207043	ID: 31207043

681: missing
Identifiers: BioSample: SAMN03280386; Sample name: MGH83; SRA: SRS1011141
Organism: Klebsiella pneumoniae
Attributes:
    /isolate="missing"
    /strain="MGH83"
    /collected by="missing"
    /collection date="2014"
    /geographic location="missing"
    /host="Homo sapiens"
    /host disease="missing"
    /isolation source="missing"
    /latitude and longitude="missing"
    /culture collection="missing"
    /genotype="missing"
    /host age="missing"
    /host description="missing"
    /host disease outcome="missing"
    /host disease stage="missing"
    /host health state="missing"
    /host sex="missing"
    /host subject id="missing"
    /host tissue sampled="missing"
    /passage history="missing"
    /pathotype="missing"
    /serotype="missing"
    /serovar="missing"
    /specimen voucher="missing"
    /subgroup="missing"
    /subtype="missing"
Description:
missing
Accession: SAMN03280386	ID: 3280386

682: CRKP12
Identifiers: BioSample: SAMN31207041; Sample name: CRKP_12
Organism: Klebsiella pneumoniae
Attributes:
    /strain="CRKP_12"
    /isolate="missing"
    /collected by="Hu Fan"
    /collection date="2018-12-04"
    /geographic location="China: Wuhan"
    /host="Homo sapiens"
    /host disease="infection"
    /isolation source="sputum"
    /latitude and longitude="not applicable"
    /id="12"
Accession: SAMN31207041	ID: 31207041

683: CRKP11
Identifiers: BioSample: SAMN31207040; Sample name: CRKP_11
Organism: Klebsiella pneumoniae
Attributes:
    /strain="CRKP_11"
    /isolate="missing"
    /collected by="Hu Fan"
    /collection date="2018-12-04"
    /geographic location="China: Wuhan"
    /host="Homo sapiens"
    /host disease="infection"
    /isolation source="sputum"
    /latitude and longitude="not applicable"
    /id="11"
Accession: SAMN31207040	ID: 31207040

684: CRKP10
Identifiers: BioSample: SAMN31207039; Sample name: CRKP_10
Organism: Klebsiella pneumoniae
Attributes:
    /strain="CRKP_10"
    /isolate="missing"
    /collected by="Hu Fan"
    /collection date="2018-12-04"
    /geographic location="China: Wuhan"
    /host="Homo sapiens"
    /host disease="infection"
    /isolation source="sputum"
    /latitude and longitude="not applicable"
    /id="10"
Accession: SAMN31207039	ID: 31207039

685: CRKP9
Identifiers: BioSample: SAMN31207038; Sample name: CRKP_9
Organism: Klebsiella pneumoniae
Attributes:
    /strain="CRKP_9"
    /isolate="missing"
    /collected by="Hu Fan"
    /collection date="2018-12-04"
    /geographic location="China: Wuhan"
    /host="Homo sapiens"
    /host disease="infection"
    /isolation source="sputum"
    /latitude and longitude="not applicable"
    /id="9"
Accession: SAMN31207038	ID: 31207038

686: CRKP8
Identifiers: BioSample: SAMN31207037; Sample name: CRKP_8
Organism: Klebsiella pneumoniae
Attributes:
    /strain="CRKP_8"
    /isolate="missing"
    /collected by="Hu Fan"
    /collection date="2018-12-04"
    /geographic location="China: Wuhan"
    /host="Homo sapiens"
    /host disease="infection"
    /isolation source="sputum"
    /latitude and longitude="not applicable"
    /id="8"
Accession: SAMN31207037	ID: 31207037

687: CRKP7
Identifiers: BioSample: SAMN31207036; Sample name: CRKP_7
Organism: Klebsiella pneumoniae
Attributes:
    /strain="CRKP_7"
    /isolate="missing"
    /collected by="Hu Fan"
    /collection date="2018-12-04"
    /geographic location="China: Wuhan"
    /host="Homo sapiens"
    /host disease="infection"
    /isolation source="sputum"
    /latitude and longitude="not applicable"
    /id="7"
Accession: SAMN31207036	ID: 31207036

688: CRKP6
Identifiers: BioSample: SAMN31207035; Sample name: CRKP_6
Organism: Klebsiella pneumoniae
Attributes:
    /strain="CRKP_6"
    /isolate="missing"
    /collected by="Hu Fan"
    /collection date="2018-12-04"
    /geographic location="China: Wuhan"
    /host="Homo sapiens"
    /host disease="infection"
    /isolation source="sputum"
    /latitude and longitude="not applicable"
    /id="6"
Accession: SAMN31207035	ID: 31207035

689: CRKP5
Identifiers: BioSample: SAMN31207034; Sample name: CRKP_5
Organism: Klebsiella pneumoniae
Attributes:
    /strain="CRKP_5"
    /isolate="missing"
    /collected by="Hu Fan"
    /collection date="2018-12-04"
    /geographic location="China: Wuhan"
    /host="Homo sapiens"
    /host disease="infection"
    /isolation source="sputum"
    /latitude and longitude="not applicable"
    /id="5"
Accession: SAMN31207034	ID: 31207034

690: AI2816 DNA
Identifiers: BioSample: SAMEA8065858; SRA: ERS5753029
Organism: Klebsiella pneumoniae
Attributes:
    /ENA first public="2021-10-14"
    /ENA last update="2021-10-14"
    /ENA-CHECKLIST="ERC000028"
    /External Id="SAMEA8065858"
    /INSDC center alias="CNAG-CRG"
    /INSDC center name="CNAG-CRG"
    /INSDC first public="2021-10-14T16:32:56Z"
    /INSDC last update="2021-10-14T16:32:56Z"
    /INSDC status="public"
    /Submitter Id="AI2816"
    /broker name="CNAG-CRG, Centre for Genomic Regulation"
    /collection date="2018"
    /geographic location="Spain"
    /host health state="diseased"
    /host="Homo sapiens"
    /isolate="512"
    /isolation source="Hospital Reina Sofia (Cordoba)"
    /sample name="AI2816"
Description:
DNA extracted from AI2816
Accession: SAMEA8065858	ID: 22316939

691: AI2980 DNA
Identifiers: BioSample: SAMEA8065811; SRA: ERS5752982
Organism: Klebsiella pneumoniae
Attributes:
    /ENA first public="2021-10-14"
    /ENA last update="2021-10-14"
    /ENA-CHECKLIST="ERC000028"
    /External Id="SAMEA8065811"
    /INSDC center alias="CNAG-CRG"
    /INSDC center name="CNAG-CRG"
    /INSDC first public="2021-10-14T16:32:56Z"
    /INSDC last update="2021-10-14T16:32:56Z"
    /INSDC status="public"
    /Submitter Id="AI2980"
    /broker name="CNAG-CRG, Centre for Genomic Regulation"
    /collection date="2016"
    /geographic location="Spain"
    /host health state="diseased"
    /host="Homo sapiens"
    /isolate="1961"
    /isolation source="Complejo Hospitalario de Pontevedra (Pontevedra)"
    /sample name="AI2980"
Description:
DNA extracted from AI2980
Accession: SAMEA8065811	ID: 22316892

692: AI2982 DNA
Identifiers: BioSample: SAMEA8065813; SRA: ERS5752984
Organism: Klebsiella pneumoniae
Attributes:
    /ENA first public="2021-10-14"
    /ENA last update="2021-10-14"
    /ENA-CHECKLIST="ERC000028"
    /External Id="SAMEA8065813"
    /INSDC center alias="CNAG-CRG"
    /INSDC center name="CNAG-CRG"
    /INSDC first public="2021-10-14T16:32:56Z"
    /INSDC last update="2021-10-14T16:32:56Z"
    /INSDC status="public"
    /Submitter Id="AI2982"
    /broker name="CNAG-CRG, Centre for Genomic Regulation"
    /collection date="2015"
    /geographic location="Spain"
    /host health state="diseased"
    /host="Homo sapiens"
    /isolate="1961"
    /isolation source="Complejo Hospitalario de Pontevedra (Pontevedra)"
    /sample name="AI2982"
Description:
DNA extracted from AI2982
Accession: SAMEA8065813	ID: 22316894

693: AI2985 DNA
Identifiers: BioSample: SAMEA8065816; SRA: ERS5752987
Organism: Klebsiella pneumoniae
Attributes:
    /ENA first public="2021-10-14"
    /ENA last update="2021-10-14"
    /ENA-CHECKLIST="ERC000028"
    /External Id="SAMEA8065816"
    /INSDC center alias="CNAG-CRG"
    /INSDC center name="CNAG-CRG"
    /INSDC first public="2021-10-14T16:32:56Z"
    /INSDC last update="2021-10-14T16:32:56Z"
    /INSDC status="public"
    /Submitter Id="AI2985"
    /broker name="CNAG-CRG, Centre for Genomic Regulation"
    /collection date="2015"
    /geographic location="Spain"
    /host health state="diseased"
    /host="Homo sapiens"
    /isolate="1961"
    /isolation source="Complejo Hospitalario de Pontevedra (Pontevedra)"
    /sample name="AI2985"
Description:
DNA extracted from AI2985
Accession: SAMEA8065816	ID: 22316897

694: AI2805 DNA
Identifiers: BioSample: SAMEA8065847; SRA: ERS5753018
Organism: Klebsiella pneumoniae
Attributes:
    /ENA first public="2021-10-14"
    /ENA last update="2021-10-14"
    /ENA-CHECKLIST="ERC000028"
    /External Id="SAMEA8065847"
    /INSDC center alias="CNAG-CRG"
    /INSDC center name="CNAG-CRG"
    /INSDC first public="2021-10-14T16:32:56Z"
    /INSDC last update="2021-10-14T16:32:56Z"
    /INSDC status="public"
    /Submitter Id="AI2805"
    /broker name="CNAG-CRG, Centre for Genomic Regulation"
    /collection date="2018"
    /geographic location="Spain"
    /host health state="diseased"
    /host="Homo sapiens"
    /isolate="512"
    /isolation source="Hospital Reina Sofia (Cordoba)"
    /sample name="AI2805"
Description:
DNA extracted from AI2805
Accession: SAMEA8065847	ID: 22316928

695: AI2806 DNA
Identifiers: BioSample: SAMEA8065848; SRA: ERS5753019
Organism: Klebsiella pneumoniae
Attributes:
    /ENA first public="2021-10-14"
    /ENA last update="2021-10-14"
    /ENA-CHECKLIST="ERC000028"
    /External Id="SAMEA8065848"
    /INSDC center alias="CNAG-CRG"
    /INSDC center name="CNAG-CRG"
    /INSDC first public="2021-10-14T16:32:56Z"
    /INSDC last update="2021-10-14T16:32:56Z"
    /INSDC status="public"
    /Submitter Id="AI2806"
    /broker name="CNAG-CRG, Centre for Genomic Regulation"
    /collection date="2018"
    /geographic location="Spain"
    /host health state="diseased"
    /host="Homo sapiens"
    /isolate="512"
    /isolation source="Hospital Reina Sofia (Cordoba)"
    /sample name="AI2806"
Description:
DNA extracted from AI2806
Accession: SAMEA8065848	ID: 22316929

696: AI2808 DNA
Identifiers: BioSample: SAMEA8065850; SRA: ERS5753021
Organism: Klebsiella pneumoniae
Attributes:
    /ENA first public="2021-10-14"
    /ENA last update="2021-10-14"
    /ENA-CHECKLIST="ERC000028"
    /External Id="SAMEA8065850"
    /INSDC center alias="CNAG-CRG"
    /INSDC center name="CNAG-CRG"
    /INSDC first public="2021-10-14T16:32:56Z"
    /INSDC last update="2021-10-14T16:32:56Z"
    /INSDC status="public"
    /Submitter Id="AI2808"
    /broker name="CNAG-CRG, Centre for Genomic Regulation"
    /collection date="2018"
    /geographic location="Spain"
    /host health state="diseased"
    /host="Homo sapiens"
    /isolate="512"
    /isolation source="Hospital Reina Sofia (Cordoba)"
    /sample name="AI2808"
Description:
DNA extracted from AI2808
Accession: SAMEA8065850	ID: 22316931

697: AI2809 DNA
Identifiers: BioSample: SAMEA8065851; SRA: ERS5753022
Organism: Klebsiella pneumoniae
Attributes:
    /ENA first public="2021-10-14"
    /ENA last update="2021-10-14"
    /ENA-CHECKLIST="ERC000028"
    /External Id="SAMEA8065851"
    /INSDC center alias="CNAG-CRG"
    /INSDC center name="CNAG-CRG"
    /INSDC first public="2021-10-14T16:32:56Z"
    /INSDC last update="2021-10-14T16:32:56Z"
    /INSDC status="public"
    /Submitter Id="AI2809"
    /broker name="CNAG-CRG, Centre for Genomic Regulation"
    /collection date="2018"
    /geographic location="Spain"
    /host health state="diseased"
    /host="Homo sapiens"
    /isolate="512"
    /isolation source="Hospital Reina Sofia (Cordoba)"
    /sample name="AI2809"
Description:
DNA extracted from AI2809
Accession: SAMEA8065851	ID: 22316932

698: AI2810 DNA
Identifiers: BioSample: SAMEA8065852; SRA: ERS5753023
Organism: Klebsiella pneumoniae
Attributes:
    /ENA first public="2021-10-14"
    /ENA last update="2021-10-14"
    /ENA-CHECKLIST="ERC000028"
    /External Id="SAMEA8065852"
    /INSDC center alias="CNAG-CRG"
    /INSDC center name="CNAG-CRG"
    /INSDC first public="2021-10-14T16:32:56Z"
    /INSDC last update="2021-10-14T16:32:56Z"
    /INSDC status="public"
    /Submitter Id="AI2810"
    /broker name="CNAG-CRG, Centre for Genomic Regulation"
    /collection date="2018"
    /geographic location="Spain"
    /host health state="diseased"
    /host="Homo sapiens"
    /isolate="512"
    /isolation source="Hospital Reina Sofia (Cordoba)"
    /sample name="AI2810"
Description:
DNA extracted from AI2810
Accession: SAMEA8065852	ID: 22316933

699: AI2811 DNA
Identifiers: BioSample: SAMEA8065853; SRA: ERS5753024
Organism: Klebsiella pneumoniae
Attributes:
    /ENA first public="2021-10-14"
    /ENA last update="2021-10-14"
    /ENA-CHECKLIST="ERC000028"
    /External Id="SAMEA8065853"
    /INSDC center alias="CNAG-CRG"
    /INSDC center name="CNAG-CRG"
    /INSDC first public="2021-10-14T16:32:56Z"
    /INSDC last update="2021-10-14T16:32:56Z"
    /INSDC status="public"
    /Submitter Id="AI2811"
    /broker name="CNAG-CRG, Centre for Genomic Regulation"
    /collection date="2018"
    /geographic location="Spain"
    /host health state="diseased"
    /host="Homo sapiens"
    /isolate="512"
    /isolation source="Hospital Reina Sofia (Cordoba)"
    /sample name="AI2811"
Description:
DNA extracted from AI2811
Accession: SAMEA8065853	ID: 22316934

700: AI2812 DNA
Identifiers: BioSample: SAMEA8065854; SRA: ERS5753025
Organism: Klebsiella pneumoniae
Attributes:
    /ENA first public="2021-10-14"
    /ENA last update="2021-10-14"
    /ENA-CHECKLIST="ERC000028"
    /External Id="SAMEA8065854"
    /INSDC center alias="CNAG-CRG"
    /INSDC center name="CNAG-CRG"
    /INSDC first public="2021-10-14T16:32:56Z"
    /INSDC last update="2021-10-14T16:32:56Z"
    /INSDC status="public"
    /Submitter Id="AI2812"
    /broker name="CNAG-CRG, Centre for Genomic Regulation"
    /collection date="2018"
    /geographic location="Spain"
    /host health state="diseased"
    /host="Homo sapiens"
    /isolate="512"
    /isolation source="Hospital Reina Sofia (Cordoba)"
    /sample name="AI2812"
Description:
DNA extracted from AI2812
Accession: SAMEA8065854	ID: 22316935


701: AI2813 DNA
Identifiers: BioSample: SAMEA8065855; SRA: ERS5753026
Organism: Klebsiella pneumoniae
Attributes:
    /ENA first public="2021-10-14"
    /ENA last update="2021-10-14"
    /ENA-CHECKLIST="ERC000028"
    /External Id="SAMEA8065855"
    /INSDC center alias="CNAG-CRG"
    /INSDC center name="CNAG-CRG"
    /INSDC first public="2021-10-14T16:32:56Z"
    /INSDC last update="2021-10-14T16:32:56Z"
    /INSDC status="public"
    /Submitter Id="AI2813"
    /broker name="CNAG-CRG, Centre for Genomic Regulation"
    /collection date="2018"
    /geographic location="Spain"
    /host health state="diseased"
    /host="Homo sapiens"
    /isolate="512"
    /isolation source="Hospital Reina Sofia (Cordoba)"
    /sample name="AI2813"
Description:
DNA extracted from AI2813
Accession: SAMEA8065855	ID: 22316936

702: AI2814 DNA
Identifiers: BioSample: SAMEA8065856; SRA: ERS5753027
Organism: Klebsiella pneumoniae
Attributes:
    /ENA first public="2021-10-14"
    /ENA last update="2021-10-14"
    /ENA-CHECKLIST="ERC000028"
    /External Id="SAMEA8065856"
    /INSDC center alias="CNAG-CRG"
    /INSDC center name="CNAG-CRG"
    /INSDC first public="2021-10-14T16:32:56Z"
    /INSDC last update="2021-10-14T16:32:56Z"
    /INSDC status="public"
    /Submitter Id="AI2814"
    /broker name="CNAG-CRG, Centre for Genomic Regulation"
    /collection date="2018"
    /geographic location="Spain"
    /host health state="diseased"
    /host="Homo sapiens"
    /isolate="512"
    /isolation source="Hospital Reina Sofia (Cordoba)"
    /sample name="AI2814"
Description:
DNA extracted from AI2814
Accession: SAMEA8065856	ID: 22316937

703: AI2815 DNA
Identifiers: BioSample: SAMEA8065857; SRA: ERS5753028
Organism: Klebsiella pneumoniae
Attributes:
    /ENA first public="2021-10-14"
    /ENA last update="2021-10-14"
    /ENA-CHECKLIST="ERC000028"
    /External Id="SAMEA8065857"
    /INSDC center alias="CNAG-CRG"
    /INSDC center name="CNAG-CRG"
    /INSDC first public="2021-10-14T16:32:56Z"
    /INSDC last update="2021-10-14T16:32:56Z"
    /INSDC status="public"
    /Submitter Id="AI2815"
    /broker name="CNAG-CRG, Centre for Genomic Regulation"
    /collection date="2018"
    /geographic location="Spain"
    /host health state="diseased"
    /host="Homo sapiens"
    /isolate="512"
    /isolation source="Hospital Reina Sofia (Cordoba)"
    /sample name="AI2815"
Description:
DNA extracted from AI2815
Accession: SAMEA8065857	ID: 22316938

704: AI2979 DNA
Identifiers: BioSample: SAMEA8065810; SRA: ERS5752981
Organism: Klebsiella pneumoniae
Attributes:
    /ENA first public="2021-10-14"
    /ENA last update="2021-10-14"
    /ENA-CHECKLIST="ERC000028"
    /External Id="SAMEA8065810"
    /INSDC center alias="CNAG-CRG"
    /INSDC center name="CNAG-CRG"
    /INSDC first public="2021-10-14T16:32:56Z"
    /INSDC last update="2021-10-14T16:32:56Z"
    /INSDC status="public"
    /Submitter Id="AI2979"
    /broker name="CNAG-CRG, Centre for Genomic Regulation"
    /collection date="2016"
    /geographic location="Spain"
    /host health state="diseased"
    /host="Homo sapiens"
    /isolate="1961"
    /isolation source="Complejo Hospitalario de Pontevedra (Pontevedra)"
    /sample name="AI2979"
Description:
DNA extracted from AI2979
Accession: SAMEA8065810	ID: 22316891

705: AI2817 DNA
Identifiers: BioSample: SAMEA8065859; SRA: ERS5753030
Organism: Klebsiella pneumoniae
Attributes:
    /ENA first public="2021-10-14"
    /ENA last update="2021-10-14"
    /ENA-CHECKLIST="ERC000028"
    /External Id="SAMEA8065859"
    /INSDC center alias="CNAG-CRG"
    /INSDC center name="CNAG-CRG"
    /INSDC first public="2021-10-14T16:32:56Z"
    /INSDC last update="2021-10-14T16:32:56Z"
    /INSDC status="public"
    /Submitter Id="AI2817"
    /broker name="CNAG-CRG, Centre for Genomic Regulation"
    /collection date="2018"
    /geographic location="Spain"
    /host health state="diseased"
    /host="Homo sapiens"
    /isolate="512"
    /isolation source="Hospital Reina Sofia (Cordoba)"
    /sample name="AI2817"
Description:
DNA extracted from AI2817
Accession: SAMEA8065859	ID: 22316940

706: AI2901 DNA
Identifiers: BioSample: SAMEA8158440; SRA: ERS5845208
Organism: Klebsiella pneumoniae
Attributes:
    /ENA first public="2021-10-14"
    /ENA last update="2021-10-14"
    /ENA-CHECKLIST="ERC000028"
    /External Id="SAMEA8158440"
    /INSDC center alias="CNAG-CRG"
    /INSDC center name="CNAG-CRG"
    /INSDC first public="2021-10-14T16:32:57Z"
    /INSDC last update="2021-10-14T16:32:57Z"
    /INSDC status="public"
    /Submitter Id="AI2901"
    /broker name="CNAG-CRG, Centre for Genomic Regulation"
    /collection date="2018"
    /geographic location="Spain"
    /host health state="diseased"
    /host="Homo sapiens"
    /isolate="307"
    /isolation source="Hospital Universitario Ramon y Cajal (Madrid)"
    /sample name="AI2901"
Description:
DNA extracted from AI2901
Accession: SAMEA8158440	ID: 22316942

707: AI3042 DNA
Identifiers: BioSample: SAMEA8158474; SRA: ERS5845242
Organism: Klebsiella pneumoniae
Attributes:
    /ENA first public="2021-10-14"
    /ENA last update="2021-10-14"
    /ENA-CHECKLIST="ERC000028"
    /External Id="SAMEA8158474"
    /INSDC center alias="CNAG-CRG"
    /INSDC center name="CNAG-CRG"
    /INSDC first public="2021-10-14T16:32:57Z"
    /INSDC last update="2021-10-14T16:32:57Z"
    /INSDC status="public"
    /Submitter Id="AI3042"
    /broker name="CNAG-CRG, Centre for Genomic Regulation"
    /collection date="2013"
    /geographic location="Spain"
    /host health state="diseased"
    /host="Homo sapiens"
    /isolate="11"
    /isolation source="Hospital Virgen de la Salud (Toledo)"
    /sample name="AI3042"
Description:
DNA extracted from AI3042
Accession: SAMEA8158474	ID: 22316976

708: AI3043 DNA
Identifiers: BioSample: SAMEA8158475; SRA: ERS5845243
Organism: Klebsiella pneumoniae
Attributes:
    /ENA first public="2021-10-14"
    /ENA last update="2021-10-14"
    /ENA-CHECKLIST="ERC000028"
    /External Id="SAMEA8158475"
    /INSDC center alias="CNAG-CRG"
    /INSDC center name="CNAG-CRG"
    /INSDC first public="2021-10-14T16:32:57Z"
    /INSDC last update="2021-10-14T16:32:57Z"
    /INSDC status="public"
    /Submitter Id="AI3043"
    /broker name="CNAG-CRG, Centre for Genomic Regulation"
    /collection date="2013"
    /geographic location="Spain"
    /host health state="diseased"
    /host="Homo sapiens"
    /isolate="11"
    /isolation source="Hospital de Mostoles (Madrid)"
    /sample name="AI3043"
Description:
DNA extracted from AI3043
Accession: SAMEA8158475	ID: 22316977

709: AI3044 DNA
Identifiers: BioSample: SAMEA8158476; SRA: ERS5845244
Organism: Klebsiella pneumoniae
Attributes:
    /ENA first public="2021-10-14"
    /ENA last update="2021-10-14"
    /ENA-CHECKLIST="ERC000028"
    /External Id="SAMEA8158476"
    /INSDC center alias="CNAG-CRG"
    /INSDC center name="CNAG-CRG"
    /INSDC first public="2021-10-14T16:32:57Z"
    /INSDC last update="2021-10-14T16:32:57Z"
    /INSDC status="public"
    /Submitter Id="AI3044"
    /broker name="CNAG-CRG, Centre for Genomic Regulation"
    /collection date="2012"
    /geographic location="Spain"
    /host health state="diseased"
    /host="Homo sapiens"
    /isolate="101"
    /isolation source="Hospital Fundacion de Alcorcon (Madrid)"
    /sample name="AI3044"
Description:
DNA extracted from AI3044
Accession: SAMEA8158476	ID: 22316978

710: AI3046 DNA
Identifiers: BioSample: SAMEA8158478; SRA: ERS5845246
Organism: Klebsiella pneumoniae
Attributes:
    /ENA first public="2021-10-14"
    /ENA last update="2021-10-14"
    /ENA-CHECKLIST="ERC000028"
    /External Id="SAMEA8158478"
    /INSDC center alias="CNAG-CRG"
    /INSDC center name="CNAG-CRG"
    /INSDC first public="2021-10-14T16:32:57Z"
    /INSDC last update="2021-10-14T16:32:57Z"
    /INSDC status="public"
    /Submitter Id="AI3046"
    /broker name="CNAG-CRG, Centre for Genomic Regulation"
    /collection date="2013"
    /geographic location="Spain"
    /host health state="diseased"
    /host="Homo sapiens"
    /isolate="512"
    /isolation source="Lab. Dr. Echevarne (Pontevedra)"
    /sample name="AI3046"
Description:
DNA extracted from AI3046
Accession: SAMEA8158478	ID: 22316980

711: AI3047 DNA
Identifiers: BioSample: SAMEA8158479; SRA: ERS5845247
Organism: Klebsiella pneumoniae
Attributes:
    /ENA first public="2021-10-14"
    /ENA last update="2021-10-14"
    /ENA-CHECKLIST="ERC000028"
    /External Id="SAMEA8158479"
    /INSDC center alias="CNAG-CRG"
    /INSDC center name="CNAG-CRG"
    /INSDC first public="2021-10-14T16:32:57Z"
    /INSDC last update="2021-10-14T16:32:57Z"
    /INSDC status="public"
    /Submitter Id="AI3047"
    /broker name="CNAG-CRG, Centre for Genomic Regulation"
    /collection date="2013"
    /geographic location="Spain"
    /host health state="diseased"
    /host="Homo sapiens"
    /isolate="11"
    /isolation source="Hospital General Universitario de Ciudad Real (Ciudad Real)"
    /sample name="AI3047"
Description:
DNA extracted from AI3047
Accession: SAMEA8158479	ID: 22316981

712: AI3048 DNA
Identifiers: BioSample: SAMEA8158480; SRA: ERS5845248
Organism: Klebsiella pneumoniae
Attributes:
    /ENA first public="2021-10-14"
    /ENA last update="2021-10-14"
    /ENA-CHECKLIST="ERC000028"
    /External Id="SAMEA8158480"
    /INSDC center alias="CNAG-CRG"
    /INSDC center name="CNAG-CRG"
    /INSDC first public="2021-10-14T16:32:57Z"
    /INSDC last update="2021-10-14T16:32:57Z"
    /INSDC status="public"
    /Submitter Id="AI3048"
    /broker name="CNAG-CRG, Centre for Genomic Regulation"
    /collection date="2013"
    /geographic location="Spain"
    /host health state="diseased"
    /host="Homo sapiens"
    /isolate="11"
    /isolation source="Hospital de Guadalajara (Guadalajara)"
    /sample name="AI3048"
Description:
DNA extracted from AI3048
Accession: SAMEA8158480	ID: 22316982

713: AI3049 DNA
Identifiers: BioSample: SAMEA8158481; SRA: ERS5845249
Organism: Klebsiella pneumoniae
Attributes:
    /ENA first public="2021-10-14"
    /ENA last update="2021-10-14"
    /ENA-CHECKLIST="ERC000028"
    /External Id="SAMEA8158481"
    /INSDC center alias="CNAG-CRG"
    /INSDC center name="CNAG-CRG"
    /INSDC first public="2021-10-14T16:32:57Z"
    /INSDC last update="2021-10-14T16:32:57Z"
    /INSDC status="public"
    /Submitter Id="AI3049"
    /broker name="CNAG-CRG, Centre for Genomic Regulation"
    /collection date="2012"
    /geographic location="Spain"
    /host health state="diseased"
    /host="Homo sapiens"
    /isolate="101"
    /isolation source="Hospital Fundacion de Alcorcon (Madrid)"
    /sample name="AI3049"
Description:
DNA extracted from AI3049
Accession: SAMEA8158481	ID: 22316983

714: AI3055 DNA
Identifiers: BioSample: SAMEA8158482; SRA: ERS5845250
Organism: Klebsiella pneumoniae
Attributes:
    /ENA first public="2021-10-14"
    /ENA last update="2021-10-14"
    /ENA-CHECKLIST="ERC000028"
    /External Id="SAMEA8158482"
    /INSDC center alias="CNAG-CRG"
    /INSDC center name="CNAG-CRG"
    /INSDC first public="2021-10-14T16:32:57Z"
    /INSDC last update="2021-10-14T16:32:57Z"
    /INSDC status="public"
    /Submitter Id="AI3055"
    /broker name="CNAG-CRG, Centre for Genomic Regulation"
    /collection date="2014"
    /geographic location="Spain"
    /host health state="diseased"
    /host="Homo sapiens"
    /isolate="1962"
    /isolation source="Hospital Virgen de la Salud (Toledo)"
    /sample name="AI3055"
Description:
DNA extracted from AI3055
Accession: SAMEA8158482	ID: 22316984

715: AN2339 DNA
Identifiers: BioSample: SAMEA8158483; SRA: ERS5845251
Organism: Klebsiella pneumoniae
Attributes:
    /ENA first public="2021-10-14"
    /ENA last update="2021-10-14"
    /ENA-CHECKLIST="ERC000028"
    /External Id="SAMEA8158483"
    /INSDC center alias="CNAG-CRG"
    /INSDC center name="CNAG-CRG"
    /INSDC first public="2021-10-14T16:32:57Z"
    /INSDC last update="2021-10-14T16:32:57Z"
    /INSDC status="public"
    /Submitter Id="AN2339"
    /broker name="CNAG-CRG, Centre for Genomic Regulation"
    /collection date="2018"
    /geographic location="Spain"
    /host health state="diseased"
    /host="Homo sapiens"
    /isolate="258"
    /isolation source="Complejo Hospitalario de Pontevedra (Pontevedra)"
    /sample name="AN2339"
Description:
DNA extracted from AN2339
Accession: SAMEA8158483	ID: 22316985

716: AI3060 DNA
Identifiers: BioSample: SAMEA8158488; SRA: ERS5845256
Organism: Klebsiella pneumoniae
Attributes:
    /ENA first public="2021-10-14"
    /ENA last update="2021-10-14"
    /ENA-CHECKLIST="ERC000028"
    /External Id="SAMEA8158488"
    /INSDC center alias="CNAG-CRG"
    /INSDC center name="CNAG-CRG"
    /INSDC first public="2021-10-14T16:32:57Z"
    /INSDC last update="2021-10-14T16:32:57Z"
    /INSDC status="public"
    /Submitter Id="AI3060"
    /broker name="CNAG-CRG, Centre for Genomic Regulation"
    /collection date="2016"
    /geographic location="Spain"
    /host health state="diseased"
    /host="Homo sapiens"
    /isolate="1961"
    /isolation source="Complejo Hospitalario de Pontevedra (Pontevedra)"
    /sample name="AI3060"
Description:
DNA extracted from AI3060
Accession: SAMEA8158488	ID: 22316990

717: AI2707 DNA
Identifiers: BioSample: SAMEA7853276; SRA: ERS5599755
Organism: Klebsiella pneumoniae
Attributes:
    /ENA first public="2021-10-14"
    /ENA last update="2021-10-14"
    /ENA-CHECKLIST="ERC000028"
    /External Id="SAMEA7853276"
    /INSDC center alias="CNAG-CRG"
    /INSDC center name="CNAG-CRG"
    /INSDC first public="2021-10-14T16:32:53Z"
    /INSDC last update="2021-10-14T16:32:53Z"
    /INSDC status="public"
    /Submitter Id="AI2707"
    /broker name="CNAG-CRG, Centre for Genomic Regulation"
    /collection date="2016"
    /geographic location="Spain"
    /host health state="diseased"
    /host="Homo sapiens"
    /isolate="512"
    /isolation source="Hospital General La Mancha Centro (Ciudad Real)"
    /sample name="AI2707"
Description:
DNA extracted from AI2707
Accession: SAMEA7853276	ID: 22316630

718: AI2588 DNA
Identifiers: BioSample: SAMEA7853224; SRA: ERS5599703
Organism: Klebsiella pneumoniae
Attributes:
    /ENA first public="2021-10-14"
    /ENA last update="2021-10-14"
    /ENA-CHECKLIST="ERC000028"
    /External Id="SAMEA7853224"
    /INSDC center alias="CNAG-CRG"
    /INSDC center name="CNAG-CRG"
    /INSDC first public="2021-10-14T16:32:53Z"
    /INSDC last update="2021-10-14T16:32:53Z"
    /INSDC status="public"
    /Submitter Id="AI2588"
    /broker name="CNAG-CRG, Centre for Genomic Regulation"
    /collection date="2018"
    /geographic location="Spain"
    /host health state="diseased"
    /host="Homo sapiens"
    /isolate="512"
    /isolation source="Hospital Universitario Gregorio Maranon (Madrid)"
    /sample name="AI2588"
Description:
DNA extracted from AI2588
Accession: SAMEA7853224	ID: 22316575

719: AI2632 DNA
Identifiers: BioSample: SAMEA7853243; SRA: ERS5599722
Organism: Klebsiella pneumoniae
Attributes:
    /ENA first public="2021-10-14"
    /ENA last update="2021-10-14"
    /ENA-CHECKLIST="ERC000028"
    /External Id="SAMEA7853243"
    /INSDC center alias="CNAG-CRG"
    /INSDC center name="CNAG-CRG"
    /INSDC first public="2021-10-14T16:32:53Z"
    /INSDC last update="2021-10-14T16:32:53Z"
    /INSDC status="public"
    /Submitter Id="AI2632"
    /broker name="CNAG-CRG, Centre for Genomic Regulation"
    /collection date="2018"
    /geographic location="Spain"
    /host health state="diseased"
    /host="Homo sapiens"
    /isolate="512"
    /isolation source="Hospital Puerta del Mar (Cadiz)"
    /sample name="AI2632"
Description:
DNA extracted from AI2632
Accession: SAMEA7853243	ID: 22316595

720: AI2644 DNA
Identifiers: BioSample: SAMEA7853258; SRA: ERS5599737
Organism: Klebsiella pneumoniae
Attributes:
    /ENA first public="2021-10-14"
    /ENA last update="2021-10-14"
    /ENA-CHECKLIST="ERC000028"
    /External Id="SAMEA7853258"
    /INSDC center alias="CNAG-CRG"
    /INSDC center name="CNAG-CRG"
    /INSDC first public="2021-10-14T16:32:53Z"
    /INSDC last update="2021-10-14T16:32:53Z"
    /INSDC status="public"
    /Submitter Id="AI2644"
    /broker name="CNAG-CRG, Centre for Genomic Regulation"
    /collection date="2018"
    /geographic location="Spain"
    /host health state="diseased"
    /host="Homo sapiens"
    /isolate="307"
    /isolation source="Hospital Universitario Ramon y Cajal (Madrid)"
    /sample name="AI2644"
Description:
DNA extracted from AI2644
Accession: SAMEA7853258	ID: 22316611

721: AI2646 DNA
Identifiers: BioSample: SAMEA7853260; SRA: ERS5599739
Organism: Klebsiella pneumoniae
Attributes:
    /ENA first public="2021-10-14"
    /ENA last update="2021-10-14"
    /ENA-CHECKLIST="ERC000028"
    /External Id="SAMEA7853260"
    /INSDC center alias="CNAG-CRG"
    /INSDC center name="CNAG-CRG"
    /INSDC first public="2021-10-14T16:32:53Z"
    /INSDC last update="2021-10-14T16:32:53Z"
    /INSDC status="public"
    /Submitter Id="AI2646"
    /broker name="CNAG-CRG, Centre for Genomic Regulation"
    /collection date="2018"
    /geographic location="Spain"
    /host health state="diseased"
    /host="Homo sapiens"
    /isolate="307"
    /isolation source="Hospital Universitario Ramon y Cajal (Madrid)"
    /sample name="AI2646"
Description:
DNA extracted from AI2646
Accession: SAMEA7853260	ID: 22316613

722: AI2647 DNA
Identifiers: BioSample: SAMEA7853261; SRA: ERS5599740
Organism: Klebsiella pneumoniae
Attributes:
    /ENA first public="2021-10-14"
    /ENA last update="2021-10-14"
    /ENA-CHECKLIST="ERC000028"
    /External Id="SAMEA7853261"
    /INSDC center alias="CNAG-CRG"
    /INSDC center name="CNAG-CRG"
    /INSDC first public="2021-10-14T16:32:53Z"
    /INSDC last update="2021-10-14T16:32:53Z"
    /INSDC status="public"
    /Submitter Id="AI2647"
    /broker name="CNAG-CRG, Centre for Genomic Regulation"
    /collection date="2018"
    /geographic location="Spain"
    /host health state="diseased"
    /host="Homo sapiens"
    /isolate="307"
    /isolation source="Hospital Universitario Ramon y Cajal (Madrid)"
    /sample name="AI2647"
Description:
DNA extracted from AI2647
Accession: SAMEA7853261	ID: 22316614

723: AI2648 DNA
Identifiers: BioSample: SAMEA7853262; SRA: ERS5599741
Organism: Klebsiella pneumoniae
Attributes:
    /ENA first public="2021-10-14"
    /ENA last update="2021-10-14"
    /ENA-CHECKLIST="ERC000028"
    /External Id="SAMEA7853262"
    /INSDC center alias="CNAG-CRG"
    /INSDC center name="CNAG-CRG"
    /INSDC first public="2021-10-14T16:32:53Z"
    /INSDC last update="2021-10-14T16:32:53Z"
    /INSDC status="public"
    /Submitter Id="AI2648"
    /broker name="CNAG-CRG, Centre for Genomic Regulation"
    /collection date="2018"
    /geographic location="Spain"
    /host health state="diseased"
    /host="Homo sapiens"
    /isolate="307"
    /isolation source="Hospital Universitario Ramon y Cajal (Madrid)"
    /sample name="AI2648"
Description:
DNA extracted from AI2648
Accession: SAMEA7853262	ID: 22316615

724: AI2650 DNA
Identifiers: BioSample: SAMEA7853264; SRA: ERS5599743
Organism: Klebsiella pneumoniae
Attributes:
    /ENA first public="2021-10-14"
    /ENA last update="2021-10-14"
    /ENA-CHECKLIST="ERC000028"
    /External Id="SAMEA7853264"
    /INSDC center alias="CNAG-CRG"
    /INSDC center name="CNAG-CRG"
    /INSDC first public="2021-10-14T16:32:53Z"
    /INSDC last update="2021-10-14T16:32:53Z"
    /INSDC status="public"
    /Submitter Id="AI2650"
    /broker name="CNAG-CRG, Centre for Genomic Regulation"
    /collection date="2018"
    /geographic location="Spain"
    /host health state="diseased"
    /host="Homo sapiens"
    /isolate="307"
    /isolation source="Hospital Universitario Ramon y Cajal (Madrid)"
    /sample name="AI2650"
Description:
DNA extracted from AI2650
Accession: SAMEA7853264	ID: 22316617

725: AI2651 DNA
Identifiers: BioSample: SAMEA7853265; SRA: ERS5599744
Organism: Klebsiella pneumoniae
Attributes:
    /ENA first public="2021-10-14"
    /ENA last update="2021-10-14"
    /ENA-CHECKLIST="ERC000028"
    /External Id="SAMEA7853265"
    /INSDC center alias="CNAG-CRG"
    /INSDC center name="CNAG-CRG"
    /INSDC first public="2021-10-14T16:32:53Z"
    /INSDC last update="2021-10-14T16:32:53Z"
    /INSDC status="public"
    /Submitter Id="AI2651"
    /broker name="CNAG-CRG, Centre for Genomic Regulation"
    /collection date="2018"
    /geographic location="Spain"
    /host health state="diseased"
    /host="Homo sapiens"
    /isolate="459"
    /isolation source="Hospital Universitario Ramon y Cajal (Madrid)"
    /sample name="AI2651"
Description:
DNA extracted from AI2651
Accession: SAMEA7853265	ID: 22316619

726: AI2652 DNA
Identifiers: BioSample: SAMEA7853266; SRA: ERS5599745
Organism: Klebsiella pneumoniae
Attributes:
    /ENA first public="2021-10-14"
    /ENA last update="2021-10-14"
    /ENA-CHECKLIST="ERC000028"
    /External Id="SAMEA7853266"
    /INSDC center alias="CNAG-CRG"
    /INSDC center name="CNAG-CRG"
    /INSDC first public="2021-10-14T16:32:53Z"
    /INSDC last update="2021-10-14T16:32:53Z"
    /INSDC status="public"
    /Submitter Id="AI2652"
    /broker name="CNAG-CRG, Centre for Genomic Regulation"
    /collection date="2018"
    /geographic location="Spain"
    /host health state="diseased"
    /host="Homo sapiens"
    /isolate="307"
    /isolation source="Hospital Universitario Ramon y Cajal (Madrid)"
    /sample name="AI2652"
Description:
DNA extracted from AI2652
Accession: SAMEA7853266	ID: 22316620

727: AI2653 DNA
Identifiers: BioSample: SAMEA7853267; SRA: ERS5599746
Organism: Klebsiella pneumoniae
Attributes:
    /ENA first public="2021-10-14"
    /ENA last update="2021-10-14"
    /ENA-CHECKLIST="ERC000028"
    /External Id="SAMEA7853267"
    /INSDC center alias="CNAG-CRG"
    /INSDC center name="CNAG-CRG"
    /INSDC first public="2021-10-14T16:32:53Z"
    /INSDC last update="2021-10-14T16:32:53Z"
    /INSDC status="public"
    /Submitter Id="AI2653"
    /broker name="CNAG-CRG, Centre for Genomic Regulation"
    /collection date="2018"
    /geographic location="Spain"
    /host health state="diseased"
    /host="Homo sapiens"
    /isolate="307"
    /isolation source="Hospital Universitario Ramon y Cajal (Madrid)"
    /sample name="AI2653"
Description:
DNA extracted from AI2653
Accession: SAMEA7853267	ID: 22316621

728: AI2655 DNA
Identifiers: BioSample: SAMEA7853269; SRA: ERS5599748
Organism: Klebsiella pneumoniae
Attributes:
    /ENA first public="2021-10-14"
    /ENA last update="2021-10-14"
    /ENA-CHECKLIST="ERC000028"
    /External Id="SAMEA7853269"
    /INSDC center alias="CNAG-CRG"
    /INSDC center name="CNAG-CRG"
    /INSDC first public="2021-10-14T16:32:53Z"
    /INSDC last update="2021-10-14T16:32:53Z"
    /INSDC status="public"
    /Submitter Id="AI2655"
    /broker name="CNAG-CRG, Centre for Genomic Regulation"
    /collection date="2018"
    /geographic location="Spain"
    /host health state="diseased"
    /host="Homo sapiens"
    /isolate="307"
    /isolation source="Hospital Universitario Ramon y Cajal (Madrid)"
    /sample name="AI2655"
Description:
DNA extracted from AI2655
Accession: SAMEA7853269	ID: 22316623

729: AI2706 DNA
Identifiers: BioSample: SAMEA7853275; SRA: ERS5599754
Organism: Klebsiella pneumoniae
Attributes:
    /ENA first public="2021-10-14"
    /ENA last update="2021-10-14"
    /ENA-CHECKLIST="ERC000028"
    /External Id="SAMEA7853275"
    /INSDC center alias="CNAG-CRG"
    /INSDC center name="CNAG-CRG"
    /INSDC first public="2021-10-14T16:32:53Z"
    /INSDC last update="2021-10-14T16:32:53Z"
    /INSDC status="public"
    /Submitter Id="AI2706"
    /broker name="CNAG-CRG, Centre for Genomic Regulation"
    /collection date="2016"
    /geographic location="Spain"
    /host health state="diseased"
    /host="Homo sapiens"
    /isolate="512"
    /isolation source="Hospital General La Mancha Centro (Ciudad Real)"
    /sample name="AI2706"
Description:
DNA extracted from AI2706
Accession: SAMEA7853275	ID: 22316629

730: AI3051 DNA
Identifiers: BioSample: SAMEA8158516; SRA: ERS5845284
Organism: Klebsiella pneumoniae
Attributes:
    /ENA first public="2021-10-14"
    /ENA last update="2021-10-14"
    /ENA-CHECKLIST="ERC000011"
    /External Id="SAMEA8158516"
    /INSDC center alias="CNAG-CRG"
    /INSDC center name="CNAG-CRG"
    /INSDC first public="2021-10-14T16:32:57Z"
    /INSDC last update="2021-10-14T16:32:57Z"
    /INSDC status="public"
    /Submitter Id="AI3051"
    /broker name="CNAG-CRG, Centre for Genomic Regulation"
    /collection date="2014"
    /geographic location="Spain"
    /host health state="diseased"
    /host="Homo sapiens"
    /isolate="11"
    /sample name="AI3051"
Description:
DNA extracted from AI3051
Accession: SAMEA8158516	ID: 22317018

731: AI2709 DNA
Identifiers: BioSample: SAMEA7853277; SRA: ERS5599756
Organism: Klebsiella pneumoniae
Attributes:
    /ENA first public="2021-10-14"
    /ENA last update="2021-10-14"
    /ENA-CHECKLIST="ERC000028"
    /External Id="SAMEA7853277"
    /INSDC center alias="CNAG-CRG"
    /INSDC center name="CNAG-CRG"
    /INSDC first public="2021-10-14T16:32:53Z"
    /INSDC last update="2021-10-14T16:32:53Z"
    /INSDC status="public"
    /Submitter Id="AI2709"
    /broker name="CNAG-CRG, Centre for Genomic Regulation"
    /collection date="2016"
    /geographic location="Spain"
    /host health state="diseased"
    /host="Homo sapiens"
    /isolate="678"
    /isolation source="Hospital de El Escorial (Madrid)"
    /sample name="AI2709"
Description:
DNA extracted from AI2709
Accession: SAMEA7853277	ID: 22316631

732: AI2713 DNA
Identifiers: BioSample: SAMEA7853280; SRA: ERS5599759
Organism: Klebsiella pneumoniae
Attributes:
    /ENA first public="2021-10-14"
    /ENA last update="2021-10-14"
    /ENA-CHECKLIST="ERC000028"
    /External Id="SAMEA7853280"
    /INSDC center alias="CNAG-CRG"
    /INSDC center name="CNAG-CRG"
    /INSDC first public="2021-10-14T16:32:53Z"
    /INSDC last update="2021-10-14T16:32:53Z"
    /INSDC status="public"
    /Submitter Id="AI2713"
    /broker name="CNAG-CRG, Centre for Genomic Regulation"
    /collection date="2016"
    /geographic location="Spain"
    /host health state="diseased"
    /host="Homo sapiens"
    /isolate="273"
    /isolation source="Hospital Universitario Gregorio Maranon (Madrid)"
    /sample name="AI2713"
Description:
DNA extracted from AI2713
Accession: SAMEA7853280	ID: 22316634

733: AI2714 DNA
Identifiers: BioSample: SAMEA7853281; SRA: ERS5599760
Organism: Klebsiella pneumoniae
Attributes:
    /ENA first public="2021-10-14"
    /ENA last update="2021-10-14"
    /ENA-CHECKLIST="ERC000028"
    /External Id="SAMEA7853281"
    /INSDC center alias="CNAG-CRG"
    /INSDC center name="CNAG-CRG"
    /INSDC first public="2021-10-14T16:32:53Z"
    /INSDC last update="2021-10-14T16:32:53Z"
    /INSDC status="public"
    /Submitter Id="AI2714"
    /broker name="CNAG-CRG, Centre for Genomic Regulation"
    /collection date="2016"
    /geographic location="Spain"
    /host health state="diseased"
    /host="Homo sapiens"
    /isolate="512"
    /isolation source="Hospital General La Mancha Centro (Ciudad Real)"
    /sample name="AI2714"
Description:
DNA extracted from AI2714
Accession: SAMEA7853281	ID: 22316635

734: AI2717 DNA
Identifiers: BioSample: SAMEA7853284; SRA: ERS5599763
Organism: Klebsiella pneumoniae
Attributes:
    /ENA first public="2021-10-14"
    /ENA last update="2021-10-14"
    /ENA-CHECKLIST="ERC000028"
    /External Id="SAMEA7853284"
    /INSDC center alias="CNAG-CRG"
    /INSDC center name="CNAG-CRG"
    /INSDC first public="2021-10-14T16:32:53Z"
    /INSDC last update="2021-10-14T16:32:53Z"
    /INSDC status="public"
    /Submitter Id="AI2717"
    /broker name="CNAG-CRG, Centre for Genomic Regulation"
    /collection date="2016"
    /geographic location="Spain"
    /host health state="diseased"
    /host="Homo sapiens"
    /isolate="1961"
    /isolation source="Complejo Hospitalario de Pontevedra (Pontevedra)"
    /sample name="AI2717"
Description:
DNA extracted from AI2717
Accession: SAMEA7853284	ID: 22316639

735: AI2722 DNA
Identifiers: BioSample: SAMEA7853287; SRA: ERS5599766
Organism: Klebsiella pneumoniae
Attributes:
    /ENA first public="2021-10-14"
    /ENA last update="2021-10-14"
    /ENA-CHECKLIST="ERC000028"
    /External Id="SAMEA7853287"
    /INSDC center alias="CNAG-CRG"
    /INSDC center name="CNAG-CRG"
    /INSDC first public="2021-10-14T16:32:53Z"
    /INSDC last update="2021-10-14T16:32:53Z"
    /INSDC status="public"
    /Submitter Id="AI2722"
    /broker name="CNAG-CRG, Centre for Genomic Regulation"
    /collection date="2016"
    /geographic location="Spain"
    /host health state="diseased"
    /host="Homo sapiens"
    /isolate="307"
    /isolation source="Hospital Sant Joan de Deu (Fundacio Althaia. Manresa)"
    /sample name="AI2722"
Description:
DNA extracted from AI2722
Accession: SAMEA7853287	ID: 22316642

736: AI2723 DNA
Identifiers: BioSample: SAMEA7853288; SRA: ERS5599767
Organism: Klebsiella pneumoniae
Attributes:
    /ENA first public="2021-10-14"
    /ENA last update="2021-10-14"
    /ENA-CHECKLIST="ERC000028"
    /External Id="SAMEA7853288"
    /INSDC center alias="CNAG-CRG"
    /INSDC center name="CNAG-CRG"
    /INSDC first public="2021-10-14T16:32:53Z"
    /INSDC last update="2021-10-14T16:32:53Z"
    /INSDC status="public"
    /Submitter Id="AI2723"
    /broker name="CNAG-CRG, Centre for Genomic Regulation"
    /collection date="2015"
    /geographic location="Spain"
    /host health state="diseased"
    /host="Homo sapiens"
    /isolate="258"
    /isolation source="Hospital Universitario Virgen de las Nieves (Granada)"
    /sample name="AI2723"
Description:
DNA extracted from AI2723
Accession: SAMEA7853288	ID: 22316643

737: AI2700 DNA
Identifiers: BioSample: SAMEA7962776; SRA: ERS5649923
Organism: Klebsiella pneumoniae
Attributes:
    /ENA first public="2021-10-14"
    /ENA last update="2021-10-14"
    /ENA-CHECKLIST="ERC000028"
    /External Id="SAMEA7962776"
    /INSDC center alias="CNAG-CRG"
    /INSDC center name="CNAG-CRG"
    /INSDC first public="2021-10-14T16:32:54Z"
    /INSDC last update="2021-10-14T16:32:54Z"
    /INSDC status="public"
    /Submitter Id="AI2700"
    /broker name="CNAG-CRG, Centre for Genomic Regulation"
    /collection date="2015"
    /geographic location="Spain"
    /host health state="diseased"
    /host="Homo sapiens"
    /isolate="1961"
    /isolation source="Complejo Hospitalario de Pontevedra (Pontevedra)"
    /sample name="AI2700"
Description:
DNA extracted from AI2700
Accession: SAMEA7962776	ID: 22316696

738: AI2701 DNA
Identifiers: BioSample: SAMEA7962777; SRA: ERS5649924
Organism: Klebsiella pneumoniae
Attributes:
    /ENA first public="2021-10-14"
    /ENA last update="2021-10-14"
    /ENA-CHECKLIST="ERC000028"
    /External Id="SAMEA7962777"
    /INSDC center alias="CNAG-CRG"
    /INSDC center name="CNAG-CRG"
    /INSDC first public="2021-10-14T16:32:54Z"
    /INSDC last update="2021-10-14T16:32:54Z"
    /INSDC status="public"
    /Submitter Id="AI2701"
    /broker name="CNAG-CRG, Centre for Genomic Regulation"
    /collection date="2016"
    /geographic location="Spain"
    /host health state="diseased"
    /host="Homo sapiens"
    /isolate="273"
    /isolation source="Hospital Universitario Gregorio Maranon (Madrid)"
    /sample name="AI2701"
Description:
DNA extracted from AI2701
Accession: SAMEA7962777	ID: 22316697

739: AI2836 DNA
Identifiers: BioSample: SAMEA8065697; SRA: ERS5752868
Organism: Klebsiella pneumoniae
Attributes:
    /ENA first public="2021-10-14"
    /ENA last update="2021-10-14"
    /ENA-CHECKLIST="ERC000028"
    /External Id="SAMEA8065697"
    /INSDC center alias="CNAG-CRG"
    /INSDC center name="CNAG-CRG"
    /INSDC first public="2021-10-14T16:32:56Z"
    /INSDC last update="2021-10-14T16:32:56Z"
    /INSDC status="public"
    /Submitter Id="AI2836"
    /broker name="CNAG-CRG, Centre for Genomic Regulation"
    /collection date="2018"
    /geographic location="Spain"
    /host health state="diseased"
    /host="Homo sapiens"
    /isolate="512"
    /isolation source="Hospital Puerta del Mar (Cadiz)"
    /sample name="AI2836"
Description:
DNA extracted from AI2836
Accession: SAMEA8065697	ID: 22316772

740: AI2883 DNA
Identifiers: BioSample: SAMEA8065741; SRA: ERS5752912
Organism: Klebsiella pneumoniae
Attributes:
    /ENA first public="2021-10-14"
    /ENA last update="2021-10-14"
    /ENA-CHECKLIST="ERC000028"
    /External Id="SAMEA8065741"
    /INSDC center alias="CNAG-CRG"
    /INSDC center name="CNAG-CRG"
    /INSDC first public="2021-10-14T16:32:56Z"
    /INSDC last update="2021-10-14T16:32:56Z"
    /INSDC status="public"
    /Submitter Id="AI2883"
    /broker name="CNAG-CRG, Centre for Genomic Regulation"
    /collection date="2018"
    /geographic location="Spain"
    /host health state="diseased"
    /host="Homo sapiens"
    /isolate="307"
    /isolation source="Hospital Universitario Ramon y Cajal (Madrid)"
    /sample name="AI2883"
Description:
DNA extracted from AI2883
Accession: SAMEA8065741	ID: 22316819

741: AI2889 DNA
Identifiers: BioSample: SAMEA8065747; SRA: ERS5752918
Organism: Klebsiella pneumoniae
Attributes:
    /ENA first public="2021-10-14"
    /ENA last update="2021-10-14"
    /ENA-CHECKLIST="ERC000028"
    /External Id="SAMEA8065747"
    /INSDC center alias="CNAG-CRG"
    /INSDC center name="CNAG-CRG"
    /INSDC first public="2021-10-14T16:32:56Z"
    /INSDC last update="2021-10-14T16:32:56Z"
    /INSDC status="public"
    /Submitter Id="AI2889"
    /broker name="CNAG-CRG, Centre for Genomic Regulation"
    /collection date="2018"
    /geographic location="Spain"
    /host health state="diseased"
    /host="Homo sapiens"
    /isolate="307"
    /isolation source="Hospital Universitario Ramon y Cajal (Madrid)"
    /sample name="AI2889"
Description:
DNA extracted from AI2889
Accession: SAMEA8065747	ID: 22316825

742: AI2940 DNA
Identifiers: BioSample: SAMEA8065775; SRA: ERS5752946
Organism: Klebsiella pneumoniae
Attributes:
    /ENA first public="2021-10-14"
    /ENA last update="2021-10-14"
    /ENA-CHECKLIST="ERC000028"
    /External Id="SAMEA8065775"
    /INSDC center alias="CNAG-CRG"
    /INSDC center name="CNAG-CRG"
    /INSDC first public="2021-10-14T16:32:56Z"
    /INSDC last update="2021-10-14T16:32:56Z"
    /INSDC status="public"
    /Submitter Id="AI2940"
    /broker name="CNAG-CRG, Centre for Genomic Regulation"
    /collection date="2018"
    /geographic location="Spain"
    /host health state="diseased"
    /host="Homo sapiens"
    /isolate="258"
    /isolation source="Hospital Universitario Son de Espases (Palma de Mallorca)"
    /sample name="AI2940"
Description:
DNA extracted from AI2940
Accession: SAMEA8065775	ID: 22316855

743: The Microbe sample of Klebsiella pneumoniae strain WCHKP015247
Identifiers: BioSample: SAMN08624641; Sample name: The Microbe sample of Klebsiella pneumoniae strain WCHKP015247; SRA: SRS3133169
Organism: Klebsiella pneumoniae
Attributes:
    /strain="WCHKP015247"
    /host="Homo sapiens"
    /collection date="2017-05-09"
    /geographic location="China: Chengdu, Sichuan"
    /sample type="Pure Culture"
Accession: SAMN08624641	ID: 8624641

744: Sample from Klebsiella pneumoniae
Identifiers: BioSample: SAMN14228403; GenBank: gb|MG700550.1
Organism: Klebsiella pneumoniae
Attributes:
    /geographic location="Germany"
    /isolation source="rectal swab"
    /collection date="2017-08-02"
    /collected by="Jena University Hosptial"
    /identified by="C. Brandt"
    /subsource note="pkpQIL-like plasmid"
    /strain="st015788/2"
    /host="Homo sapiens"
    /Assembly Method="Canu v. 1.6"
    /Assembly Name="KPC_pUJ-1KPC"
    /Coverage="40x"
    /Sequencing Technology="MinION (Nanopore)"
Accession: SAMN14228403	ID: 14228403

745: Sample from Klebsiella pneumoniae
Identifiers: BioSample: SAMN14228404; GenBank: gb|MG700549.1
Organism: Klebsiella pneumoniae
Attributes:
    /geographic location="Germany"
    /isolation source="rectal swab"
    /collection date="2017-07-27"
    /collected by="Jena University Hosptial"
    /identified by="C. Brandt"
    /subsource note="pkpQIL-like plasmid"
    /strain="st015256/1"
    /host="Homo sapiens"
    /Assembly Method="Canu v. 1.6"
    /Assembly Name="KPC_pUJ-1KPC"
    /Coverage="40x"
    /Sequencing Technology="MinION (Nanopore)"
Accession: SAMN14228404	ID: 14228404

746: Sample from Klebsiella pneumoniae
Identifiers: BioSample: SAMN14228405; GenBank: gb|MG700548.1
Organism: Klebsiella pneumoniae
Attributes:
    /geographic location="Germany"
    /isolation source="urine"
    /collection date="2015-08-04"
    /collected by="Jena University Hosptial"
    /identified by="C. Brandt"
    /subsource note="pkpQIL-like plasmid"
    /strain="UR15381"
    /host="Homo sapiens"
    /Assembly Method="Canu v. 1.6"
    /Assembly Name="KPC_pUJ-1KPC"
    /Coverage="40x"
    /Sequencing Technology="MinION (Nanopore)"
Accession: SAMN14228405	ID: 14228405

747: The Microbe sample of Klebsiella pneumoniae strain WCHKP090050
Identifiers: BioSample: SAMN09842417; Sample name: The Microbe sample of Klebsiella pneumoniae strain WCHKP090050; SRA: SRS3689848
Organism: Klebsiella pneumoniae
Attributes:
    /strain="WCHKP090050"
    /host="Homo sapiens"
    /collection date="2018"
    /geographic location="China: Chengdu, Sichuan"
    /sample type="Pure Culture"
    /alternate_ID="090050"
Accession: SAMN09842417	ID: 9842417

748: The Microbe sample of Klebsiella pneumoniae strain WCHKP090045
Identifiers: BioSample: SAMN09842413; Sample name: The Microbe sample of Klebsiella pneumoniae strain WCHKP090045; SRA: SRS3689864
Organism: Klebsiella pneumoniae
Attributes:
    /strain="WCHKP090045"
    /host="Homo sapiens"
    /collection date="2017"
    /geographic location="China: Chengdu, Sichuan"
    /sample type="Pure Culture"
    /alternate_ID="090045"
Accession: SAMN09842413	ID: 9842413

749: The The Microbe sample of Klebsiella pneumoniae strain WCHKP115038
Identifiers: BioSample: SAMN09688152; Sample name: The The Microbe sample of Klebsiella pneumoniae strain WCHKP115038; SRA: SRS3561678
Organism: Klebsiella pneumoniae
Attributes:
    /strain="WCHKP115038"
    /host="Homo sapiens"
    /collection date="2018"
    /geographic location="China: Chengdu, Sichuan"
    /sample type="Pure Culture"
    /alternate_ID="115038"
Accession: SAMN09688152	ID: 9688152

750: The The Microbe sample of Klebsiella pneumoniae strain WCHKP115016
Identifiers: BioSample: SAMN09688132; Sample name: The The Microbe sample of Klebsiella pneumoniae strain WCHKP115016; SRA: SRS3561688
Organism: Klebsiella pneumoniae
Attributes:
    /strain="WCHKP115016"
    /host="Homo sapiens"
    /collection date="2018"
    /geographic location="China: Chengdu, Sichuan"
    /sample type="Pure Culture"
    /alternate_ID="115016"
Accession: SAMN09688132	ID: 9688132


751: The The Microbe sample of Klebsiella pneumoniae strain WCHKP115011
Identifiers: BioSample: SAMN09688127; Sample name: The The Microbe sample of Klebsiella pneumoniae strain WCHKP115011; SRA: SRS3561685
Organism: Klebsiella pneumoniae
Attributes:
    /strain="WCHKP115011"
    /host="Homo sapiens"
    /collection date="2018"
    /geographic location="China: Chengdu, Sichuan"
    /sample type="Pure Culture"
    /alternate_ID="115011"
Accession: SAMN09688127	ID: 9688127

752: Microbe sample from Klebsiella pneumoniae
Identifiers: BioSample: SAMN26849761; Sample name: 2017HL-01179; SRA: SRS12328237
Organism: Klebsiella pneumoniae
Attributes:
    /strain="2017HL-01179"
    /host="Homo sapiens"
    /isolation source="rectum"
    /collection date="2017"
    /geographic location="USA"
    /sample type="whole organism"
    /MLST="MLST258 PubMLST"
Accession: SAMN26849761	ID: 26849761

753: Microbe sample from Klebsiella pneumoniae
Identifiers: BioSample: SAMN26849763; Sample name: 2017HL-01181; SRA: SRS12328240
Organism: Klebsiella pneumoniae
Attributes:
    /strain="2017HL-01181"
    /host="Homo sapiens"
    /isolation source="rectum"
    /collection date="2017"
    /geographic location="USA"
    /sample type="whole organism"
    /MLST="MLST258 PubMLST"
Accession: SAMN26849763	ID: 26849763

754: Pathogen: clinical or host-associated sample from Klebsiella pneumoniae
Identifiers: BioSample: SAMN08663443; CFSAN: CFSAN054110
Organism: Klebsiella pneumoniae
Attributes:
    /strain="CFSAN054110"
    /collected by="DTU National Food Institute"
    /collection date="2013-04-16"
    /isolation source="missing"
    /geographic location="Denmark"
    /latitude and longitude="missing"
    /host disease="missing"
    /isolate name alias="GMI16-005-BACT"
    /attribute_package="clinical/host-associated"
    /host="Homo sapiens"
    /PublicAccession="CFSAN054110"
    /ProjectAccession="PRJNA243331"
    /Species="pneumoniae"
    /Genus="Klebsiella"
    /ontological term="missing:GENEPIO_0001618"
    /IFSAC+ Category="clinical/research, human"
    /source type="human"
Accession: SAMN08663443	ID: 8663443

755: Microbe sample from Klebsiella pneumoniae
Identifiers: BioSample: SAMN19698109; Sample name: 1393
Organism: Klebsiella pneumoniae
Attributes:
    /strain="ZY393"
    /collection date="2020-12"
    /broad-scale environmental context="flushing fluid"
    /geographic location="China:Zhuhai"
    /host="Homo sapiens"
    /latitude and longitude="22.27 N 113.57 E"
    /sample type="flushing fluid"
    /local-scale environmental context="flushing fluid"
    /environmental medium="flushing fluid"
    /isolation and growth condition="37"
    /number of replicons="4"
    /reference for biomaterial="No"
Accession: SAMN19698109	ID: 19698109

756: Microbe sample from Klebsiella pneumoniae
Identifiers: BioSample: SAMN10522947; Sample name: KSH2
Organism: Klebsiella pneumoniae
Attributes:
    /isolate="KSH203"
    /isolation source="blood"
    /collection date="2018-05-06"
    /geographic location="China"
    /sample type="Blood sample"
Accession: SAMN10522947	ID: 10522947

757: The Microbe sample of Klebsiella pneumoniae strain SCKP020009
Identifiers: BioSample: SAMN08624603; Sample name: The Microbe sample of Klebsiella pneumoniae strain SCKP020009; SRA: SRS3135790
Organism: Klebsiella pneumoniae
Attributes:
    /strain="SCKP020009"
    /host="Homo sapiens"
    /collection date="2016-09-30"
    /geographic location="China: Bazhong, Sichuan"
    /sample type="Pure Culture"
    /component organism="Klebsiella phage 020009"
Accession: SAMN08624603	ID: 8624603

758: Microbe sample from Klebsiella pneumoniae
Identifiers: BioSample: SAMN18928741; Sample name: 2021 Samples 355; SRA: SRS8925137
Organism: Klebsiella pneumoniae
Attributes:
    /strain="SCPM-O-B-8923 (3TKP/19g)"
    /host="Homo sapiens"
    /isolation source="trachea"
    /collection date="2019-11-21"
    /geographic location="Russia: Moscow"
    /sample type="Cell culture"
Accession: SAMN18928741	ID: 18928741

759: Microbe sample from Klebsiella pneumoniae
Identifiers: BioSample: SAMN18928740; Sample name: 2021 Samples 354; SRA: SRS8925136
Organism: Klebsiella pneumoniae
Attributes:
    /strain="SCPM-O-B-8922 (20PKP/19c)"
    /host="Homo sapiens"
    /isolation source="intestine"
    /collection date="2019-10-31"
    /geographic location="Russia: Moscow"
    /sample type="Cell culture"
Accession: SAMN18928740	ID: 18928740

760: Microbe sample from Klebsiella pneumoniae
Identifiers: BioSample: SAMN18793507; Sample name: The Microbe sample of Klebsiella pneumoniae strain 090515
Organism: Klebsiella pneumoniae
Attributes:
    /strain="090515"
    /isolation source="sputum"
    /collection date="2019-08"
    /geographic location="China: Chengdu, Sichuan"
    /sample type="pure culture"
    /alias="WCHKP090515"
Accession: SAMN18793507	ID: 18793507

761: Pathogen: clinical or host-associated sample from Klebsiella pneumoniae
Identifiers: BioSample: SAMN14609875; Sample name: B16KP0226
Organism: Klebsiella pneumoniae
Attributes:
    /strain="B16KP0226"
    /collected by="Kor-GLASS"
    /collection date="2016"
    /geographic location="South Korea: Gyeonggi"
    /host="Homo sapiens"
    /host disease="Bloodstream infection"
    /isolation source="blood"
    /latitude and longitude="37.66 N 126.77 E"
Accession: SAMN14609875	ID: 14609875

762: Pathogen: clinical or host-associated sample from Klebsiella pneumoniae
Identifiers: BioSample: SAMN14609963; Sample name: F16KP0075
Organism: Klebsiella pneumoniae
Attributes:
    /strain="F16KP0075"
    /collected by="Kor-GLASS"
    /collection date="2016"
    /geographic location="South Korea: Busan"
    /host="Homo sapiens"
    /host disease="Bloodstream infection"
    /isolation source="blood"
    /latitude and longitude="35.18 N 129.08 E"
Accession: SAMN14609963	ID: 14609963

763: Pathogen: clinical or host-associated sample from Klebsiella pneumoniae
Identifiers: BioSample: SAMN17373097; Sample name: Survcare434
Organism: Klebsiella pneumoniae
Attributes:
    /strain="Survcare434"
    /collected by="SurvCARE"
    /collection date="2019"
    /geographic location="Germany"
    /host="Homo sapiens"
    /host disease="not determined"
    /isolation source="Tracheal secretions"
    /latitude and longitude="not determined"
Accession: SAMN17373097	ID: 17373097

764: Pathogen: clinical or host-associated sample from Klebsiella pneumoniae
Identifiers: BioSample: SAMN17373066; Sample name: Survcare398
Organism: Klebsiella pneumoniae
Attributes:
    /strain="Survcare398"
    /collected by="SurvCARE"
    /collection date="2019"
    /geographic location="Germany"
    /host="Homo sapiens"
    /host disease="not determined"
    /isolation source="Rectal swab/stool"
    /latitude and longitude="not determined"
Accession: SAMN17373066	ID: 17373066

765: Pathogen: clinical or host-associated sample from Klebsiella pneumoniae
Identifiers: BioSample: SAMN14973061; Sample name: KPN39428 WT
Organism: Klebsiella pneumoniae
Attributes:
    /strain="39428"
    /collected by="Barry Kreiswirth"
    /collection date="2013"
    /geographic location="USA"
    /host="Homo sapiens"
    /host disease="Not applicable"
    /isolation source="blood"
    /latitude and longitude="Unknown"
Accession: SAMN14973061	ID: 14973061

766: Pathogen: clinical or host-associated sample from Klebsiella pneumoniae
Identifiers: BioSample: SAMN17371839; Sample name: NRZ-38941
Organism: Klebsiella pneumoniae
Attributes:
    /strain="NRZ-38941"
    /collected by="SurvCARE"
    /collection date="2018"
    /geographic location="Germany"
    /host="Homo sapiens"
    /host disease="not determined"
    /isolation source="not determined"
    /latitude and longitude="not determined"
Accession: SAMN17371839	ID: 17371839

767: Pathogen: clinical or host-associated sample from Klebsiella pneumoniae
Identifiers: BioSample: SAMN17371831; Sample name: NRZ-37361
Organism: Klebsiella pneumoniae
Attributes:
    /strain="NRZ-37361"
    /collected by="SurvCARE"
    /collection date="2018"
    /geographic location="Germany"
    /host="Homo sapiens"
    /host disease="not determined"
    /isolation source="blood"
    /latitude and longitude="not determined"
Accession: SAMN17371831	ID: 17371831

768: Pathogen: clinical or host-associated sample from Klebsiella pneumoniae
Identifiers: BioSample: SAMN28448991; Sample name: KPN107_c
Organism: Klebsiella pneumoniae
Attributes:
    /strain="KPN107"
    /collected by="Fiorella Krapp"
    /collection date="missing"
    /geographic location="USA: Chicago"
    /host="Homo sapiens"
    /host disease="bacteremia"
    /isolation source="blood"
    /latitude and longitude="41.87 N 87.63 W"
Accession: SAMN28448991	ID: 28448991

769: Pathogen: clinical or host-associated sample from Klebsiella pneumoniae subsp. pneumoniae
Identifiers: BioSample: SAMN22822727; Sample name: DD02162; SRA: SRS12678324
Organism: Klebsiella pneumoniae subsp. pneumoniae
Attributes:
    /strain="DD02162"
    /collected by="Jiachun Su"
    /collection date="2017-12-01"
    /geographic location="China:Shanghai"
    /host="Homo sapiens"
    /host disease="Unknown"
    /isolation source="Unknown"
    /latitude and longitude="39.87 N 116.28 E"
    /sub species="pneumoniae"
Accession: SAMN22822727	ID: 22822727

770: AI3052 DNA
Identifiers: BioSample: SAMEA8158517; SRA: ERS5845285
Organism: Klebsiella pneumoniae
Attributes:
    /ENA first public="2021-10-14"
    /ENA last update="2021-10-14"
    /ENA-CHECKLIST="ERC000011"
    /External Id="SAMEA8158517"
    /INSDC center alias="CNAG-CRG"
    /INSDC center name="CNAG-CRG"
    /INSDC first public="2021-10-14T16:32:57Z"
    /INSDC last update="2021-10-14T16:32:57Z"
    /INSDC status="public"
    /Submitter Id="AI3052"
    /broker name="CNAG-CRG, Centre for Genomic Regulation"
    /collection date="2013"
    /geographic location="Spain"
    /host health state="diseased"
    /host="Homo sapiens"
    /isolate="11"
    /sample name="AI3052"
Description:
DNA extracted from AI3052
Accession: SAMEA8158517	ID: 22317019

771: AI3053 DNA
Identifiers: BioSample: SAMEA8158518; SRA: ERS5845286
Organism: Klebsiella pneumoniae
Attributes:
    /ENA first public="2021-10-14"
    /ENA last update="2021-10-14"
    /ENA-CHECKLIST="ERC000011"
    /External Id="SAMEA8158518"
    /INSDC center alias="CNAG-CRG"
    /INSDC center name="CNAG-CRG"
    /INSDC first public="2021-10-14T16:32:57Z"
    /INSDC last update="2021-10-14T16:32:57Z"
    /INSDC status="public"
    /Submitter Id="AI3053"
    /broker name="CNAG-CRG, Centre for Genomic Regulation"
    /collection date="2014"
    /geographic location="Spain"
    /host health state="diseased"
    /host="Homo sapiens"
    /isolate="11"
    /sample name="AI3053"
Description:
DNA extracted from AI3053
Accession: SAMEA8158518	ID: 22317020

772: AI3054 DNA
Identifiers: BioSample: SAMEA8158519; SRA: ERS5845287
Organism: Klebsiella pneumoniae
Attributes:
    /ENA first public="2021-10-14"
    /ENA last update="2021-10-14"
    /ENA-CHECKLIST="ERC000011"
    /External Id="SAMEA8158519"
    /INSDC center alias="CNAG-CRG"
    /INSDC center name="CNAG-CRG"
    /INSDC first public="2021-10-14T16:32:57Z"
    /INSDC last update="2021-10-14T16:32:57Z"
    /INSDC status="public"
    /Submitter Id="AI3054"
    /broker name="CNAG-CRG, Centre for Genomic Regulation"
    /collection date="2014"
    /geographic location="Spain"
    /host health state="diseased"
    /host="Homo sapiens"
    /isolate="11"
    /sample name="AI3054"
Description:
DNA extracted from AI3054
Accession: SAMEA8158519	ID: 22317021

773: AI3056 DNA
Identifiers: BioSample: SAMEA8158521; SRA: ERS5845289
Organism: Klebsiella pneumoniae
Attributes:
    /ENA first public="2021-10-14"
    /ENA last update="2021-10-14"
    /ENA-CHECKLIST="ERC000011"
    /External Id="SAMEA8158521"
    /INSDC center alias="CNAG-CRG"
    /INSDC center name="CNAG-CRG"
    /INSDC first public="2021-10-14T16:32:57Z"
    /INSDC last update="2021-10-14T16:32:57Z"
    /INSDC status="public"
    /Submitter Id="AI3056"
    /broker name="CNAG-CRG, Centre for Genomic Regulation"
    /collection date="2015"
    /geographic location="Spain"
    /host health state="diseased"
    /host="Homo sapiens"
    /isolate="1961"
    /sample name="AI3056"
Description:
DNA extracted from AI3056
Accession: SAMEA8158521	ID: 22317023

774: AN2338 DNA
Identifiers: BioSample: SAMEA8158522; SRA: ERS5845290
Organism: Klebsiella pneumoniae
Attributes:
    /ENA first public="2021-10-14"
    /ENA last update="2021-10-14"
    /ENA-CHECKLIST="ERC000011"
    /External Id="SAMEA8158522"
    /INSDC center alias="CNAG-CRG"
    /INSDC center name="CNAG-CRG"
    /INSDC first public="2021-10-14T16:32:57Z"
    /INSDC last update="2021-10-14T16:32:57Z"
    /INSDC status="public"
    /Submitter Id="AN2338"
    /broker name="CNAG-CRG, Centre for Genomic Regulation"
    /collection date="2018"
    /geographic location="Spain"
    /host health state="diseased"
    /host="Homo sapiens"
    /isolate="512"
    /sample name="AN2338"
Description:
DNA extracted from AN2338
Accession: SAMEA8158522	ID: 22317024

775: Pathogen: environmental/food/other sample from Klebsiella pneumoniae
Identifiers: BioSample: SAMN13975213; Sample name: MH9CRKP
Organism: Klebsiella pneumoniae
Attributes:
    /strain="MH9CRKP"
    /isolation source="missing"
    /host="Equus caballus"
    /collected by="Bao-Tao Liu"
    /collection date="2018-01-01"
    /geographic location="China:Qingdao"
    /latitude and longitude="37.09 N 121.00 E"
Accession: SAMN13975213	ID: 13975213

776: Pathogen: clinical or host-associated sample from KP9630
Identifiers: BioSample: SAMN13707218; Sample name: KP9630
Organism: Klebsiella pneumoniae
Attributes:
    /strain="9630"
    /collected by="Liu Yang"
    /collection date="2017-11-27"
    /geographic location="China:Jiangxi,Nanchang"
    /host="Homo sapiens"
    /host disease="Sepsis"
    /isolation source="blood"
    /latitude and longitude="28.41 N 115.54 E"
Accession: SAMN13707218	ID: 13707218

777: Pathogen: clinical or host-associated sample from KP9949
Identifiers: BioSample: SAMN13702289; Sample name: KP9949
Organism: Klebsiella pneumoniae
Attributes:
    /strain="9949"
    /collected by="Liu Yang"
    /collection date="2017-12-07"
    /geographic location="China:Nanchang"
    /host="Homo sapiens"
    /host disease="Sepsis"
    /isolation source="blood"
    /latitude and longitude="28.41 N 115.54 E"
Accession: SAMN13702289	ID: 13702289

778: Pathogen: clinical or host-associated sample from klebsiella pneumoniae
Identifiers: BioSample: SAMN13683895; Sample name: KP10553
Organism: Klebsiella pneumoniae
Attributes:
    /strain="10553"
    /collected by="Liu Yang"
    /collection date="2017-12-26"
    /geographic location="China:Jiangxi,Nanchang"
    /host="Homo sapiens"
    /host disease="Sepsis"
    /isolation source="blood"
    /latitude and longitude="28.41 N 115.54 E"
Accession: SAMN13683895	ID: 13683895

779: Microbe sample from Klebsiella pneumoniae
Identifiers: BioSample: SAMN13567275; Sample name: The Microbe sample of Klebsiella pneumoniae strain SCKP090421
Organism: Klebsiella pneumoniae
Attributes:
    /strain="SCKP090421"
    /host="Homo sapiens"
    /collection date="2019-05"
    /geographic location="China: Chengdu, Sichuan"
    /sample type="pure culture"
    /alternate_ID="090421"
Accession: SAMN13567275	ID: 13567275

780: Microbe sample from Klebsiella pneumoniae
Identifiers: BioSample: SAMN13567230; Sample name: The Microbe sample of Klebsiella pneumoniae strain WCHKP090276
Organism: Klebsiella pneumoniae
Attributes:
    /strain="WCHKP090276"
    /host="Homo sapiens"
    /collection date="2019-03"
    /geographic location="China: Chengdu, Sichuan"
    /sample type="pure culture"
    /alternate_ID="090276"
Accession: SAMN13567230	ID: 13567230

781: The Microbe sample of Klebsiella pneumoniae strain WCHKP090249
Identifiers: BioSample: SAMN12623216; Sample name: The Microbe sample of Klebsiella pneumoniae strain WCHKP090249
Organism: Klebsiella pneumoniae
Attributes:
    /strain="WCHKP090249"
    /host="Homo sapiens"
    /collection date="2018-05"
    /geographic location="China: Chengdu, Sichuan"
    /sample type="pure culture"
    /alternate_ID="90249"
Accession: SAMN12623216	ID: 12623216

782: The sample of Klebsiella pneumoniae subsp. pneumoniae strain WCHKP020130
Identifiers: BioSample: SAMN07609131; Sample name: The sample of Klebsiella pneumoniae subsp. pneumoniae strain WCHKP020130; SRA: SRS3139055
Organism: Klebsiella pneumoniae subsp. pneumoniae
Attributes:
    /strain="WCHKP020130"
    /host="Homo sapiens"
    /collection date="2017-02-20"
    /geographic location="China: Sichuan, Chengdu"
    /sample type="Culture"
    /sub species="pneumoniae"
Accession: SAMN07609131	ID: 7609131

783: Pathogen: clinical or host-associated sample from Klebsiella pneumoniae subsp. pneumoniae
Identifiers: BioSample: SAMN23514820; Sample name: KP-NE368
Organism: Klebsiella pneumoniae subsp. pneumoniae
Attributes:
    /strain="KP-NE368"
    /collected by="Diagnostic Microbiology Unit, San Martino Hospital"
    /collection date="2021-04"
    /geographic location="Italy: Genoa"
    /host="Homo sapiens"
    /host disease="na"
    /isolation source="Respiratory sample"
    /latitude and longitude="44.409868 N 8.976675 E"
    /sub species="pneumoniae"
Accession: SAMN23514820	ID: 23514820

784: Pathogen: clinical or host-associated sample from Klebsiella pneumoniae
Identifiers: BioSample: SAMN20065586; Sample name: CR-hvKP C2582
Organism: Klebsiella pneumoniae
Attributes:
    /strain="C2582"
    /collected by="Peking University People's Hospital"
    /collection date="2017-08-29"
    /geographic location="China: Jinan"
    /host="Homo sapiens"
    /host disease="Bloodstream infection"
    /isolation source="blood"
    /latitude and longitude="Not collected"
Accession: SAMN20065586	ID: 20065586

785: Pathogen: clinical or host-associated sample from Klebsiella pneumoniae
Identifiers: BioSample: SAMN19952047; Sample name: b6cc9864-7a64-4fc1-aff2-e2c5047fe9be
Organism: Klebsiella pneumoniae
Attributes:
    /strain="VA22695_hybrid"
    /collected by="UHL"
    /collection date="2011-09-19"
    /geographic location="Germany: Leipzig"
    /host="Homo sapiens"
    /host disease="NA"
    /isolation source="NA"
    /latitude and longitude="51.3406321 N 12.3747329 E"
Accession: SAMN19952047	ID: 19952047

786: Pathogen: clinical or host-associated sample from Klebsiella pneumoniae
Identifiers: BioSample: SAMN19952043; Sample name: 853e33e1-3b71-47f5-8fd9-0fa74fdcb5a3
Organism: Klebsiella pneumoniae
Attributes:
    /strain="VA21335_hybrid"
    /collected by="UHL"
    /collection date="2011-09-01"
    /geographic location="Germany: Leipzig"
    /host="Homo sapiens"
    /host disease="NA"
    /isolation source="NA"
    /latitude and longitude="51.3406321 N 12.3747329 E"
Accession: SAMN19952043	ID: 19952043

787: Pathogen: clinical or host-associated sample from Klebsiella pneumoniae
Identifiers: BioSample: SAMN19952041; Sample name: 4bee7870-ac44-4b62-810c-c35031e85b73
Organism: Klebsiella pneumoniae
Attributes:
    /strain="VA18342_hybrid"
    /collected by="UHL"
    /collection date="2010-09-15"
    /geographic location="Germany: Leipzig"
    /host="Homo sapiens"
    /host disease="NA"
    /isolation source="NA"
    /latitude and longitude="51.3406321 N 12.3747329 E"
Accession: SAMN19952041	ID: 19952041

788: Pathogen: clinical or host-associated sample from Klebsiella pneumoniae
Identifiers: BioSample: SAMN19952038; Sample name: 7aae966a-cc53-40c4-97e5-7669c75ab488
Organism: Klebsiella pneumoniae
Attributes:
    /strain="VA13414_hybrid"
    /collected by="UHL"
    /collection date="2010-07-08"
    /geographic location="Germany: Leipzig"
    /host="Homo sapiens"
    /host disease="NA"
    /isolation source="NA"
    /latitude and longitude="51.3406321 N 12.3747329 E"
Accession: SAMN19952038	ID: 19952038

789: Pathogen: clinical or host-associated sample from Klebsiella pneumoniae
Identifiers: BioSample: SAMN19952034; Sample name: 0d41fe2a-a124-4a28-855e-24dea24228c0
Organism: Klebsiella pneumoniae
Attributes:
    /strain="UR3062_hybrid"
    /collected by="UHL"
    /collection date="2011-03-08"
    /geographic location="Germany: Leipzig"
    /host="Homo sapiens"
    /host disease="NA"
    /isolation source="NA"
    /latitude and longitude="51.3406321 N 12.3747329 E"
Accession: SAMN19952034	ID: 19952034

790: Pathogen: clinical or host-associated sample from Klebsiella pneumoniae
Identifiers: BioSample: SAMN19952031; Sample name: 84e3a689-7bb5-4051-9a6a-d87384e260b0
Organism: Klebsiella pneumoniae
Attributes:
    /strain="TP4303_hybrid"
    /collected by="UHL"
    /collection date="2012-09-10"
    /geographic location="Germany: Leipzig"
    /host="Homo sapiens"
    /host disease="NA"
    /isolation source="NA"
    /latitude and longitude="51.3406321 N 12.3747329 E"
Accession: SAMN19952031	ID: 19952031

791: Pathogen: clinical or host-associated sample from Klebsiella pneumoniae
Identifiers: BioSample: SAMN19952030; Sample name: 6bbfc109-d0f9-4926-b36c-30bc8a174a1c
Organism: Klebsiella pneumoniae
Attributes:
    /strain="TP3995_hybrid"
    /collected by="UHL"
    /collection date="2012-08-20"
    /geographic location="Germany: Leipzig"
    /host="Homo sapiens"
    /host disease="NA"
    /isolation source="NA"
    /latitude and longitude="51.3406321 N 12.3747329 E"
Accession: SAMN19952030	ID: 19952030

792: Pathogen: clinical or host-associated sample from Klebsiella pneumoniae
Identifiers: BioSample: SAMN19952029; Sample name: bdfb15fa-509c-4e6b-ad47-48e32c9eeccb
Organism: Klebsiella pneumoniae
Attributes:
    /strain="TP3295_hybrid"
    /collected by="UHL"
    /collection date="2012-07-07"
    /geographic location="Germany: Leipzig"
    /host="Homo sapiens"
    /host disease="NA"
    /isolation source="NA"
    /latitude and longitude="51.3406321 N 12.3747329 E"
Accession: SAMN19952029	ID: 19952029

793: Microbe sample from Klebsiella pneumoniae
Identifiers: BioSample: SAMN10537196; Sample name: C1398
Organism: Klebsiella pneumoniae
Attributes:
    /strain="C1398"
    /isolation source="BALF"
    /collection date="2016-04-11"
    /geographic location="China: Beijing"
    /sample type="BALF"
Accession: SAMN10537196	ID: 10537196

794: Pathogen: clinical or host-associated sample from Klebsiella pneumoniae
Identifiers: BioSample: SAMN19952027; Sample name: 7bd74012-2a3b-4d9f-bce1-51a765fa2000
Organism: Klebsiella pneumoniae
Attributes:
    /strain="BK17487_hybrid"
    /collected by="UHL"
    /collection date="2010-11-22"
    /geographic location="Germany: Leipzig"
    /host="Homo sapiens"
    /host disease="NA"
    /isolation source="NA"
    /latitude and longitude="51.3406321 N 12.3747329 E"
Accession: SAMN19952027	ID: 19952027
