# Supplementary material for: Decoding the genetic structure of conjugative plasmids in international clones of Klebsiella pneumoniae: A deep dive into blaKPC, blaNDM, blaOXA-48, and blaGES genes
Source: PLoS One. 2023 Nov 16;18(11):e0292288. doi: 10.1371/journal.pone.0292288 (PMC10653425; doi:10.1371/journal.pone.0292288)
Supplement: S1 File — (ZIP) [file pone.0292288.s001.zip › Supplementary file 1/biosample_NDM.txt]

1: Pathogen: clinical or host-associated sample from Klebsiella pneumoniae
Identifiers: BioSample: SAMN28534325; Sample name: UCO-361
Organism: Klebsiella pneumoniae
Attributes:
    /strain="UCO-361"
    /collected by="Boris Barrera"
    /collection date="2014"
    /geographic location="Chile:Santiago"
    /host="Homo sapiens"
    /host disease="Colonisation"
    /isolation source="Rectal swab"
    /latitude and longitude="33.45 S 70.64 W"
Accession: SAMN28534325	ID: 28534325

2: Pathogen: environmental/food/other sample from Klebsiella pneumoniae
Identifiers: BioSample: SAMN32599287; Sample name: PARD-02-800
Organism: Klebsiella pneumoniae
Attributes:
    /strain="EW807"
    /collected by="JPRF"
    /collection date="2020-02"
    /geographic location="Brazil:Sao Paulo"
    /isolation source="river water"
    /latitude and longitude="20.450278 S 48.454167 W"
Accession: SAMN32599287	ID: 32599287

3: Pathogen: clinical or host-associated sample from Klebsiella pneumoniae
Identifiers: BioSample: SAMN15437782; Sample name: KP-17PI; SRA: SRS7260175
Organism: Klebsiella pneumoniae
Attributes:
    /strain="KP-17Pi"
    /collected by="Diagnostic Microbiology and Virology Unit, Pisa"
    /collection date="2019-02-27"
    /geographic location="Italy: Pisa"
    /host="Homo sapiens"
    /host disease="Bloodstream infection"
    /isolation source="blood"
    /latitude and longitude="43.705580 N 10.443560 E"
Accession: SAMN15437782	ID: 15437782

4: Pathogen: clinical or host-associated sample from Klebsiella pneumoniae
Identifiers: BioSample: SAMN15437754; Sample name: KP-7PI; SRA: SRS7260202
Organism: Klebsiella pneumoniae
Attributes:
    /strain="KP-7Pi"
    /collected by="Diagnostic Microbiology and Virology Unit, Pisa"
    /collection date="2018-11-03"
    /geographic location="Italy: Pisa"
    /host="Homo sapiens"
    /host disease="Bloodstream infection"
    /isolation source="blood"
    /latitude and longitude="43.705580 N 10.443560 E"
Accession: SAMN15437754	ID: 15437754

5: Klebsiella pneumoniae Kp_SE1_NDM_10_2017_VNTR 2, 4, 4, 2, 0, 1, 2, 3, 2, 2, 4
Identifiers: BioSample: SAMN09809140; Sample name: Klebsiella pneumoniae Kp_SE1_NDM_10_2017_VNTR 2, 4, 4, 2, 0, 1, 2, 3, 2, 2, 4; SRA: SRS6707777
Organism: Klebsiella pneumoniae
Attributes:
    /strain="Kp_SE1_NDM_10_2017"
    /collected by="Hospital in South East England"
    /collection date="2017-10-28"
    /geographic location="United Kingdom"
    /host="Homo sapiens"
    /host disease="screen"
    /isolation source="rectal swab"
    /latitude and longitude="missing"
    /genotype="VNTR 2, 4, 4, 2, 0, 1, 2, 3, 2, 2, 4"
    /host age="72"
    /host sex="male"
Description:
NDM positive isolate of Klebsiella pneumoniae isolated in South East England in 2017
Accession: SAMN09809140	ID: 9809140

6: Pathogen: clinical or host-associated sample from Klebsiella pneumoniae subsp. pneumoniae
Identifiers: BioSample: SAMN16427043; Sample name: ENT448
Organism: Klebsiella pneumoniae subsp. pneumoniae
Attributes:
    /strain="ENT448"
    /collected by="CaPES study group"
    /collection date="2013"
    /geographic location="Singapore"
    /host="Homo sapiens"
    /host disease="Klebsiella infection"
    /isolation source="missing"
    /latitude and longitude="1.3213 N 103.8458 E"
    /sub species="pneumoniae"
Accession: SAMN16427043	ID: 16427043

7: Pathogen: clinical or host-associated sample from Klebsiella pneumoniae
Identifiers: BioSample: SAMN11793480; Sample name: KpvST48_NDM
Organism: Klebsiella pneumoniae
Attributes:
    /strain="KpvST48_NDM"
    /collected by="Hospital in London"
    /collection date="2018-10-03"
    /geographic location="United Kingdom"
    /host="Homo sapiens"
    /host disease="screen"
    /isolation source="rectal swab"
    /latitude and longitude="51.48 N 0.22 W"
    /genotype="ST48"
    /host age="67"
    /serotype="K62"
Accession: SAMN11793480	ID: 11793480

8: Sample from Klebsiella pneumoniae
Identifiers: BioSample: SAMN14227282; GenBank: gb|KU314941.1
Organism: Klebsiella pneumoniae
Attributes:
    /geographic location="China"
    /isolation source="urine"
    /collection date="2013-06-06"
    /isolate="KP04"
    /Assembly Method="CLC v. 8.5.1"
    /Sequencing Technology="Illumina; PacBio"
Accession: SAMN14227282	ID: 14227282

9: Sample from Klebsiella pneumoniae
Identifiers: BioSample: SAMN14227693; GenBank: gb|MF344558.1
Organism: Klebsiella pneumoniae
Attributes:
    /geographic location="China"
    /strain="10677"
    /Assembly Method="NEWBLER v. 2.6"
    /Sequencing Technology="Illumina"
Accession: SAMN14227693	ID: 14227693

10: Sample from Klebsiella pneumoniae
Identifiers: BioSample: SAMN14227237; GenBank: gb|KU761328.1
Organism: Klebsiella pneumoniae
Attributes:
    /clone="ST25"
    /geographic location="China"
    /isolation source="Peritoneal fluid"
    /subsource note="[cultured bacterial source]"
    /strain="SZ04"
    /host="Homo sapiens"
    /Assembly Method="SPAdes v. 3.6.2"
    /Sequencing Technology="Illumina"
Accession: SAMN14227237	ID: 14227237

11: Sample from Klebsiella pneumoniae
Identifiers: BioSample: SAMN14227044; GenBank: gb|KX636095.1
Organism: Klebsiella pneumoniae
Attributes:
    /strain="RJ119"
    /Assembly Method="SMRT v. HGAP3.0"
    /Sequencing Technology="PacBio"
Accession: SAMN14227044	ID: 14227044

12: Sample from Klebsiella pneumoniae
Identifiers: BioSample: SAMN14226832; GenBank: gb|KJ958926.1
Organism: Klebsiella pneumoniae
Attributes:
    /strain="Kpn-3002cz"
    /Assembly Method="DNASTAR v. 7.1.0 (44)"
    /Sequencing Technology="454"
Accession: SAMN14226832	ID: 14226832

13: Sample from Klebsiella pneumoniae
Identifiers: BioSample: SAMN14226831; GenBank: gb|KJ958927.1
Organism: Klebsiella pneumoniae
Attributes:
    /strain="Kpn-3002cz"
    /Assembly Method="DNASTAR v. 7.1.0(44)"
    /Sequencing Technology="454"
Accession: SAMN14226831	ID: 14226831

14: Sample from Klebsiella pneumoniae
Identifiers: BioSample: SAMN14226821; GenBank: gb|KJ588779.1
Organism: Klebsiella pneumoniae
Attributes:
    /geographic location="China"
    /strain="ATCC BAA-2146"
    /host="Homo sapiens"
    /culture collection="ATCC:BAA-2146"
Accession: SAMN14226821	ID: 14226821

15: Sample from Klebsiella pneumoniae
Identifiers: BioSample: SAMN14226795; GenBank: gb|KJ440075.1
Organism: Klebsiella pneumoniae
Attributes:
    /geographic location="Taiwan"
    /strain="CGMHLK78"
    /Assembly Method="Newbler v. 2.7"
    /Sequencing Technology="454; Illumina"
Accession: SAMN14226795	ID: 14226795

16: Sample from Klebsiella pneumoniae
Identifiers: BioSample: SAMN14226744; GenBank: gb|KJ187751.1
Organism: Klebsiella pneumoniae
Attributes:
    /strain="1301"
    /Assembly Method="Newbler v. 2.7"
    /Sequencing Technology="Sanger dideoxy sequencing; 454"
Accession: SAMN14226744	ID: 14226744

17: Sample from Klebsiella pneumoniae
Identifiers: BioSample: SAMN14226743; GenBank: gb|KJ187752.1
Organism: Klebsiella pneumoniae
Attributes:
    /strain="7433"
    /Assembly Method="Newbler v. 2.7"
    /Sequencing Technology="Sanger dideoxy sequencing; 454"
Accession: SAMN14226743	ID: 14226743

18: Sample from Klebsiella pneumoniae
Identifiers: BioSample: SAMN14227339; GenBank: gb|KY288024.1
Organism: Klebsiella pneumoniae
Attributes:
    /subsource note="plasmid carrying NDM-5 gene"
    /strain="ST709"
Accession: SAMN14227339	ID: 14227339

19: Sample from Klebsiella pneumoniae
Identifiers: BioSample: SAMN14227365; GenBank: gb|KY130431.1
Organism: Klebsiella pneumoniae
Attributes:
    /geographic location="United Arab Emirates"
    /isolation source="blood"
    /collection date="2013-05"
    /host="Homo sapiens"
    /Assembly Method="Velvet Assembler v. v. 1.2.10"
    /Coverage="150x"
    /Sequencing Technology="Illumina"
Accession: SAMN14227365	ID: 14227365

20: Sample from Klebsiella pneumoniae
Identifiers: BioSample: SAMN14226488; GenBank: gb|KM400601.1
Organism: Klebsiella pneumoniae
Attributes:
    /strain="Kp0003"
    /Assembly Method="CLC Genomics Workbench v. 7.0.4"
    /Sequencing Technology="Illumina"
Accession: SAMN14226488	ID: 14226488

21: Sample from Klebsiella pneumoniae
Identifiers: BioSample: SAMN14227771; GenBank: gb|MF042354.1
Organism: Klebsiella pneumoniae
Attributes:
    /geographic location="Romania"
    /isolation source="feces"
    /latitude and longitude="46.54245 N 24.55747 E"
    /collection date="2015-03-11"
    /collected by="Targu-Mures Hospital"
    /subsource note="NDM-1 harboring plasmid; OU:ROM_NDM 6TM"
    /strain="6TM"
    /host="Homo sapiens"
    /Assembly Method="Canu + pilon v. 1.08"
    /Assembly Name="18ES"
    /Sequencing Technology="Illumina; Oxford Nanopore Technology's MinION"
Accession: SAMN14227771	ID: 14227771

22: Sample from Klebsiella pneumoniae
Identifiers: BioSample: SAMN14227772; GenBank: gb|MF042353.1
Organism: Klebsiella pneumoniae
Attributes:
    /geographic location="Romania"
    /isolation source="feces"
    /latitude and longitude="46.54245 N 24.55747 E"
    /collection date="2015-01-23"
    /collected by="Targu-Mures Hospital"
    /subsource note="NDM-1 harboring plasmid; OU:ROM_NDM 1TM"
    /strain="1TM"
    /host="Homo sapiens"
    /Assembly Method="Canu + pilon v. 1.08"
    /Assembly Name="18ES"
    /Sequencing Technology="Illumina; Oxford Nanopore Technology's MinION"
Accession: SAMN14227772	ID: 14227772

23: Sample from Klebsiella pneumoniae
Identifiers: BioSample: SAMN14227775; GenBank: gb|MF042350.1
Organism: Klebsiella pneumoniae
Attributes:
    /geographic location="Romania"
    /isolation source="aspiration bronchial"
    /latitude and longitude="46.54245 N 24.55747 E"
    /collection date="2013-10-31"
    /collected by="Targu-Mures Hospital"
    /subsource note="NDM-1 harboring plasmid; OU:ROM_NDM 18ES"
    /strain="18ES"
    /host="Homo sapiens"
    /Assembly Method="Canu + pilon v. 1.08"
    /Assembly Name="18ES"
    /Sequencing Technology="Illumina; Oxford Nanopore Technology's MinION"
Accession: SAMN14227775	ID: 14227775

24: Sample from Klebsiella pneumoniae
Identifiers: BioSample: SAMN14227947; GenBank: gb|MK088486.1
Organism: Klebsiella pneumoniae
Attributes:
    /Assembly Method="SOAPdenovo v. 2.04"
    /Sequencing Technology="Illumina"
Accession: SAMN14227947	ID: 14227947

25: Sample from Klebsiella pneumoniae
Identifiers: BioSample: SAMN14227998; GenBank: gb|MH917283.1
Organism: Klebsiella pneumoniae
Attributes:
    /geographic location="China: Guangdong"
    /collection date="2014"
    /strain="A575"
    /Assembly Method="spades v. V.6.2"
    /Sequencing Technology="nextseq"
Accession: SAMN14227998	ID: 14227998

26: Sample from Klebsiella pneumoniae
Identifiers: BioSample: SAMN14227999; GenBank: gb|MH917282.1
Organism: Klebsiella pneumoniae
Attributes:
    /geographic location="China: Guangdong"
    /collection date="2014"
    /strain="A457"
    /Assembly Method="spades v. V.6.2"
    /Sequencing Technology="nextseq"
Accession: SAMN14227999	ID: 14227999

27: Sample from Klebsiella pneumoniae
Identifiers: BioSample: SAMN14228000; GenBank: gb|MH917281.1
Organism: Klebsiella pneumoniae
Attributes:
    /geographic location="China: Zhejiang"
    /collection date="2013"
    /strain="14504"
    /Assembly Method="spades V.6.2 v. V.6.2"
    /Sequencing Technology="nextseq"
Accession: SAMN14228000	ID: 14228000

28: Sample from Klebsiella pneumoniae
Identifiers: BioSample: SAMN14228001; GenBank: gb|MH917280.1
Organism: Klebsiella pneumoniae
Attributes:
    /geographic location="China: Shandong"
    /collection date="2015"
    /strain="QDE2"
    /Assembly Method="newbler v. 3.0"
    /Sequencing Technology="Illumina"
Accession: SAMN14228001	ID: 14228001

29: Sample from Klebsiella pneumoniae
Identifiers: BioSample: SAMN14228002; GenBank: gb|MH917279.1
Organism: Klebsiella pneumoniae
Attributes:
    /geographic location="China: Shenyang"
    /collection date="2013"
    /strain="A1706"
    /Assembly Method="newbler v. 3.0"
    /Sequencing Technology="Illumina"
Accession: SAMN14228002	ID: 14228002

30: Sample from Klebsiella pneumoniae
Identifiers: BioSample: SAMN14226110; GenBank: gb|JN861072.1
Organism: Klebsiella pneumoniae
Attributes:
    /strain="N10-0469"
Accession: SAMN14226110	ID: 14226110

31: Klebsiella pneumoniae COL17
Identifiers: BioSample: SAMN13630455; Sample name: KpnCOL17
Organism: Klebsiella pneumoniae
Attributes:
    /strain="COL17"
    /collected by="Edgar Gonzales"
    /collection date="2017"
    /geographic location="Peru:Lima"
    /host="Homo sapiens"
    /host disease="Urinary Tract Infection"
    /isolation source="urine"
    /latitude and longitude="12.1145506 S 76.998487 W"
Description:
NDM-1 and MCR-1 producing Klebsiella pneumoniae ST147
Accession: SAMN13630455	ID: 13630455

32: Microbe sample from klebsiella pneumoniae
Identifiers: BioSample: SAMN13968567; Sample name: overnight culture; SRA: SRS6088611
Organism: Klebsiella pneumoniae
Attributes:
    /strain="S01"
    /collection date="2016-06"
    /geographic location="Australia: Melbourne"
    /host="Homo sapiens"
    /sample type="cell culture"
Accession: SAMN13968567	ID: 13968567

33: Microbe sample from Klebsiella pneumoniae
Identifiers: BioSample: SAMN14082702; Sample name: EGKP4; SRA: SRS6268384
Organism: Klebsiella pneumoniae
Attributes:
    /strain="EGKP4"
    /host="Homo sapiens"
    /collection date="2015"
    /geographic location="Egypt: Giza"
    /isolation source="fecal isolate from poultry farm worker"
    /sample type="Pure culture"
Accession: SAMN14082702	ID: 14082702

34: Microbe sample from Klebsiella pneumoniae
Identifiers: BioSample: SAMN14082726; Sample name: EGKP7; SRA: SRS6268379
Organism: Klebsiella pneumoniae
Attributes:
    /strain="EGKP7"
    /host="chicken"
    /collection date="2015"
    /geographic location="Egypt:Giza"
    /isolation source="chicken-internal organs from poultry farm"
    /sample type="pure culture"
Accession: SAMN14082726	ID: 14082726

35: Sample from Klebsiella pneumoniae
Identifiers: BioSample: SAMN14225880; GenBank: gb|KC311431.1
Organism: Klebsiella pneumoniae
Attributes:
    /geographic location="China: Beijing"
    /isolation source="blood"
    /collection date="2012-08"
    /strain="KPN5047"
    /host="Homo sapiens"
    /Assembly Method="Newbler v. 2.5.3"
    /Sequencing Technology="Ion Torrent"
Accession: SAMN14225880	ID: 14225880

36: Sample from Klebsiella pneumoniae
Identifiers: BioSample: SAMN14225899; GenBank: gb|JX988621.1
Organism: Klebsiella pneumoniae
Attributes:
    /geographic location="Oman"
    /isolation source="urinary catheter"
    /strain="601"
    /Assembly Method="velvet 2 v. 1"
    /Sequencing Technology="Illumina"
Accession: SAMN14225899	ID: 14225899

37: Sample from Klebsiella pneumoniae
Identifiers: BioSample: SAMN14225981; GenBank: gb|KF295829.1
Organism: Klebsiella pneumoniae
Attributes:
    /strain="N11-0042"
    /Assembly Method="Newbler v 2.5.3"
    /Sequencing Technology="454"
Accession: SAMN14225981	ID: 14225981

38: Sample from Klebsiella pneumoniae
Identifiers: BioSample: SAMN14225988; GenBank: gb|KF220658.1
Organism: Klebsiella pneumoniae
Attributes:
    /geographic location="India"
    /isolation source="bile fluid"
    /subsource note="carbapenem resistant"
    /strain="MGR-K8"
    /host="Homo sapiens"
    /Sequencing Technology="Sanger dideoxy sequencing"
Accession: SAMN14225988	ID: 14225988

39: Sample from Klebsiella pneumoniae
Identifiers: BioSample: SAMN14225989; GenBank: gb|KF220657.1
Organism: Klebsiella pneumoniae
Attributes:
    /geographic location="India"
    /isolation source="urine"
    /subsource note="carbapenem resistant; native IncX3 plasmid"
    /strain="MGR-K194"
    /host="Homo sapiens"
Accession: SAMN14225989	ID: 14225989

40: Sample from Klebsiella pneumoniae
Identifiers: BioSample: SAMN14226046; GenBank: gb|KF732966.1
Organism: Klebsiella pneumoniae
Attributes:
    /strain="RJF866"
    /Sequencing Technology="Sanger dideoxy sequencing"
Accession: SAMN14226046	ID: 14226046

41: Sample from Klebsiella pneumoniae
Identifiers: BioSample: SAMN14226090; GenBank: gb|JN157804.1
Organism: Klebsiella pneumoniae
Attributes:
    /geographic location="Kenya"
    /subsource note="IncA/C plasmid"
    /strain="Kp7"
Accession: SAMN14226090	ID: 14226090

42: Sample from Klebsiella pneumoniae
Identifiers: BioSample: SAMN14226646; GenBank: gb|KR059864.1
Organism: Klebsiella pneumoniae
Attributes:
    /geographic location="China"
    /isolation source="blood"
    /strain="KP-YQ13450"
Accession: SAMN14226646	ID: 14226646

43: Sample from Klebsiella pneumoniae
Identifiers: BioSample: SAMN14226126; GenBank: gb|JN420336.1
Organism: Klebsiella pneumoniae
Attributes:
    /strain="TCKpnC"
Accession: SAMN14226126	ID: 14226126

44: Sample from Klebsiella pneumoniae
Identifiers: BioSample: SAMN14226170; GenBank: gb|JQ349086.2
Organism: Klebsiella pneumoniae
Attributes:
    /Assembly Method="newbler v. 2.6"
    /Sequencing Technology="454"
Accession: SAMN14226170	ID: 14226170

45: Sample from Klebsiella pneumoniae
Identifiers: BioSample: SAMN14226171; GenBank: gb|JQ349085.2
Organism: Klebsiella pneumoniae
Attributes:
    /Assembly Method="newbler v. 2.6"
    /Sequencing Technology="454"
Accession: SAMN14226171	ID: 14226171

46: Sample from Klebsiella pneumoniae
Identifiers: BioSample: SAMN14226301; GenBank: gb|JX104760.1
Organism: Klebsiella pneumoniae
Attributes:
    /isolation source="stool"
    /strain="CRE380"
    /host="Homo sapiens"
    /Assembly Method="GS De novo Assembler v. 2.6"
    /Sequencing Technology="454"
Accession: SAMN14226301	ID: 14226301

47: Sample from Klebsiella pneumoniae
Identifiers: BioSample: SAMN14226364; GenBank: gb|KT852336.1
Organism: Klebsiella pneumoniae
Attributes:
    /strain="Kpn235"
    /Assembly Method="SPAdes v. 3.5.1"
    /Sequencing Technology="Illumina"
Accession: SAMN14226364	ID: 14226364

48: Sample from Klebsiella pneumoniae subsp. pneumoniae
Identifiers: BioSample: SAMN14226365; GenBank: gb|KT852335.1
Organism: Klebsiella pneumoniae subsp. pneumoniae
Attributes:
    /geographic location="Bulgaria"
    /strain="240-BG"
    /host="Homo sapiens"
    /sub species="pneumoniae"
    /Assembly Method="SPAdes v. 3.5.1"
    /Assembly Name="De-novo"
    /Coverage="145"
    /Sequencing Technology="Illumina"
Accession: SAMN14226365	ID: 14226365

49: Sample from Klebsiella pneumoniae
Identifiers: BioSample: SAMN14226384; GenBank: gb|KT725789.1
Organism: Klebsiella pneumoniae
Attributes:
    /strain="ST147"
Accession: SAMN14226384	ID: 14226384

50: Sample from Klebsiella pneumoniae
Identifiers: BioSample: SAMN14226385; GenBank: gb|KT725788.1
Organism: Klebsiella pneumoniae
Attributes:
    /strain="ST147"
Accession: SAMN14226385	ID: 14226385


51: Sample from Klebsiella pneumoniae
Identifiers: BioSample: SAMN14228009; GenBank: gb|MH909346.1
Organism: Klebsiella pneumoniae
Attributes:
    /geographic location="China"
    /isolation source="Hebei"
    /collection date="2013"
    /strain="20130907-4"
    /Assembly Method="HGAP v. 3.0"
    /Sequencing Technology="Pacific Biosciences"
Accession: SAMN14228009	ID: 14228009

52: Sample from Klebsiella pneumoniae subsp. pneumoniae
Identifiers: BioSample: SAMN14226628; GenBank: gb|KR351290.1
Organism: Klebsiella pneumoniae subsp. pneumoniae
Attributes:
    /geographic location="USA"
    /isolation source="wound culture"
    /strain="K351"
    /sub species="pneumoniae"
    /Assembly Method="SMRT Analysis v. 2.1"
    /Coverage="1300"
    /Sequencing Technology="Pacific Biosciences RS II"
Accession: SAMN14226628	ID: 14226628

53: Pathogen: clinical or host-associated sample from Klebsiella pneumoniae
Identifiers: BioSample: SAMN14402321; Sample name: VBA39649
Organism: Klebsiella pneumoniae
Attributes:
    /strain="BA39649"
    /collected by="Dept of Microbiology, CMC Vellore"
    /collection date="2019"
    /geographic location="India"
    /host="Homo sapiens"
    /host disease="Bacteremia"
    /isolation source="blood"
    /latitude and longitude="12.9246 N 79.1348 E"
Accession: SAMN14402321	ID: 14402321

54: Sample from Klebsiella pneumoniae
Identifiers: BioSample: SAMN14228627; GenBank: gb|MK317995.1
Organism: Klebsiella pneumoniae
Attributes:
    /geographic location="China"
    /isolation source="feces"
    /collected by="Yongyu Rui"
    /strain="CRE"
    /type="IncX-type plasmid"
    /Assembly Method="SOAP denovo v. 2.04; HGAP v. 3"
    /Assembly Name="pAN65-3"
    /Coverage="46161"
    /Sequencing Technology="Illumina; PacBio"
Accession: SAMN14228627	ID: 14228627

55: Sample from Klebsiella pneumoniae
Identifiers: BioSample: SAMN14228628; GenBank: gb|MK308632.1
Organism: Klebsiella pneumoniae
Attributes:
    /geographic location="China"
    /isolation source="sputum"
    /collection date="2017"
    /strain="LDR"
    /Assembly Method="Spades v. 11.0"
    /Sequencing Technology="Illumina"
Accession: SAMN14228628	ID: 14228628

56: Sample from Klebsiella pneumoniae
Identifiers: BioSample: SAMN14228708; GenBank: gb|MK372393.1
Organism: Klebsiella pneumoniae
Attributes:
    /geographic location="United Arab Emirates"
    /isolation source="abdominal fluid"
    /collection date="2014-09-23"
    /subsource note="NDM-5 bearing plasmid"
    /strain="ABC369"
    /host="Homo sapiens"
    /Assembly Method="Velvet v. 1.2.10; CloneManager v. 9"
    /Sequencing Technology="Sanger dideoxy sequencing; Illumina"
Accession: SAMN14228708	ID: 14228708

57: Sample from Klebsiella pneumoniae
Identifiers: BioSample: SAMN14228715; GenBank: gb|MK372386.1
Organism: Klebsiella pneumoniae
Attributes:
    /geographic location="United Arab Emirates"
    /isolation source="blood"
    /collection date="2012-07-24"
    /subsource note="NDM-1 bearing plasmid"
    /strain="BC700"
    /host="Homo sapiens"
    /Assembly Method="Velvet v. 1.2.10; CloneManager v. 9"
    /Sequencing Technology="Sanger dideoxy sequencing; Illumina"
Accession: SAMN14228715	ID: 14228715

58: Sample from Klebsiella pneumoniae
Identifiers: BioSample: SAMN14228933; GenBank: gb|MN064714.1
Organism: Klebsiella pneumoniae
Attributes:
    /geographic location="China"
    /isolation source="blood"
    /collection date="2016-09-23"
    /collected by="Renji Hospital, School of Medicine, Shanghai Jiaotong University"
    /strain="RJY9645"
    /host="Homo sapiens"
    /Assembly Method="Canu v. 1.7.11"
    /Assembly Name="pY9645-NDM5"
    /Sequencing Technology="Nanopore"
Accession: SAMN14228933	ID: 14228933

59: Sample from Klebsiella pneumoniae
Identifiers: BioSample: SAMN14228987; GenBank: gb|MK773535.1
Organism: Klebsiella pneumoniae
Attributes:
    /geographic location="China: Qingdao"
    /collection date="2015"
    /strain="QDE2"
    /Assembly Method="HGAP v. 3.0"
    /Sequencing Technology="Illumina"
Accession: SAMN14228987	ID: 14228987

60: Sample from Klebsiella pneumoniae
Identifiers: BioSample: SAMN14229021; GenBank: gb|MK628734.1
Organism: Klebsiella pneumoniae
Attributes:
    /isolation source="duck"
    /strain="GDQ8D112M"
    /Assembly Method="SOAP denovo v. 2.04"
    /Sequencing Technology="Illumina"
Accession: SAMN14229021	ID: 14229021

61: Sample from Klebsiella pneumoniae
Identifiers: BioSample: SAMN14229023; GenBank: gb|MK618661.1
Organism: Klebsiella pneumoniae
Attributes:
    /isolation source="duck"
    /strain="GDQ8D112M"
    /Assembly Method="SOAP denovo v. 2.04"
    /Sequencing Technology="Illumina"
Accession: SAMN14229023	ID: 14229023

62: Sample from Klebsiella pneumoniae
Identifiers: BioSample: SAMN14229059; GenBank: gb|MK450348.1
Organism: Klebsiella pneumoniae
Attributes:
    /isolation source="blood"
    /identified by="Dongxing Tian"
    /strain="K725"
    /Assembly Method="SPAdes v. 3.9.0"
    /Sequencing Technology="Illumina"
Accession: SAMN14229059	ID: 14229059

63: na11_ndm
Identifiers: BioSample: SAMN14353857; Sample name: Carbapenemase(NDM-1)_IncA/C2_circular_plasmid__na11__HK
Organism: Klebsiella pneumoniae
Attributes:
    /collected by="Chendi ZHU; Margaret IP"
    /collection date="2017-04-05"
    /geographic location="Hong Kong"
    /host="Homo sapiens"
    /host disease="not collected"
    /isolation source="rectal_swab"
    /latitude and longitude="not collected"
    /isolate="missing"
    /strain="missing"
Accession: SAMN14353857	ID: 14353857

64: na19_ndm
Identifiers: BioSample: SAMN14353865; Sample name: Carbapenemase(NDM-1)_IncH1B_circular_plasmid__na19__HK
Organism: Klebsiella pneumoniae
Attributes:
    /collected by="Chendi ZHU; Margaret IP"
    /collection date="2017-08-30"
    /geographic location="Hong Kong"
    /host="Homo sapiens"
    /host disease="not collected"
    /isolation source="central_venous_catheter"
    /latitude and longitude="not collected"
    /isolate="missing"
    /strain="missing"
Accession: SAMN14353865	ID: 14353865

65: Sample from Klebsiella pneumoniae
Identifiers: BioSample: SAMN14228507; GenBank: gb|MG252894.1
Organism: Klebsiella pneumoniae
Attributes:
    /subsource note="NDM-1-encoding plasmid"
    /strain="Kpn-35963cz"
Accession: SAMN14228507	ID: 14228507

66: Pathogen: clinical or host-associated sample from Klebsiella pneumoniae
Identifiers: BioSample: SAMN14402333; Sample name: VBA12818
Organism: Klebsiella pneumoniae
Attributes:
    /strain="BA12818"
    /collected by="Dept of Microbiology, CMC Vellore"
    /collection date="2019"
    /geographic location="India"
    /host="Homo sapiens"
    /host disease="Bacteremia"
    /isolation source="blood"
    /latitude and longitude="12.9246 N 79.1348 E"
Accession: SAMN14402333	ID: 14402333

67: Pathogen: clinical or host-associated sample from Klebsiella pneumoniae
Identifiers: BioSample: SAMN14421539; Sample name: 47733
Organism: Klebsiella pneumoniae
Attributes:
    /strain="47733"
    /collected by="Charles University in Prague"
    /collection date="2018-12"
    /geographic location="Czech Republic: Prague"
    /host="Homo sapiens"
    /host disease="concussion"
    /isolation source="Rectal swab"
    /latitude and longitude="50.08 N 14.36 E"
Accession: SAMN14421539	ID: 14421539

68: Pathogen: clinical or host-associated sample from Klebsiella pneumoniae
Identifiers: BioSample: SAMN14421540; Sample name: 50595
Organism: Klebsiella pneumoniae
Attributes:
    /strain="50595"
    /collected by="Charles University in Prague"
    /collection date="2019-05"
    /geographic location="Czech Republic: Prague"
    /host="Homo sapiens"
    /host disease="hip replacement"
    /isolation source="urine"
    /latitude and longitude="50.06 N 14.38 E"
Accession: SAMN14421540	ID: 14421540

69: Pathogen: clinical or host-associated sample from Klebsiella pneumoniae
Identifiers: BioSample: SAMN14421541; Sample name: 51015
Organism: Klebsiella pneumoniae
Attributes:
    /strain="51015"
    /collected by="Charles University in Prague"
    /collection date="2019-06"
    /geographic location="Czech Republic: Prague"
    /host="Homo sapiens"
    /host disease="bile duct obstruction"
    /isolation source="Rectal swab"
    /latitude and longitude="50.07 N 14.43 E"
Accession: SAMN14421541	ID: 14421541

70: Pathogen: clinical or host-associated sample from Klebsiella pneumoniae
Identifiers: BioSample: SAMN14482422; Sample name: 2016109
Organism: Klebsiella pneumoniae
Attributes:
    /strain="SCH6109"
    /collected by="Zhen Shen"
    /collection date="2016"
    /geographic location="China: Shanghai"
    /host="Homo sapiens"
    /host disease="Bloodstream infection"
    /isolation source="urine"
    /latitude and longitude="31.22 N 121.46 E"
Accession: SAMN14482422	ID: 14482422

71: Microbe sample from Klebsiella pneumoniae
Identifiers: BioSample: SAMN14858807; Sample name: EGKP6; SRA: SRS7353424
Organism: Klebsiella pneumoniae
Attributes:
    /strain="EGKP6"
    /host="cattle"
    /collection date="2015"
    /geographic location="Egypt:Giza"
    /isolation source="feces from livestock farm"
    /sample type="Pure culture"
Accession: SAMN14858807	ID: 14858807

72: Pathogen: clinical or host-associated sample from Klebsiella pneumoniae
Identifiers: BioSample: SAMN15437767; Sample name: KP-26PI; SRA: SRS7260188
Organism: Klebsiella pneumoniae
Attributes:
    /strain="KP-26Pi"
    /collected by="Diagnostic Microbiology and Virology Unit, Pisa"
    /collection date="2019-05-12"
    /geographic location="Italy: Pisa"
    /host="Homo sapiens"
    /host disease="Bloodstream infection"
    /isolation source="blood"
    /latitude and longitude="43.705580 N 10.443560 E"
Accession: SAMN15437767	ID: 15437767

73: Pathogen: clinical or host-associated sample from Klebsiella pneumoniae
Identifiers: BioSample: SAMN15437778; Sample name: KP-1PI; SRA: SRS7260212
Organism: Klebsiella pneumoniae
Attributes:
    /strain="KP-1Pi"
    /collected by="Diagnostic Microbiology and Virology Unit, Pisa"
    /collection date="2018-07-19"
    /geographic location="Italy: Pisa"
    /host="Homo sapiens"
    /host disease="Bloodstream infection"
    /isolation source="blood"
    /latitude and longitude="43.705580 N 10.443560 E"
Accession: SAMN15437778	ID: 15437778

74: Pathogen: clinical or host-associated sample from Klebsiella pneumoniae
Identifiers: BioSample: SAMN15437788; Sample name: KP-135LU; SRA: SRS7260215
Organism: Klebsiella pneumoniae
Attributes:
    /strain="KP-135LU"
    /collected by="Diagnostic Microbiology and Virology Unit, Lucca"
    /collection date="2019-07-05"
    /geographic location="Italy: Lucca"
    /host="Homo sapiens"
    /host disease="Bloodstream infection"
    /isolation source="blood"
    /latitude and longitude="43.843435 N 10.533636 E"
Accession: SAMN15437788	ID: 15437788

75: Pathogen: clinical or host-associated sample from Klebsiella pneumoniae
Identifiers: BioSample: SAMN15437790; Sample name: KP-12PI; SRA: SRS7260213
Organism: Klebsiella pneumoniae
Attributes:
    /strain="KP-12Pi"
    /collected by="Diagnostic Microbiology and Virology Unit, Pisa"
    /collection date="2019-01-12"
    /geographic location="Italy: Pisa"
    /host="Homo sapiens"
    /host disease="Bloodstream infection"
    /isolation source="blood"
    /latitude and longitude="43.705580 N 10.443560 E"
Accession: SAMN15437790	ID: 15437790

76: Sample from Klebsiella pneumoniae
Identifiers: BioSample: SAMN14228218; GenBank: gb|MH234504.1
Organism: Klebsiella pneumoniae
Attributes:
    /strain="CRE3706"
    /Assembly Method="CLC genomics workbench v. 8.5.1"
    /Sequencing Technology="Illumina"
Accession: SAMN14228218	ID: 14228218

77: Sample from Klebsiella pneumoniae
Identifiers: BioSample: SAMN14228008; GenBank: gb|MH909347.1
Organism: Klebsiella pneumoniae
Attributes:
    /geographic location="China"
    /isolation source="Zhejiang"
    /collection date="2016"
    /strain="362713"
    /Assembly Method="newbler v. 3.0"
    /Sequencing Technology="Illumina"
Accession: SAMN14228008	ID: 14228008

78: Multidrug-resistant Klebsiella pneumoniae MyNCGM079
Identifiers: BioSample: SAMD00193182; SRA: DRS113718
Organism: Klebsiella pneumoniae
Attributes:
    /sample name="MyNCGM079"
    /collection date="2016"
    /broad-scale environmental context="missing"
    /local-scale environmental context="missing"
    /environmental medium="missing"
    /geographic location="Myanmar:Mandalay"
    /host="Homo sapiens"
    /isolation and growth condition="missing"
    /latitude and longitude="16.9 N 96.1 E"
    /number of replicons="missing"
    /project name="Multidrug-resistant Klebsiella pneumoniae in medical settings in Myanmar"
    /reference for biomaterial="missing"
    /strain="MyNCGM079"
Description:
Keywords: GSC:MIxS;MIGS:6.0
Accession: SAMD00193182	ID: 13281890

79: Sample from Klebsiella pneumoniae
Identifiers: BioSample: SAMN14228010; GenBank: gb|MH909345.1
Organism: Klebsiella pneumoniae
Attributes:
    /geographic location="China"
    /isolation source="Chongqing"
    /collection date="2012"
    /strain="N201205880"
    /Assembly Method="HGAP v. 3.0"
    /Sequencing Technology="Pacific Biosciences"
Accession: SAMN14228010	ID: 14228010

80: Sample from Klebsiella pneumoniae
Identifiers: BioSample: SAMN14228013; GenBank: gb|MH909343.1
Organism: Klebsiella pneumoniae
Attributes:
    /geographic location="China"
    /isolation source="Guangdong"
    /collection date="2012"
    /strain="1012018"
    /Assembly Method="newbler v. 2.6"
    /Sequencing Technology="Illumina"
Accession: SAMN14228013	ID: 14228013

81: Sample from Klebsiella pneumoniae
Identifiers: BioSample: SAMN14228014; GenBank: gb|MH909342.1
Organism: Klebsiella pneumoniae
Attributes:
    /geographic location="China"
    /isolation source="Shanxi"
    /collection date="2012"
    /strain="12-SP"
    /Assembly Method="spades v. V.6.2"
    /Sequencing Technology="nextseq"
Accession: SAMN14228014	ID: 14228014

82: Sample from Klebsiella pneumoniae
Identifiers: BioSample: SAMN14228022; GenBank: gb|MH909335.1
Organism: Klebsiella pneumoniae
Attributes:
    /geographic location="China"
    /isolation source="Shanxi"
    /collection date="2012"
    /strain="11-SP"
    /Assembly Method="newbler v. 2.6"
    /Sequencing Technology="Illumina"
Accession: SAMN14228022	ID: 14228022

83: Sample from Klebsiella pneumoniae
Identifiers: BioSample: SAMN14228024; GenBank: gb|MH909333.1
Organism: Klebsiella pneumoniae
Attributes:
    /geographic location="China"
    /isolation source="Shanxi"
    /collection date="2012"
    /strain="7-SP"
    /Assembly Method="newbler v. 2.6"
    /Sequencing Technology="Illumina"
Accession: SAMN14228024	ID: 14228024

84: Sample from Klebsiella pneumoniae
Identifiers: BioSample: SAMN14228047; GenBank: gb|MH781720.1
Organism: Klebsiella pneumoniae
Attributes:
    /strain="SCKLB684"
    /Assembly Method="SPAdes v. 3.6.2"
    /Sequencing Technology="Illumina"
Accession: SAMN14228047	ID: 14228047

85: Sample from Klebsiella pneumoniae
Identifiers: BioSample: SAMN14228095; GenBank: gb|MH523448.1
Organism: Klebsiella pneumoniae
Attributes:
    /strain="KL8"
    /Assembly Method="Spades v. 3.0"
    /Sequencing Technology="Illumina"
Accession: SAMN14228095	ID: 14228095

86: Sample from Klebsiella pneumoniae
Identifiers: BioSample: SAMN14228171; GenBank: gb|MH341575.1
Organism: Klebsiella pneumoniae
Attributes:
    /strain="MYKLB95"
    /Assembly Method="Soap denovo v. 2.04"
    /Coverage="300"
    /Sequencing Technology="illumina sequencing"
Accession: SAMN14228171	ID: 14228171

87: Sample from Klebsiella pneumoniae
Identifiers: BioSample: SAMN14228214; GenBank: gb|MH234508.1
Organism: Klebsiella pneumoniae
Attributes:
    /strain="CRE2998"
    /Assembly Method="CLC genomics workbench v. 8.5.1"
    /Sequencing Technology="Illumina"
Accession: SAMN14228214	ID: 14228214

88: Sample from Klebsiella pneumoniae
Identifiers: BioSample: SAMN14228006; GenBank: gb|MH909349.1
Organism: Klebsiella pneumoniae
Attributes:
    /geographic location="China"
    /isolation source="Shenyang"
    /collection date="2013"
    /strain="A1705"
    /Assembly Method="HGAP v. 3.0"
    /Sequencing Technology="Pacific Biosciences"
Accession: SAMN14228006	ID: 14228006

89: Sample from Klebsiella pneumoniae
Identifiers: BioSample: SAMN14228222; GenBank: gb|MH234501.1
Organism: Klebsiella pneumoniae
Attributes:
    /strain="CRE3816"
    /Assembly Method="CLC genomics workbench v. 8.5.1"
    /Sequencing Technology="Illumina"
Accession: SAMN14228222	ID: 14228222

90: Sample from Klebsiella pneumoniae
Identifiers: BioSample: SAMN14228223; GenBank: gb|MH234500.1
Organism: Klebsiella pneumoniae
Attributes:
    /strain="CRE3819"
    /Assembly Method="CLC genomics workbench v. 8.5.1"
    /Sequencing Technology="Illumina"
Accession: SAMN14228223	ID: 14228223

91: Sample from Klebsiella pneumoniae
Identifiers: BioSample: SAMN14228238; GenBank: gb|MH161192.1
Organism: Klebsiella pneumoniae
Attributes:
    /strain="SCKLB138"
    /Assembly Method="SPAdes v. 3.11"
    /Sequencing Technology="Illumina"
Accession: SAMN14228238	ID: 14228238

92: Sample from Klebsiella pneumoniae
Identifiers: BioSample: SAMN14228239; GenBank: gb|MH161191.1
Organism: Klebsiella pneumoniae
Attributes:
    /geographic location="China"
    /strain="SCKLB138"
    /Assembly Method="SPAdes v. 3.11"
    /Sequencing Technology="Illumina"
Accession: SAMN14228239	ID: 14228239

93: Sample from Klebsiella pneumoniae
Identifiers: BioSample: SAMN14228246; GenBank: gb|MH128095.1
Organism: Klebsiella pneumoniae
Attributes:
    /geographic location="China"
    /isolation source="blood"
    /collection date="2017-06-20"
    /identified by="Bowen Tu"
    /strain="CZPF1510086"
    /host="Homo sapiens"
Accession: SAMN14228246	ID: 14228246

94: Sample from Klebsiella pneumoniae
Identifiers: BioSample: SAMN14228251; GenBank: gb|MH107030.1
Organism: Klebsiella pneumoniae
Attributes:
    /geographic location="China"
    /isolation source="blood"
    /collection date="2017-06-20"
    /identified by="Bowen Tu"
    /strain="CZPF140026"
    /host="Homo sapiens"
    /Assembly Method="SSPACE V3.0 v. 02/12/2017; GapFiller V1-10 v. 02/12/2017"
    /Assembly Name="CZPFS1"
    /Coverage="100"
    /Sequencing Technology="Illumina"
Accession: SAMN14228251	ID: 14228251

95: Sample from Klebsiella pneumoniae
Identifiers: BioSample: SAMN14228278; GenBank: gb|MH061195.1
Organism: Klebsiella pneumoniae
Attributes:
    /isolation source="chicken"
    /strain="AHM7C8I"
    /Assembly Method="RS HGAP v. assembly 3"
    /Sequencing Technology="PacBio"
Accession: SAMN14228278	ID: 14228278

96: Sample from Klebsiella pneumoniae
Identifiers: BioSample: SAMN14228290; GenBank: gb|MH011352.1
Organism: Klebsiella pneumoniae
Attributes:
    /geographic location="China"
    /isolation source="sputum"
    /strain="185"
    /Assembly Method="Newbler v. 3.0"
    /Sequencing Technology="Illumina"
Accession: SAMN14228290	ID: 14228290

97: Sample from Klebsiella pneumoniae
Identifiers: BioSample: SAMN14228321; GenBank: gb|MG878868.1
Organism: Klebsiella pneumoniae
Attributes:
    /geographic location="Taiwan"
    /isolation source="wound"
    /collection date="2013-10-13"
    /strain="Kp21774"
    /host="Homo sapiens"
    /Assembly Method="HGAP v. 2.3.0"
    /Sequencing Technology="Pacific Biosciences"
Accession: SAMN14228321	ID: 14228321

98: Sample from Klebsiella pneumoniae
Identifiers: BioSample: SAMN14228343; GenBank: gb|MG845201.1
Organism: Klebsiella pneumoniae
Attributes:
    /strain="TJ03"
    /Assembly Method="Newbler v. 2.9"
    /Sequencing Technology="Illumina"
Accession: SAMN14228343	ID: 14228343

99: Pathogen: clinical or host-associated sample from Klebsiella pneumoniae
Identifiers: BioSample: SAMN07312490; Sample name: FDAARGOS_446; SRA: SRS2397463
Organism: Klebsiella pneumoniae
Attributes:
    /geographic location="Canada:BC"
    /collected by="BC Centre for Disease Control"
    /isolation source="rectal"
    /collection date="2014-01"
    /strain="FDAARGOS_446"
    /latitude and longitude="Not Applicable"
    /isolate name alias="FDAARGOS_446"
    /identification method="Phenotypic and Molecular Methods"
    /host sex="Missing"
    /host disease="Screening"
    /host age="Missing"
    /host="Homo sapiens"
    /culture collection="FDA:FDAARGOS_446"
    /isolate="Not Applicable"
    /host disease outcome="Missing"
    /host health state="Missing"
    /host description="Missing"
    /host disease stage="Missing"
Description:
clinical isolate
Accession: SAMN07312490	ID: 7312490

100: Pathogen: clinical or host-associated sample from Klebsiella pneumoniae subsp. pneumoniae NUHL24835
Identifiers: BioSample: SAMN04421276; Sample name: Klebsiella pneumoniae subsp.pneumoniae NUHL24835
Organism: Klebsiella pneumoniae subsp. pneumoniae
Attributes:
    /strain="NUHL24835"
    /collected by="Yang Liu"
    /collection date="2014-09-28"
    /geographic location="China: Jiangxi"
    /host="Homo sapiens"
    /host disease="urine with mucoviscosity phenotype"
    /isolation source="urine"
    /latitude and longitude="23.16 N 113.23 E"
    /sub species="pneumoniae"
Accession: SAMN04421276	ID: 4421276


101: Pathogen: clinical or host-associated sample from Klebsiella pneumoniae
Identifiers: BioSample: SAMN04448229; Sample name: DHQP1300920; SRA: SRS1336149
Organism: Klebsiella pneumoniae
Attributes:
    /isolate="11"
    /collected by="PA State Health Department"
    /collection date="2013-03-14"
    /geographic location="USA: Pennsylvania"
    /host="Homo sapiens"
    /host disease="NA"
    /isolation source="urine"
    /latitude and longitude="NA"
Accession: SAMN04448229	ID: 4448229

102: Pathogen: clinical or host-associated sample from Klebsiella pneumoniae ndm1 positive
Identifiers: BioSample: SAMN05412811; Sample name: Kp_Goe_62629
Organism: Klebsiella pneumoniae
Attributes:
    /isolate="Kp_Goe_62629"
    /collected by="Andreas Erich Zautner"
    /collection date="2015-06-22"
    /geographic location="Germany: Goettingen"
    /host="Homo sapiens"
    /host disease="urinary tract infection"
    /isolation source="urine"
    /latitude and longitude="51.53919016 N 9.91156249 E"
    /genotype="MLST ST395"
    /host age="43"
    /host description="refugee from orth africa"
    /host sex="male"
Description:
Klebsiella pneumoniae isolate, ndm1 positive, isolated from an urine sample of a patient with an urinary tract infection
Accession: SAMN05412811	ID: 5412811

103: Klebsiella pneumoniae strain WCHKP1845
Identifiers: BioSample: SAMN06019523; Sample name: Klebsiella pneumoniae WCHKP1845; SRA: SRS1971407
Organism: Klebsiella pneumoniae
Attributes:
    /strain="WCHKP095845"
    /host="Homo sapiens"
    /isolation source="sputum"
    /collection date="2016-05-20"
    /geographic location="China: Sichuan"
    /collected by="Zhihong Yao"
    /host disease="Pneumoniae"
    /latitude and longitude="30.64155078 N 104.06053988 E"
    /alternate_ID="WCHKP1845"
Description:
Klebsiella pneumoniae strain WCHKP1845
Accession: SAMN06019523	ID: 6019523

104: Pathogen: clinical or host-associated sample from Klebsiella pneumoniae
Identifiers: BioSample: SAMN06437491; Sample name: KPN528; SRA: SRS2077825
Organism: Klebsiella pneumoniae
Attributes:
    /isolation source="respiratory"
    /geographic location="USA: Houston"
    /pubmed_id-0="28512093"
    /collected by="Houston Methodist Hospital"
    /host description="HMH:KPN:528"
    /host="Homo sapiens"
    /genotype="ST14; Capsule locus KL2"
    /latitude and longitude="29.7107 N 95.4006 W"
    /pubmed_id-1="28776045"
    /collection date="2012-12-02"
    /host disease="Klebsiella Infections"
    /strain="KPN528"
Accession: SAMN06437491	ID: 6437491

105: Klebsiella pneumoniae strain WCHKP085031
Identifiers: BioSample: SAMN06671955; Sample name: Klebsiella pneumoniae strain WCHKP085031; SRA: SRS3138886
Organism: Klebsiella pneumoniae
Attributes:
    /strain="WCHKP085031"
    /host="Homo sapiens"
    /collection date="2014-11"
    /geographic location="China: Sichuan, Chengdu"
    /sample type="culture"
    /alternate_ID="WCHKP31, 085031"
Accession: SAMN06671955	ID: 6671955

106: Microbe sample from Klebsiella pneumoniae
Identifiers: BioSample: SAMN07235708; Sample name: The sample of Klebsiella pneumoniae strain WCHKP020034; SRA: SRS2809338
Organism: Klebsiella pneumoniae
Attributes:
    /strain="WCHKP020034"
    /host="Homo sapiens"
    /collection date="2017"
    /geographic location="China: Sichuan, Chengdu"
    /sample type="Culture"
Accession: SAMN07235708	ID: 7235708

107: Pathogen: clinical or host-associated sample from Klebsiella pneumoniae
Identifiers: BioSample: SAMN07265011; Sample name: DHQP1605752_NV; SRA: SRS2710033
Organism: Klebsiella pneumoniae
Attributes:
    /strain="DHQP1605752_NV"
    /collected by="Washoe County Health District"
    /collection date="2016-08-19"
    /geographic location="USA: Nevada"
    /host="Homo sapiens"
    /host disease="Na"
    /isolation source="wound"
    /latitude and longitude="Na"
    /type="MLST-15"
Accession: SAMN07265011	ID: 7265011

108: Pathogen: clinical or host-associated sample from Klebsiella pneumoniae
Identifiers: BioSample: SAMN07312480; Sample name: FDAARGOS_436; SRA: SRS2397400
Organism: Klebsiella pneumoniae
Attributes:
    /geographic location="Canada:BC"
    /collected by="BC Centre for Disease Control"
    /isolation source="respiratory"
    /collection date="2014-09"
    /strain="FDAARGOS_436"
    /latitude and longitude="Not Applicable"
    /isolate name alias="FDAARGOS_436"
    /identification method="Phenotypic and Molecular Methods"
    /host sex="Missing"
    /host disease="Missing"
    /host age="Missing"
    /host="Homo sapiens"
    /culture collection="FDA:FDAARGOS_436"
    /isolate="Not Applicable"
    /host disease outcome="Missing"
    /host health state="Missing"
    /host description="Missing"
    /host disease stage="Missing"
Description:
clinical isolate
Accession: SAMN07312480	ID: 7312480

109: Pathogen: clinical or host-associated sample from Klebsiella pneumoniae
Identifiers: BioSample: SAMN07312483; Sample name: FDAARGOS_439; SRA: SRS2397402
Organism: Klebsiella pneumoniae
Attributes:
    /geographic location="Canada:BC"
    /collected by="BC Centre for Disease Control"
    /isolation source="urine"
    /collection date="2014-12"
    /strain="FDAARGOS_439"
    /latitude and longitude="Not Applicable"
    /isolate name alias="FDAARGOS_439"
    /identification method="Phenotypic and Molecular Methods"
    /host sex="Missing"
    /host disease="Missing"
    /host age="Missing"
    /host="Homo sapiens"
    /culture collection="FDA:FDAARGOS_439"
    /isolate="Not Applicable"
    /host disease outcome="Missing"
    /host health state="Missing"
    /host description="Missing"
    /host disease stage="Missing"
Description:
clinical isolate
Accession: SAMN07312483	ID: 7312483

110: Pathogen: clinical or host-associated sample from Klebsiella pneumoniae
Identifiers: BioSample: SAMN07312484; Sample name: FDAARGOS_440; SRA: SRS2397403
Organism: Klebsiella pneumoniae
Attributes:
    /geographic location="Canada:BC"
    /collected by="BC Centre for Disease Control"
    /isolation source="blood"
    /collection date="2015-01"
    /strain="FDAARGOS_440"
    /latitude and longitude="Not Applicable"
    /isolate name alias="FDAARGOS_440"
    /identification method="Phenotypic and Molecular Methods"
    /host sex="Missing"
    /host disease="Missing"
    /host age="Missing"
    /host="Homo sapiens"
    /culture collection="FDA:FDAARGOS_440"
    /isolate="Not Applicable"
    /host disease outcome="Missing"
    /host health state="Missing"
    /host description="Missing"
    /host disease stage="Missing"
Description:
clinical isolate
Accession: SAMN07312484	ID: 7312484

111: Pathogen: clinical or host-associated sample from Klebsiella pneumoniae
Identifiers: BioSample: SAMN04168649; Sample name: KpN01
Organism: Klebsiella pneumoniae
Attributes:
    /strain="KpN01"
    /collected by="CLS"
    /collection date="2013-06-24"
    /geographic location="Canada: Calgary"
    /host="Homo sapiens"
    /host disease="unknown"
    /isolation source="urine"
    /latitude and longitude="51.01980214 N 114.05508041 W"
    /host age="98"
    /host sex="male"
Accession: SAMN04168649	ID: 4168649

112: Pathogen: clinical or host-associated sample from Klebsiella pneumoniae
Identifiers: BioSample: SAMN07373332; Sample name: Klebsiella pneumoniae CDC 0106
Organism: Klebsiella pneumoniae
Attributes:
    /strain="CDC 0106"
    /collected by="missing"
    /collection date="missing"
    /geographic location="missing"
    /host="missing"
    /host disease="missing"
    /isolation source="missing"
    /latitude and longitude="missing"
Accession: SAMN07373332	ID: 7373332

113: The sample of Klebsiella pneumoniae strain SCKP020135
Identifiers: BioSample: SAMN07609088; Sample name: The sample of Klebsiella pneumoniae subsp. ozaenae strain SCKP020135; SRA: SRS3138919
Organism: Klebsiella pneumoniae
Attributes:
    /strain="SCKP020135"
    /host="Homo sapiens"
    /collection date="2017"
    /geographic location="China: Sichuan"
    /sample type="Culture"
Accession: SAMN07609088	ID: 7609088

114: The sample of Klebsiella pneumoniae subsp. ozaenae strain SCKP020151
Identifiers: BioSample: SAMN07609094; Sample name: The sample of Klebsiella pneumoniae subsp. ozaenae strain SCKP020151; SRA: SRS3138979
Organism: Klebsiella pneumoniae subsp. ozaenae
Attributes:
    /strain="SCKP020151"
    /host="Homo sapiens"
    /collection date="2017"
    /geographic location="China: Sichuan"
    /sample type="Culture"
    /sub species="ozaenae"
Accession: SAMN07609094	ID: 7609094

115: The sample of Klebsiella pneumoniae strain SCKP020049
Identifiers: BioSample: SAMN07609113; Sample name: The sample of Klebsiella pneumoniae subsp. pneumoniae strain SCKP020049; SRA: SRS3138992
Organism: Klebsiella pneumoniae
Attributes:
    /strain="SCKP020049"
    /host="Homo sapiens"
    /isolation source="pus"
    /collection date="2016-10-24"
    /geographic location="China: Leshan, Sichuan"
    /sample type="Culture"
Accession: SAMN07609113	ID: 7609113

116: The sample of Klebsiella pneumoniae subsp. pneumoniae strain SCKP020046
Identifiers: BioSample: SAMN07609114; Sample name: The sample of Klebsiella pneumoniae subsp. pneumoniae strain SCKP020046; SRA: SRS2836237
Organism: Klebsiella pneumoniae subsp. pneumoniae
Attributes:
    /strain="SCKP020046"
    /host="Homo sapiens"
    /collection date="2016-11-03"
    /geographic location="China: Yibin, Sichuan"
    /sample type="Culture"
    /sub species="pneumoniae"
Accession: SAMN07609114	ID: 7609114

117: The sample of Klebsiella pneumoniae subsp. pneumoniae strain WCHKP015096
Identifiers: BioSample: SAMN07609146; Sample name: The sample of Klebsiella pneumoniae subsp. pneumoniae strain WCHKP015096; SRA: SRS3139234
Organism: Klebsiella pneumoniae subsp. pneumoniae
Attributes:
    /strain="WCHKP015096"
    /host="Homo sapiens"
    /collection date="2017-04-05"
    /geographic location="China: Sichuan, Chengdu"
    /sample type="Culture"
    /sub species="pneumoniae"
Accession: SAMN07609146	ID: 7609146

118: Pathogen: clinical or host-associated sample from Klebsiella pneumoniae
Identifiers: BioSample: SAMN07792096; Sample name: MRSN479404
Organism: Klebsiella pneumoniae
Attributes:
    /strain="QS17-0029"
    /collected by="AFRIMS"
    /collection date="2017-04"
    /geographic location="Thailand: Chonburi"
    /host="Homo sapiens"
    /host disease="Unknown"
    /isolation source="Unknown"
    /latitude and longitude="12.6890 N 100.9820 E"
    /culture collection="MRSN&lt;USA&gt;:479404"
Accession: SAMN07792096	ID: 7792096

119: Pathogen: clinical or host-associated sample from Klebsiella pneumoniae
Identifiers: BioSample: SAMN07944237; Sample name: CRKP-1215
Organism: Klebsiella pneumoniae
Attributes:
    /strain="CRKP-1215"
    /collected by="KCDC"
    /collection date="2014"
    /geographic location="South Korea: Seoul"
    /host="Homo sapiens"
    /host disease="not collected"
    /isolation source="Bronchial washing"
    /latitude and longitude="not collected"
Accession: SAMN07944237	ID: 7944237

120: Pathogen: clinical or host-associated sample from Klebsiella pneumoniae
Identifiers: BioSample: SAMN07944238; Sample name: CRKP-2297
Organism: Klebsiella pneumoniae
Attributes:
    /strain="CRKP-2297"
    /collected by="KCDC"
    /collection date="2015"
    /geographic location="South Korea: Seoul"
    /host="Homo sapiens"
    /host disease="not collected"
    /isolation source="Peritoneal fluid"
    /latitude and longitude="not collected"
Accession: SAMN07944238	ID: 7944238

121: Pathogen: clinical or host-associated sample from Klebsiella pneumoniae
Identifiers: BioSample: SAMN08022168; Sample name: KPNH25; SRA: SRS2708307
Organism: Klebsiella pneumoniae
Attributes:
    /strain="not applicable"
    /isolate="NH25"
    /collected by="Nan Hospital"
    /collection date="2016-08"
    /geographic location="Thailand"
    /host="Homo sapiens"
    /host disease="Klebsiella pneumoniae"
    /isolation source="sputum"
    /latitude and longitude="18 N 100 E"
Accession: SAMN08022168	ID: 8022168

122: The micro sample of Klebsiella pneumoniae subsp. pneumoniae strain SCKP040074
Identifiers: BioSample: SAMN08027262; Sample name: The micro sample of Klebsiella pneumoniae subsp. pneumoniae strain SCKP040074; SRA: SRS2687895
Organism: Klebsiella pneumoniae subsp. pneumoniae
Attributes:
    /strain="SCKP040074"
    /host="Homo sapiens"
    /collection date="2017-06-14"
    /geographic location="China: Sichuan"
    /sample type="Pure Culture"
    /sub species="pneumoniae"
Accession: SAMN08027262	ID: 8027262

123: Pathogen: clinical or host-associated sample from Klebsiella pneumoniae
Identifiers: BioSample: SAMN04014979; Sample name: FDA-CDC-AR_0138; SRA: SRS1613983
Organism: Klebsiella pneumoniae
Attributes:
    /isolation source="missing"
    /latitude and longitude="missing"
    /collected by="missing"
    /host disease="missing"
    /host="missing"
    /isolate="missing"
    /geographic location="missing"
    /collection date="missing"
    /panel_id="CRE-27"
    /strain="AR_0138"
Accession: SAMN04014979	ID: 4014979

124: Pathogen sample from Klebsiella pneumoniae ATCC BAA-2146 genome
Identifiers: BioSample: SAMN02152539; Sample name: Kpn2146; SRA: SRS428645
Organism: Klebsiella pneumoniae ATCC BAA-2146
Attributes:
    /collection date="2010"
    /collected by="CDC"
    /geographic location="USA"
    /isolation source="hospital patients"
    /latitude and longitude="40.4230 N 98.7372 W"
    /host="Homo sapiens"
    /host disease="urinary tract infection"
    /culture collection="ATCC:BAA-2146"
    /host tissue sampled="urine"
    /strain="ATCC BAA-2146"
Accession: SAMN02152539	ID: 2152539

125: Carbapenem-resistant blaNDM-1 Klebsiella pneumoniae
Identifiers: BioSample: SAMN02777842; Sample name: KPNDM1OH1; SRA: SRS631157
Organism: Klebsiella pneumoniae
Attributes:
    /strain="carbapenem-resistant blaNDM-1"
    /collected by="Julie Segre"
    /collection date="2012"
    /geographic location="USA: HHS Region 5"
    /host="Homo sapiens"
    /host disease="coronary graft"
    /isolation source="clinical urine culture"
    /latitude and longitude="41.00 N 81.00 W"
Description:
carbapenem-resistant blaNDM-1 Klebsiella pneumoniae
Accession: SAMN02777842	ID: 2777842

126: PMK1
Identifiers: BioSample: SAMN02885365; Sample name: PMK1; SRA: SRS655051
Organism: Klebsiella pneumoniae
Attributes:
    /strain="PMK1"
    /collected by="PED Study Team"
    /collection date="2011-08-16"
    /geographic location="Nepal"
    /host="Homo sapiens"
    /host disease="Klebsiella pneumoniae [K. pneumoniae] as the cause of diseases classified elsewhere"
    /isolation source="blood"
    /latitude and longitude="27.40 N 85.19 E"
Description:
C00013422
Accession: SAMN02885365	ID: 2885365

127: Sample from Klebsiella pneumoniae subsp. pneumoniae PittNDM01
Identifiers: BioSample: SAMN03081487; GenBank: gb|CP006798.1
Organism: Klebsiella pneumoniae subsp. pneumoniae PittNDM01
Attributes:
    /geographic location="USA"
    /isolation source="urine"
    /strain="PittNDM01"
    /sub species="pneumoniae"
Accession: SAMN03081487	ID: 3081487

128: Sample of Klebsiella pneumoniae 6234
Identifiers: BioSample: SAMN03255440; Sample name: GCID_KLEB_00005; SRA: SRS789602
Organism: Klebsiella pneumoniae
Attributes:
    /strain="6234"
    /collected by="CIDEIM"
    /collection date="2012"
    /geographic location="Colombia"
    /host="Homo sapiens"
    /host disease="Unknown"
    /isolation source="bodily fluid"
    /latitude and longitude="2.59 N 75.18 W"
    /phenotype="carbapenem resistant"
Description:
Sample of Klebsiella pneumoniae 6234
Accession: SAMN03255440	ID: 3255440

129: MIGS Cultured Bacterial/Archaeal sample from Klebsiella pneumoniae
Identifiers: BioSample: SAMN03455970; Sample name: AATZP; SRA: SRS1340414
Organism: Klebsiella pneumoniae
Attributes:
    /strain="AATZP"
    /collection date="2014"
    /broad-scale environmental context="human-associated habitat"
    /local-scale environmental context="not collected"
    /environmental medium="not collected"
    /geographic location="USA"
    /latitude and longitude="38.984652 N 77.094709 W"
    /isolation and growth condition="missing"
    /number of replicons="missing"
    /reference for biomaterial="missing"
Description:
Klebsiella pneumoniae AATZP
Keywords: GSC:MIxS;MIGS:6.0
Accession: SAMN03455970	ID: 3455970

130: Pathogen: clinical or host-associated sample from Klebsiella pneumoniae
Identifiers: BioSample: SAMN03770912; Sample name: KP5
Organism: Klebsiella pneumoniae
Attributes:
    /strain="KP5"
    /collected by="NUH"
    /collection date="2014"
    /geographic location="Singapore"
    /host="Homo sapiens"
    /host disease="Colonization"
    /isolation source="hospital"
    /latitude and longitude="1.2951 N 103.7828 E"
Accession: SAMN03770912	ID: 3770912

131: J
Identifiers: BioSample: SAMN04011426; Sample name: UNN46_S10; SRA: SRS1056294
Organism: Klebsiella pneumoniae subsp. pneumoniae
Attributes:
    /collected by="Lancet Laboratories"
    /collection date="missing"
    /genotype="ST101"
    /host disease="MISSING"
    /isolation source="missing"
    /host="Homo sapiens"
    /geographic location="South Africa: Durban"
    /strain="ST101:960186733"
    /sub species="pneumoniae"
    /latitude and longitude="29.83432 S 30.99865 E"
Accession: SAMN04011426	ID: 4011426

132: 20
Identifiers: BioSample: SAMN04011439; Sample name: S11; SRA: SRS1056281
Organism: Klebsiella pneumoniae subsp. pneumoniae
Attributes:
    /collection date="missing"
    /geographic location="South Africa: Durban"
    /host age="53"
    /collected by="Lancet Laboratories"
    /latitude and longitude="29.83432 S 30.99865 E"
    /host tissue sampled="TRACHEAL FLUID"
    /host sex="male"
    /host="Homo sapiens"
    /genotype="ST2017"
    /host disease="MISSING"
    /isolation source="tracheal fluid"
    /strain="ST2017:950142398"
    /sub species="pneumoniae"
Accession: SAMN04011439	ID: 4011439

133: Pathogen: clinical or host-associated sample from Klebsiella pneumoniae
Identifiers: BioSample: SAMN04014890; Sample name: FDA-CDC-AR_0049; SRA: SRS1613885
Organism: Klebsiella pneumoniae
Attributes:
    /isolation source="missing"
    /latitude and longitude="missing"
    /collected by="missing"
    /host disease="missing"
    /host="missing"
    /isolate="missing"
    /geographic location="missing"
    /collection date="missing"
    /panel_id="CarbaNP-18"
Accession: SAMN04014890	ID: 4014890

134: Pathogen: clinical or host-associated sample from Klebsiella pneumoniae
Identifiers: BioSample: SAMN04014909; Sample name: FDA-CDC-AR_0068; SRA: SRS1350017
Organism: Klebsiella pneumoniae
Attributes:
    /isolation source="missing"
    /latitude and longitude="missing"
    /collected by="missing"
    /host disease="missing"
    /host="missing"
    /isolate="missing"
    /geographic location="missing"
    /collection date="missing"
    /panel_id="CarbaNP-37"
    /strain="AR_0068"
Accession: SAMN04014909	ID: 4014909

135: Klebsiella pneumoniae strain HZW25 isolated from blie of a patient with acute cholangitis
Identifiers: BioSample: SAMN08135572; Sample name: HZW25
Organism: Klebsiella pneumoniae
Attributes:
    /strain="HZW25"
    /collected by="Chen Qiong"
    /collection date="2016-03-05"
    /geographic location="China: Hangzhou"
    /host="Homo sapiens"
    /host disease="Acute cholangitis"
    /isolation source="blie"
    /latitude and longitude="30.26 N 120.19 E"
    /host age="36"
Description:
Klebsiella pneumoniae strain HZW25 isolated from blie of a patient with acute cholangitis
Accession: SAMN08135572	ID: 8135572

136: Pathogen: clinical or host-associated sample from Klebsiella pneumoniae
Identifiers: BioSample: SAMN04014980; Sample name: FDA-CDC-AR_0139; SRA: SRS1613984
Organism: Klebsiella pneumoniae
Attributes:
    /isolation source="missing"
    /latitude and longitude="missing"
    /collected by="missing"
    /host disease="missing"
    /host="missing"
    /isolate="missing"
    /geographic location="missing"
    /collection date="missing"
    /panel_id="CRE-28"
    /strain="AR_0139"
Accession: SAMN04014980	ID: 4014980

137: Pathogen: clinical or host-associated sample from Klebsiella pneumoniae
Identifiers: BioSample: SAMN04014984; Sample name: FDA-CDC-AR_0143; SRA: SRS1613985
Organism: Klebsiella pneumoniae
Attributes:
    /isolation source="missing"
    /latitude and longitude="missing"
    /collected by="missing"
    /host disease="missing"
    /host="missing"
    /isolate="missing"
    /geographic location="missing"
    /collection date="missing"
    /panel_id="CRE-32"
    /strain="AR_0143"
Accession: SAMN04014984	ID: 4014984

138: Pathogen: clinical or host-associated sample from Klebsiella pneumoniae
Identifiers: BioSample: SAMN04014986; Sample name: FDA-CDC-AR_0145; SRA: SRS1613986
Organism: Klebsiella pneumoniae
Attributes:
    /isolation source="missing"
    /latitude and longitude="missing"
    /collected by="missing"
    /host disease="missing"
    /host="missing"
    /isolate="missing"
    /geographic location="missing"
    /collection date="missing"
    /panel_id="CRE-34"
    /strain="AR_0145"
Accession: SAMN04014986	ID: 4014986

139: Pathogen: clinical or host-associated sample from Klebsiella pneumoniae
Identifiers: BioSample: SAMN04014987; Sample name: FDA-CDC-AR_0146; SRA: SRS1613988
Organism: Klebsiella pneumoniae
Attributes:
    /isolation source="missing"
    /latitude and longitude="missing"
    /collected by="missing"
    /host disease="missing"
    /host="missing"
    /isolate="missing"
    /geographic location="missing"
    /collection date="missing"
    /panel_id="CRE-35"
Accession: SAMN04014987	ID: 4014987

140: Pathogen: clinical or host-associated sample from Klebsiella pneumoniae
Identifiers: BioSample: SAMN04014989; Sample name: FDA-CDC-AR_0148; SRA: SRS1613989
Organism: Klebsiella pneumoniae
Attributes:
    /isolation source="missing"
    /latitude and longitude="missing"
    /collected by="missing"
    /host disease="missing"
    /host="missing"
    /isolate="missing"
    /geographic location="missing"
    /collection date="missing"
    /panel_id="CRE-37"
    /strain="AR_0148"
Accession: SAMN04014989	ID: 4014989

141: Pathogen: clinical or host-associated sample from Klebsiella pneumoniae
Identifiers: BioSample: SAMN04014993; Sample name: FDA-CDC-AR_0152; SRA: SRS1613993
Organism: Klebsiella pneumoniae
Attributes:
    /isolation source="missing"
    /latitude and longitude="missing"
    /collected by="missing"
    /host disease="missing"
    /host="missing"
    /isolate="missing"
    /geographic location="missing"
    /collection date="missing"
    /panel_id="CRE-41"
    /strain="AR_0152"
Accession: SAMN04014993	ID: 4014993

142: Pathogen: clinical or host-associated sample from Klebsiella pneumoniae
Identifiers: BioSample: SAMN04014994; Sample name: FDA-CDC-AR_0153; SRA: SRS1256895
Organism: Klebsiella pneumoniae
Attributes:
    /isolation source="missing"
    /latitude and longitude="missing"
    /collected by="missing"
    /host disease="missing"
    /host="missing"
    /strain="AR_0153"
    /geographic location="missing"
    /collection date="missing"
    /panel_id="CRE-42"
Accession: SAMN04014994	ID: 4014994

143: Pathogen: clinical or host-associated sample from Klebsiella pneumoniae
Identifiers: BioSample: SAMN04014999; Sample name: FDA-CDC-AR_0158; SRA: SRS1613996
Organism: Klebsiella pneumoniae
Attributes:
    /isolation source="missing"
    /latitude and longitude="missing"
    /collected by="missing"
    /host disease="missing"
    /host="missing"
    /isolate="missing"
    /geographic location="missing"
    /collection date="missing"
    /panel_id="CRE-47"
    /strain="AR_0158"
Accession: SAMN04014999	ID: 4014999

144: Pathogen: clinical or host-associated sample from Klebsiella pneumoniae
Identifiers: BioSample: SAMN04044480; Sample name: KP617
Organism: Klebsiella pneumoniae
Attributes:
    /strain="KP617"
    /collected by="KEPCO Medical Center"
    /collection date="2013-05-29"
    /geographic location="Korea: Seoul"
    /host="Homo sapiens"
    /host disease="Bacterial Pneumonia"
    /isolation source="Burn Patient"
    /latitude and longitude="37.6463 N 127.0288 E"
Accession: SAMN04044480	ID: 4044480

145: Pathogen: clinical or host-associated sample from Klebsiella pneumoniae
Identifiers: BioSample: SAMN04158282; Sample name: K66-45; SRA: SRS1120692
Organism: Klebsiella pneumoniae
Attributes:
    /collection date="2010"
    /latitude and longitude="missing"
    /host disease="missing"
    /geographic location="Norway"
    /host="Homo sapiens"
    /collected by="Norwegian National Advisory Unit on Detection of Antimicrobial Resistance"
    /strain="K66-45"
    /isolation source="urine"
Accession: SAMN04158282	ID: 4158282

146: Pathogen: clinical or host-associated sample from Klebsiella pneumoniae
Identifiers: BioSample: SAMN12285730; Sample name: Klebsiella pneumoniae KCJ3K293
Organism: Klebsiella pneumoniae
Attributes:
    /strain="KCJ3K293"
    /collected by="UF Health Shands Cancer Hospital"
    /collection date="2019-05-06"
    /geographic location="USA: Gainesville"
    /host="Homo sapiens"
    /host disease="Unknown"
    /isolation source="missing"
    /latitude and longitude="29.6436 N 82.3549 W"
Accession: SAMN12285730	ID: 12285730

147: C2343
Identifiers: BioSample: SAMN11479261; Sample name: C2343
Organism: Klebsiella pneumoniae
Attributes:
    /strain="C2343"
    /host="Homo sapiens"
    /isolation source="intra-abdominal fluid"
    /collection date="2017-08-07"
    /geographic location="China:Qinghuangdao"
    /sample type="culture"
Accession: SAMN11479261	ID: 11479261

148: C2414
Identifiers: BioSample: SAMN11479262; Sample name: C2414
Organism: Klebsiella pneumoniae
Attributes:
    /strain="C2414"
    /host="Homo sapiens"
    /isolation source="urine"
    /collection date="2017-10-18"
    /geographic location="China:Wuhan"
    /sample type="culture"
Accession: SAMN11479262	ID: 11479262

149: C2601
Identifiers: BioSample: SAMN11479263; Sample name: C2601
Organism: Klebsiella pneumoniae
Attributes:
    /strain="C2601"
    /host="Homo sapiens"
    /isolation source="sputum"
    /collection date="2017-01-17"
    /geographic location="China:Jinan"
    /sample type="culture"
Accession: SAMN11479263	ID: 11479263

150: C2660
Identifiers: BioSample: SAMN11479264; Sample name: C2660
Organism: Klebsiella pneumoniae
Attributes:
    /strain="C2660"
    /host="Homo sapiens"
    /isolation source="pus"
    /collection date="2017-08-01"
    /geographic location="China:Beijing"
    /sample type="culture"
Accession: SAMN11479264	ID: 11479264


151: C2972
Identifiers: BioSample: SAMN11479265; Sample name: C2972
Organism: Klebsiella pneumoniae
Attributes:
    /strain="C2972"
    /host="Homo sapiens"
    /isolation source="sputum"
    /collection date="2016-10-29"
    /geographic location="China:Jinan"
    /sample type="culture"
Accession: SAMN11479265	ID: 11479265

152: C2974
Identifiers: BioSample: SAMN11479266; Sample name: C2974
Organism: Klebsiella pneumoniae
Attributes:
    /strain="C2974"
    /host="Homo sapiens"
    /isolation source="sputum"
    /collection date="2016-10-18"
    /geographic location="China:Jinan"
    /sample type="culture"
Accession: SAMN11479266	ID: 11479266

153: Pathogen: clinical or host-associated sample from Klebsiella pneumoniae subsp. pneumoniae
Identifiers: BioSample: SAMN11793565; Sample name: KpvST15_NDM
Organism: Klebsiella pneumoniae subsp. pneumoniae
Attributes:
    /strain="KpvST15_NDM"
    /collected by="Hospital in London"
    /collection date="2016-12-19"
    /geographic location="United Kingdom"
    /host="Homo sapiens"
    /host disease="screen"
    /isolation source="throat"
    /latitude and longitude="51.55 N 0.04 W"
    /genotype="ST15"
    /host age="38"
    /sub species="pneumoniae"
Accession: SAMN11793565	ID: 11793565

154: Pathogen: clinical or host-associated sample from Klebsiella pneumoniae
Identifiers: BioSample: SAMN11835544; Sample name: KpvST147B_SE1_1_NDM
Organism: Klebsiella pneumoniae
Attributes:
    /strain="KpvST147B_SE1_1_NDM"
    /collected by="Hospital in South East England"
    /collection date="2019-01-14"
    /geographic location="United Kingdom"
    /host="Homo sapiens"
    /host disease="screen"
    /isolation source="rectal swab"
    /latitude and longitude="51.38 N 0.18 W"
    /genotype="ST147"
    /host age="88"
Accession: SAMN11835544	ID: 11835544

155: Pathogen: clinical or host-associated sample from HMH-CDI WGS project for common multidrug-resistant organisms.
Identifiers: BioSample: SAMN12082929; Sample name: Klebsiella pneumoniae Kp202
Organism: Klebsiella pneumoniae
Attributes:
    /strain="Kp202"
    /collected by="CDI"
    /collection date="not applicable"
    /geographic location="not applicable"
    /host="not applicable"
    /host disease="not applicable"
    /isolation source="not applicable"
    /latitude and longitude="not applicable"
Description:
Genomic sequencing of K. pneumoniae Kp202
Accession: SAMN12082929	ID: 12082929

156: Pathogen: clinical or host-associated sample from Klebsiella pneumoniae
Identifiers: BioSample: SAMN12264830; Sample name: SECR18-2374
Organism: Klebsiella pneumoniae
Attributes:
    /strain="18-2374"
    /collected by="Seoul Metropolitan Government Research Institute of Public Health and Environment"
    /collection date="2018-12-12"
    /geographic location="South Korea: Seoul"
    /host="Homo sapiens"
    /host disease="Klebsiella infections"
    /isolation source="missing"
    /latitude and longitude="37.56 N 126.98 E"
Accession: SAMN12264830	ID: 12264830

157: Pathogen: clinical or host-associated sample from Klebsiella pneumoniae
Identifiers: BioSample: SAMN12285710; Sample name: Klebsiella pneumoniae KCJ3K292
Organism: Klebsiella pneumoniae
Attributes:
    /strain="KCJ3K292"
    /collected by="UF Health Shands Hospital"
    /collection date="2019-05-06"
    /geographic location="USA: Gainesville"
    /host="Homo sapiens"
    /host disease="Unknown"
    /isolation source="missing"
    /latitude and longitude="29.6436 N 82.3549 W"
Accession: SAMN12285710	ID: 12285710

158: C2315
Identifiers: BioSample: SAMN11479260; Sample name: C2315
Organism: Klebsiella pneumoniae
Attributes:
    /strain="C2315"
    /host="Homo sapiens"
    /isolation source="intra-abdominal fluid"
    /collection date="2017-10-09"
    /geographic location="China:Qinghuangdao"
    /sample type="culture"
Accession: SAMN11479260	ID: 11479260

159: Pathogen: clinical or host-associated sample from Klebsiella pneumoniae
Identifiers: BioSample: SAMN12285738; Sample name: Klebsiella pneumoniae KCJ3K307
Organism: Klebsiella pneumoniae
Attributes:
    /strain="KCJ3K307"
    /collected by="UF Health Shands Cancer Hospital"
    /collection date="2019-06-04"
    /geographic location="USA: Gainesville"
    /host="Homo sapiens"
    /host disease="Unknown"
    /isolation source="missing"
    /latitude and longitude="29.6436 N 82.3549 W"
Accession: SAMN12285738	ID: 12285738

160: Pathogen: clinical or host-associated sample from Klebsiella pneumoniae
Identifiers: BioSample: SAMN12307651; Sample name: KP2; SRA: SRS5279912
Organism: Klebsiella pneumoniae
Attributes:
    /collected by="William R. Miller"
    /collection date="2017-09-29"
    /geographic location="USA:Houston"
    /host="Homo sapiens"
    /host disease="sepsis"
    /isolation source="urine"
    /latitude and longitude="29.712470 N 95.397690 W"
    /strain="KP2"
    /genotype="ST16"
Accession: SAMN12307651	ID: 12307651

161: Carbapenem-resistant Klebsiella pneumoniae JUNP053
Identifiers: BioSample: SAMD00186791
Organism: Klebsiella pneumoniae
Attributes:
    /sample name="JUNP053"
    /collection date="2018"
    /broad-scale environmental context="missing"
    /local-scale environmental context="missing"
    /environmental medium="missing"
    /geographic location="Nepal:Kathmandu"
    /host="Homo sapiens"
    /isolation and growth condition="missing"
    /latitude and longitude="27.6 N 85.5 E"
    /locus_tag_prefix="pJUNP053"
    /number of replicons="missing"
    /project name="Carbapenem-resistant Klebsiella pneumoniae in Nepal"
    /reference for biomaterial="missing"
    /strain="JUNP053"
Description:
Keywords: GSC:MIxS;MIGS:6.0
Accession: SAMD00186791	ID: 12837907

162: Carbapenem-resistant Klebsiella pneumoniae JUNP054
Identifiers: BioSample: SAMD00186792
Organism: Klebsiella pneumoniae
Attributes:
    /sample name="JUNP054"
    /collection date="2018"
    /broad-scale environmental context="missing"
    /local-scale environmental context="missing"
    /environmental medium="missing"
    /geographic location="Nepal:Kathmandu"
    /host="Homo sapiens"
    /isolation and growth condition="missing"
    /latitude and longitude="27.6 N 85.5 E"
    /locus_tag_prefix="pJUNP054"
    /number of replicons="missing"
    /project name="Carbapenem-resistant Klebsiella pneumoniae in Nepal"
    /reference for biomaterial="missing"
    /strain="JUNP054"
Description:
Keywords: GSC:MIxS;MIGS:6.0
Accession: SAMD00186792	ID: 12837908

163: Carbapenem-resistant Klebsiella pneumoniae JUNP055
Identifiers: BioSample: SAMD00186793
Organism: Klebsiella pneumoniae
Attributes:
    /sample name="JUNP055"
    /collection date="2018"
    /broad-scale environmental context="missing"
    /local-scale environmental context="missing"
    /environmental medium="missing"
    /geographic location="Nepal:Kathmandu"
    /host="Homo sapiens"
    /isolation and growth condition="missing"
    /latitude and longitude="27.6 N 85.5 E"
    /locus_tag_prefix="pJUNP055"
    /number of replicons="missing"
    /project name="Carbapenem-resistant Klebsiella pneumoniae in Nepal"
    /reference for biomaterial="missing"
    /strain="JUNP055"
Description:
Keywords: GSC:MIxS;MIGS:6.0
Accession: SAMD00186793	ID: 12837909

164: Carbapenem-resistant Klebsiella pneumoniae JUNP254
Identifiers: BioSample: SAMD00186795
Organism: Klebsiella pneumoniae
Attributes:
    /sample name="JUNP254"
    /collection date="2018"
    /broad-scale environmental context="missing"
    /local-scale environmental context="missing"
    /environmental medium="missing"
    /geographic location="Nepal:Kathmandu"
    /host="Homo sapiens"
    /isolation and growth condition="missing"
    /latitude and longitude="27.7 N 85.3 E"
    /locus_tag_prefix="JUNP254"
    /number of replicons="missing"
    /project name="Carbapenem-resistant Klebsiella pneumoniae in Nepal"
    /reference for biomaterial="missing"
    /strain="JUNP254"
Description:
Keywords: GSC:MIxS;MIGS:6.0
Accession: SAMD00186795	ID: 12837911

165: Carbapenem-resistant Klebsiella pneumoniae JUNP268
Identifiers: BioSample: SAMD00186796
Organism: Klebsiella pneumoniae
Attributes:
    /sample name="JUNP268"
    /collection date="2018"
    /broad-scale environmental context="missing"
    /local-scale environmental context="missing"
    /environmental medium="missing"
    /geographic location="Nepal:Kathmandu"
    /host="Homo sapiens"
    /isolation and growth condition="missing"
    /latitude and longitude="27.7 N 85.3 E"
    /locus_tag_prefix="pJUNP268"
    /number of replicons="missing"
    /project name="Carbapenem-resistant Klebsiella pneumoniae in Nepal"
    /reference for biomaterial="missing"
    /strain="JUNP268"
Description:
Keywords: GSC:MIxS;MIGS:6.0
Accession: SAMD00186796	ID: 12837912

166: Multidrug-resistant Klebsiella pneumoniae MyNCGM036
Identifiers: BioSample: SAMD00193180; SRA: DRS113716
Organism: Klebsiella pneumoniae
Attributes:
    /sample name="MyNCGM036"
    /collection date="2016"
    /broad-scale environmental context="missing"
    /local-scale environmental context="missing"
    /environmental medium="missing"
    /geographic location="Myanmar:Yangon"
    /host="Homo sapiens"
    /isolation and growth condition="missing"
    /latitude and longitude="16.9 N 96.1 E"
    /number of replicons="missing"
    /project name="Multidrug-resistant Klebsiella pneumoniae in medical settings in Myanmar"
    /reference for biomaterial="missing"
    /strain="MyNCGM036"
Description:
Keywords: GSC:MIxS;MIGS:6.0
Accession: SAMD00193180	ID: 13281888

167: Multidrug-resistant Klebsiella pneumoniae MyNCGM076
Identifiers: BioSample: SAMD00193181; SRA: DRS113717
Organism: Klebsiella pneumoniae
Attributes:
    /sample name="MyNCGM076"
    /collection date="2016"
    /broad-scale environmental context="missing"
    /local-scale environmental context="missing"
    /environmental medium="missing"
    /geographic location="Myanmar:Mandalay"
    /host="Homo sapiens"
    /isolation and growth condition="missing"
    /latitude and longitude="16.8 N 96.2 E"
    /number of replicons="missing"
    /project name="Multidrug-resistant Klebsiella pneumoniae in medical settings in Myanmar"
    /reference for biomaterial="missing"
    /strain="MyNCGM076"
Description:
Keywords: GSC:MIxS;MIGS:6.0
Accession: SAMD00193181	ID: 13281889

168: Pathogen: clinical or host-associated sample from Klebsiella pneumoniae
Identifiers: BioSample: SAMN14402356; Sample name: VBA10835
Organism: Klebsiella pneumoniae
Attributes:
    /strain="BA10835"
    /collected by="Dept of Microbiology, CMC Vellore"
    /collection date="2019"
    /geographic location="India"
    /host="Homo sapiens"
    /host disease="Bacteremia"
    /isolation source="blood"
    /latitude and longitude="12.9246 N 79.1348 E"
Accession: SAMN14402356	ID: 14402356

169: Multidrug-resistant Klebsiella pneumoniae MyNCGM084
Identifiers: BioSample: SAMD00193183; SRA: DRS113719
Organism: Klebsiella pneumoniae
Attributes:
    /sample name="MyNCGM084"
    /collection date="2016"
    /broad-scale environmental context="missing"
    /local-scale environmental context="missing"
    /environmental medium="missing"
    /geographic location="Myanmar:Naypyitaw"
    /host="Homo sapiens"
    /isolation and growth condition="missing"
    /latitude and longitude="16.9 N 96.1 E"
    /number of replicons="missing"
    /project name="Multidrug-resistant Klebsiella pneumoniae in medical settings in Myanmar"
    /reference for biomaterial="missing"
    /strain="MyNCGM084"
Description:
Keywords: GSC:MIxS;MIGS:6.0
Accession: SAMD00193183	ID: 13281891

170: Klebsiella pneumoniae MH16-335M
Identifiers: BioSample: SAMD00112942
Organism: Klebsiella pneumoniae
Attributes:
    /sample name="MH16-335M"
    /collection date="2016"
    /encoded traits="blaNDM-4"
    /broad-scale environmental context="not applicable"
    /local-scale environmental context="not applicable"
    /environmental medium="blood"
    /geographic location="Viet Nam:Hanoi"
    /host="Homo sapiens"
    /isolation and growth condition="missing"
    /latitude and longitude="21.0277 N 105.8341 E"
    /locus_tag_prefix="VNKP16335"
    /number of replicons="missing"
    /project name="Molecular epidemiology of carbapenem-resistant Enterobacteriaceae isolated in Vietnam"
    /reference for biomaterial="missing"
    /strain="MH16-335M"
Description:
MIC of MEPM, 16 mg/L; IPM, 16 mg/L determined by E-test
Keywords: GSC:MIxS;MIGS:6.0
Accession: SAMD00112942	ID: 8924543

171: Microbe sample from Klebsiella pneumoniae
Identifiers: BioSample: SAMN08455837; Sample name: NUHL30457
Organism: Klebsiella pneumoniae
Attributes:
    /strain="NUHL30457"
    /host="Homo sapiens"
    /collection date="2016-10-24"
    /geographic location="China:Nanchang"
    /sample type="tissue sample"
Accession: SAMN08455837	ID: 8455837

172: Pathogen: clinical or host-associated sample from Klebsiella pneumoniae
Identifiers: BioSample: SAMN08605586; Sample name: CMC_VBA2275
Organism: Klebsiella pneumoniae
Attributes:
    /strain="BA2275"
    /collected by="Christian Medical College, Vellore"
    /collection date="2018"
    /geographic location="India"
    /host="Homo sapiens"
    /host disease="Bacteremia"
    /isolation source="blood"
    /latitude and longitude="12.9165 N 79.1325 E"
Accession: SAMN08605586	ID: 8605586

173: The Microbe sample of Klebsiella pneumoniae strain WCHKP040009
Identifiers: BioSample: SAMN08624675; Sample name: The Microbe sample of Klebsiella pneumoniae strain WCHKP040009; SRA: SRS3138971
Organism: Klebsiella pneumoniae
Attributes:
    /strain="WCHKP040009"
    /host="Homo sapiens"
    /collection date="2017-03-22"
    /geographic location="China: Chengdu, Sichuan"
    /sample type="Pure Culture"
Accession: SAMN08624675	ID: 8624675

174: The Microbe sample of Klebsiella pneumoniae strain SCKP020018
Identifiers: BioSample: SAMN08624691; Sample name: The Microbe sample of Klebsiella pneumoniae strain SCKP020018; SRA: SRS3135789
Organism: Klebsiella pneumoniae
Attributes:
    /strain="SCKP020018"
    /host="Homo sapiens"
    /collection date="2016-10-15"
    /geographic location="China: Meishan, Sichuan"
    /sample type="Pure Culture"
Accession: SAMN08624691	ID: 8624691

175: Pathogen: clinical or host-associated sample from Klebsiella pneumoniae
Identifiers: BioSample: SAMN08663449; CFSAN: CFSAN054111
Organism: Klebsiella pneumoniae
Attributes:
    /strain="CFSAN054111"
    /collected by="DTU National Food Institute"
    /collection date="2012-05-10"
    /isolation source="missing"
    /geographic location="Germany"
    /latitude and longitude="missing"
    /host disease="missing"
    /isolate name alias="GMI16-006-BACT"
    /attribute_package="clinical/host-associated"
    /host="Homo sapiens"
    /PublicAccession="CFSAN054111"
    /ProjectAccession="PRJNA243331"
    /Species="pneumoniae"
    /Genus="Klebsiella"
    /ontological term="missing:GENEPIO_0001618"
    /IFSAC+ Category="clinical/research, human"
    /source type="human"
Accession: SAMN08663449	ID: 8663449

176: Microbe sample from Klebsiella pneumoniae
Identifiers: BioSample: SAMN08848079; Sample name: SCM96
Organism: Klebsiella pneumoniae
Attributes:
    /strain="SCM96"
    /host="Homo sapiens"
    /isolation source="Sputum sample"
    /collection date="2017-07-06"
    /geographic location="China"
    /sample type="Sputum sample"
    /age="missing"
    /biomaterial provider="missing"
Accession: SAMN08848079	ID: 8848079

177: Klebsiella pneumoniae 3214
Identifiers: BioSample: SAMN08915824; Sample name: 3214
Organism: Klebsiella pneumoniae
Attributes:
    /collected by="Weiqi Su"
    /collection date="2017-03"
    /geographic location="China:Qingdao"
    /host="Homo sapiens"
    /host disease="pneumonia"
    /isolation source="sputum"
    /latitude and longitude="37.09 N 121 E"
    /strain="3214"
Description:
Characterization of Klebsiella pneumoniae strain
Accession: SAMN08915824	ID: 8915824

178: Klebsiella pneumoniae MH15-289M
Identifiers: BioSample: SAMD00112932
Organism: Klebsiella pneumoniae
Attributes:
    /sample name="MH15-289M"
    /collection date="2015"
    /encoded traits="blaNDM-1"
    /broad-scale environmental context="not applicable"
    /local-scale environmental context="not applicable"
    /environmental medium="blood"
    /geographic location="Viet Nam:Hanoi"
    /host="Homo sapiens"
    /isolation and growth condition="missing"
    /latitude and longitude="21.0277 N 105.8341 E"
    /locus_tag_prefix="VNKP15289"
    /number of replicons="missing"
    /project name="Molecular epidemiology of carbapenem-resistant Enterobacteriaceae isolated in Vietnam"
    /reference for biomaterial="missing"
    /strain="MH15-289M"
Description:
MIC of MEPM, >32 mg/L; IPM, >32 mg/L determined by E-test
Keywords: GSC:MIxS;MIGS:6.0
Accession: SAMD00112932	ID: 8924533

179: Klebsiella pneumoniae MH16-398D
Identifiers: BioSample: SAMD00112933
Organism: Klebsiella pneumoniae
Attributes:
    /sample name="MH16-398D"
    /collection date="2016"
    /encoded traits="blaNDM-1"
    /broad-scale environmental context="not applicable"
    /local-scale environmental context="not applicable"
    /environmental medium="pus"
    /geographic location="Viet Nam:Hanoi"
    /host="Homo sapiens"
    /isolation and growth condition="missing"
    /latitude and longitude="21.0277 N 105.8341 E"
    /locus_tag_prefix="VNKP16398"
    /number of replicons="missing"
    /project name="Molecular epidemiology of carbapenem-resistant Enterobacteriaceae isolated in Vietnam"
    /reference for biomaterial="missing"
    /strain="MH16-398D"
Description:
MIC of MEPM, 8 mg/L; IPM, 2 mg/L determined by E-test
Keywords: GSC:MIxS;MIGS:6.0
Accession: SAMD00112933	ID: 8924534

180: Klebsiella pneumoniae MH15-208H
Identifiers: BioSample: SAMD00112935
Organism: Klebsiella pneumoniae
Attributes:
    /sample name="MH15-208H"
    /collection date="2015"
    /encoded traits="blaNDM-1"
    /broad-scale environmental context="not applicable"
    /local-scale environmental context="not applicable"
    /environmental medium="sputum"
    /geographic location="Viet Nam:Hanoi"
    /host="Homo sapiens"
    /isolation and growth condition="missing"
    /latitude and longitude="21.0277 N 105.8341 E"
    /locus_tag_prefix="VNKP15208"
    /number of replicons="missing"
    /project name="Molecular epidemiology of carbapenem-resistant Enterobacteriaceae isolated in Vietnam"
    /reference for biomaterial="missing"
    /strain="MH15-208H"
Description:
MIC of MEPM, >32 mg/L; IPM, >32 mg/L determined by E-test
Keywords: GSC:MIxS;MIGS:6.0
Accession: SAMD00112935	ID: 8924536

181: Klebsiella pneumoniae MH16-390M
Identifiers: BioSample: SAMD00112940
Organism: Klebsiella pneumoniae
Attributes:
    /sample name="MH16-390M"
    /collection date="2016"
    /encoded traits="blaNDM-1"
    /broad-scale environmental context="not applicable"
    /local-scale environmental context="not applicable"
    /environmental medium="blood"
    /geographic location="Viet Nam:Hanoi"
    /host="Homo sapiens"
    /isolation and growth condition="missing"
    /latitude and longitude="21.0277 N 105.8341 E"
    /locus_tag_prefix="VNKP16390"
    /number of replicons="missing"
    /project name="Molecular epidemiology of carbapenem-resistant Enterobacteriaceae isolated in Vietnam"
    /reference for biomaterial="missing"
    /strain="MH16-390M"
Description:
MIC of MEPM, 8 mg/L; IPM, 8 mg/L determined by E-test
Keywords: GSC:MIxS;MIGS:6.0
Accession: SAMD00112940	ID: 8924541

182: Pathogen: environmental/food/other sample from Klebsiella pneumoniae
Identifiers: BioSample: SAMN13497075; Sample name: EGKP3; SRA: SRS5822399
Organism: Klebsiella pneumoniae
Attributes:
    /strain="EGKP3"
    /collected by="Veterinarian"
    /host="Homo sapiens"
    /collection date="2015"
    /geographic location="Egypt"
    /isolation source="fecal isolate from poultry farm worker"
    /latitude and longitude="30.0131 N 31.2089 E"
Accession: SAMN13497075	ID: 13497075

183: whole genome sequence of KP33
Identifiers: BioSample: SAMD00110861
Organism: Klebsiella pneumoniae
Attributes:
    /sample name="KP33"
    /collection date="2014-06-13"
    /encoded traits="blaNDM-1"
    /broad-scale environmental context="not applicable"
    /local-scale environmental context="urine"
    /environmental medium="missing"
    /geographic location="Thailand:Bangkok"
    /host="Homo sapiens"
    /isolation and growth condition="missing"
    /latitude and longitude="13.766619 N 100.526786 E"
    /locus_tag_prefix="TRKP33"
    /number of replicons="missing"
    /project name="Molecular epidemiology of carbapenem-resistant Enterobacteriaceae"
    /reference for biomaterial="missing"
    /strain="KP33"
Description:
MIC of MEPM, >16 mg/L, determined by a microdilution method
Keywords: GSC:MIxS;MIGS:6.0
Accession: SAMD00110861	ID: 8977654

184: Klebsiella pneumoniae: clinical isolate 2015
Identifiers: BioSample: SAMN09104544; Sample name: PIMB15ND2KP27
Organism: Klebsiella pneumoniae
Attributes:
    /strain="PIMB15ND2KP27"
    /host="Homo sapiens"
    /collection date="2015-03-18"
    /geographic location="Viet Nam: Ho Chi Minh"
    /sample type="sputum"
Accession: SAMN09104544	ID: 9104544

185: Pathogen: clinical or host-associated sample from Klebsiella pneumoniae
Identifiers: BioSample: SAMN09499700; Sample name: 205880
Organism: Klebsiella pneumoniae
Attributes:
    /strain="205880"
    /collected by="Dongsheng Zhou"
    /collection date="2012"
    /geographic location="China: Chongqing"
    /host="Homo sapiens"
    /host disease="Respiratory System Infection"
    /isolation source="Physical"
    /latitude and longitude="29.57 N 106.55 E"
Accession: SAMN09499700	ID: 9499700

186: Pathogen: clinical or host-associated sample from Klebsiella pneumoniae
Identifiers: BioSample: SAMN09499702; Sample name: 309074
Organism: Klebsiella pneumoniae
Attributes:
    /strain="309074"
    /collected by="Dongsheng Zhou"
    /collection date="2013"
    /geographic location="China: Handan"
    /host="Homo sapiens"
    /host disease="Respiratory System Infection"
    /isolation source="Physical"
    /latitude and longitude="36.62 N 114.48 E"
    /host age="47"
    /host sex="female"
Accession: SAMN09499702	ID: 9499702

187: Klebsiella pneumoniae subsp. pneumoniae strain CCRI-22199
Identifiers: BioSample: SAMN09692822; Sample name: CCRI-22199; SRA: SRS5105479
Organism: Klebsiella pneumoniae subsp. pneumoniae
Attributes:
    /strain="CCRI-22199"
    /collected by="Jean Longtin"
    /collection date="2012-09-10"
    /geographic location="Canada:Quebec City"
    /host="Homo sapiens"
    /host disease="verification for resistant bacteria"
    /isolation source="anal sample"
    /latitude and longitude="46.8371 N 71.2265 W"
    /host age="2 months"
    /host sex="male"
    /sub species="pneumoniae"
Description:
Producer of carbapenemase NDM-1 and extended-spectrum Beta-lactamase CTX-M-15
Accession: SAMN09692822	ID: 9692822

188: whole genome sequence of M3-21
Identifiers: BioSample: SAMD00059761; SRA: DRS074965
Organism: Klebsiella pneumoniae
Attributes:
    /sample name="M3-21"
    /collection date="2015-11-20"
    /encoded traits="blaNDM-1"
    /broad-scale environmental context="not applicable"
    /local-scale environmental context="human urine"
    /environmental medium="not applicable"
    /geographic location="Myanmar:Yangon"
    /host="Homo sapiens"
    /isolation and growth condition="missing"
    /latitude and longitude="16.7788 N 96.1490 E"
    /locus_tag_prefix="MYKP321"
    /number of replicons="missing"
    /project name="Molecular epidemiology of carbapenem-resistant Enterobacteriaceae"
    /reference for biomaterial="missing"
    /strain="M321"
Description:
MIC of MEPM, 8 mg/L, determined by a microdilution method
Keywords: GSC:MIxS;MIGS:6.0
Accession: SAMD00059761	ID: 9935079

189: Microbe sample from Klebsiella pneumoniae
Identifiers: BioSample: SAMN10249009; Sample name: KP_160; SRA: SRS5369311
Organism: Klebsiella pneumoniae
Attributes:
    /strain="KP_160"
    /isolation source="bedside light switch in hospital intensive care unit"
    /collection date="2016-02"
    /geographic location="Pakistan"
    /sample type="whole organism"
    /relative_week="2"
    /collection_room="PAK-3"
Accession: SAMN10249009	ID: 10249009

190: Pathogen: clinical or host-associated sample from Klebsiella pneumoniae
Identifiers: BioSample: SAMN10531975; Sample name: NH34
Organism: Klebsiella pneumoniae
Attributes:
    /strain="NH34"
    /collected by="Nan hospital"
    /collection date="2014-09"
    /geographic location="Thailand: Chiang Mai"
    /host="Homo sapiens"
    /host disease="Gastroenteritis"
    /isolation source="sputum"
    /latitude and longitude="18.79038 N 98.98468 E"
Accession: SAMN10531975	ID: 10531975

191: Pathogen: clinical or host-associated sample from Klebsiella pneumoniae
Identifiers: BioSample: SAMN10935845; Sample name: 1970_kpn; SRA: SRS4370983
Organism: Klebsiella pneumoniae
Attributes:
    /strain="1970_kpn"
    /collected by="State Budgetary Healthcare Institution Saint-Petersburg clinical scientific and practical center for special types of medical care (oncology-oriented)"
    /collection date="2018-04-04"
    /geographic location="Russia: Saint-Petersburg"
    /host="Homo sapiens"
    /host disease="not applicable"
    /isolation source="urine"
    /latitude and longitude="60.11 N 30.18 E"
Accession: SAMN10935845	ID: 10935845

192: Pathogen: clinical or host-associated sample from Klebsiella pneumoniae
Identifiers: BioSample: SAMN11056345; Sample name: FDAARGOS_630; SRA: SRS4698563
Organism: Klebsiella pneumoniae
Attributes:
    /geographic location="USA: MI"
    /collected by="University of Michigan Health System"
    /isolation source="clinical isolate"
    /collection date="Unknown"
    /strain="FDAARGOS_630"
    /latitude and longitude="Not applicable"
    /isolate name alias="FDAARGOS_630"
    /identification method="Phenotypic and Molecular Methods"
    /host sex="Unknown"
    /host disease="Unknown"
    /host age="Unknown"
    /host="Homo sapiens"
    /culture collection="FDA:FDAARGOS_630"
    /isolate="Not applicable"
    /host disease outcome="Unknown"
    /host health state="Unknown"
    /host description="Not applicable"
    /host disease stage="Unknown"
Accession: SAMN11056345	ID: 11056345

193: Klebsiella pneumoniae strain XZA88 plasmid pNDM-XZA88
Identifiers: BioSample: SAMN19573940; Sample name: Klebsiella pneumoniae strain XZA88 plasmid pNDM-XZA88
Organism: Klebsiella pneumoniae
Attributes:
    /strain="XZA88"
    /collected by="ziyan Kong"
    /collection date="2019-01-16"
    /geographic location="China: Jiangsu Province"
    /host="Homo sapiens"
    /host disease="Klebsiella pneumoniae pneumonia"
    /isolation source="sputum"
    /latitude and longitude="not applicable"
Accession: SAMN19573940	ID: 19573940

194: Microbe sample from Klebsiella pneumoniae
Identifiers: BioSample: SAMN18878033; Sample name: 2021 Samples 332; SRA: SRS8784852
Organism: Klebsiella pneumoniae
Attributes:
    /strain="SCPM-O-B-8912 (11PKP/19a)"
    /host="Homo sapiens"
    /isolation source="intestine"
    /collection date="2019-10-18"
    /geographic location="Russia: Moscow"
    /sample type="Cell culture"
Accession: SAMN18878033	ID: 18878033

195: Microbe sample from Klebsiella pneumoniae
Identifiers: BioSample: SAMN18878040; Sample name: 2021 Samples 339; SRA: SRS8784859
Organism: Klebsiella pneumoniae
Attributes:
    /strain="SCPM-O-B-8919 (12PKP/19c)"
    /host="Homo sapiens"
    /isolation source="intestine"
    /collection date="2019-10-31"
    /geographic location="Russia: Moscow"
    /sample type="Cell culture"
Accession: SAMN18878040	ID: 18878040

196: Pathogen: clinical or host-associated sample from Klebsiella pneumoniae subsp. pneumoniae
Identifiers: BioSample: SAMN18913844; Sample name: MRSN752019; SRA: SRS8791827
Organism: Klebsiella pneumoniae subsp. pneumoniae
Attributes:
    /strain="MRSN752019"
    /collected by="University of Siena"
    /collection date="2019-05-26"
    /geographic location="Italy: Siena"
    /host="Homo sapiens"
    /host disease="not collected"
    /isolation source="Surveillance"
    /latitude and longitude="not collected"
    /sub species="pneumoniae"
Accession: SAMN18913844	ID: 18913844

197: Pathogen: clinical or host-associated sample from Klebsiella pneumoniae
Identifiers: BioSample: SAMN28748618; Sample name: PIMB12ND17
Organism: Klebsiella pneumoniae
Attributes:
    /strain="KP12ND17"
    /isolate="Not applicable"
    /collected by="Children's hospital 2"
    /collection date="2012"
    /geographic location="Viet Nam"
    /host="Homo sapiens"
    /host disease="Not applicable"
    /isolation source="Not applicable"
    /latitude and longitude="10.7811 N 106.7028 E"
Accession: SAMN28748618	ID: 28748618

198: Pathogen: clinical or host-associated sample from Klebsiella pneumoniae subsp. pneumoniae
Identifiers: BioSample: SAMN18913859; Sample name: MRSN752165; SRA: SRS8791769
Organism: Klebsiella pneumoniae subsp. pneumoniae
Attributes:
    /strain="MRSN752165"
    /collected by="University of Siena"
    /collection date="2019-08-01"
    /geographic location="Italy: Siena"
    /host="Homo sapiens"
    /host disease="not collected"
    /isolation source="Surveillance"
    /latitude and longitude="not collected"
    /sub species="pneumoniae"
Accession: SAMN18913859	ID: 18913859

199: Pathogen: clinical or host-associated sample from klebsiella pneumoniae
Identifiers: BioSample: SAMN18920621; Sample name: kpn-hn621010638328
Organism: Klebsiella pneumoniae subsp. pneumoniae
Attributes:
    /strain="kpn-hnqyy"
    /collected by="Zhengzhou Univercity"
    /collection date="2021-01-06"
    /geographic location="China"
    /host="Homo sapiens"
    /host disease="leukemia/pancreatitis"
    /isolation source="Abdominal pus"
    /latitude and longitude="34.16 N 112.42 E"
    /sub species="pneumoniae"
Accession: SAMN18920621	ID: 18920621

200: Pathogen: clinical or host-associated sample from Klebsiella pneumoniae
Identifiers: BioSample: SAMN28748617; Sample name: PIMB11ND165
Organism: Klebsiella pneumoniae
Attributes:
    /strain="KP11ND165"
    /isolate="Not applicable"
    /collected by="Children's hospital 2"
    /collection date="2011"
    /geographic location="Viet Nam"
    /host="Homo sapiens"
    /host disease="Fever"
    /isolation source="urine"
    /latitude and longitude="10.7811 N 106.7028 E"
Accession: SAMN28748617	ID: 28748617


201: Pathogen: clinical or host-associated sample from Klebsiella pneumoniae
Identifiers: BioSample: SAMN19290753; Sample name: KP32558
Organism: Klebsiella pneumoniae
Attributes:
    /strain="KP32558"
    /collected by="China-Japan Friendship Hospital"
    /collection date="2020-09"
    /geographic location="China: Bejing"
    /host="Homo sapiens"
    /host disease="lung transplant"
    /isolation source="balf"
    /latitude and longitude="40.22 N 116.23 E"
Accession: SAMN19290753	ID: 19290753

202: Microbe sample from Klebsiella pneumoniae
Identifiers: BioSample: SAMN19312573; Sample name: KPC-2 ST11 Kpn
Organism: Klebsiella pneumoniae
Attributes:
    /strain="KPC-2"
    /host="Homo sapiens"
    /isolation source="sputum"
    /collection date="2020-12-28"
    /geographic location="China:Wuhan"
    /sample type="whole organism"
Accession: SAMN19312573	ID: 19312573

203: Pathogen: clinical or host-associated sample from Klebsiella pneumoniae
Identifiers: BioSample: SAMN19523143; Sample name: K11; SRA: SRS9122611
Organism: Klebsiella pneumoniae
Attributes:
    /genotype="ST3815"
    /strain="K11"
    /collected by="Hospital in South England"
    /collection date="2017"
    /geographic location="United Kingdom"
    /host="Homo sapiens"
    /host disease="screen"
    /isolation source="rectal swab"
    /latitude and longitude="missing"
Accession: SAMN19523143	ID: 19523143

204: Pathogen: clinical or host-associated sample from Klebsiella pneumoniae
Identifiers: BioSample: SAMN28748620; Sample name: PIMB13BD29
Organism: Klebsiella pneumoniae
Attributes:
    /strain="KP13BD29"
    /isolate="Not applicable"
    /collected by="Binh Dan Hospital"
    /collection date="2013"
    /geographic location="Viet Nam"
    /host="Homo sapiens"
    /host disease="Urethral stricture"
    /isolation source="Pus"
    /latitude and longitude="10.7742 N 106.6814 E"
Accession: SAMN28748620	ID: 28748620

205: 0
Identifiers: BioSample: SAMN19925006; Sample name: CDI231; SRA: SRS12508170
Organism: Klebsiella pneumoniae
Attributes:
    /strain="CDI231"
    /collected by="not applicable"
    /collection date="not applicable"
    /geographic location="not applicable"
    /host="Homo sapiens"
    /host disease="not applicable"
    /isolation source="not applicable"
    /latitude and longitude="not applicable"
Accession: SAMN19925006	ID: 19925006

206: Microbe sample from Klebsiella pneumoniae
Identifiers: BioSample: SAMN28515229; Sample name: NK01067
Organism: Klebsiella pneumoniae
Attributes:
    /strain="NK01067"
    /isolation source="hospital"
    /collection date="2020-08-27"
    /geographic location="China: Hebei"
    /sample type="mixed culture"
Accession: SAMN28515229	ID: 28515229

207: Pathogen: clinical or host-associated sample from Klebsiella pneumoniae subsp. pneumoniae
Identifiers: BioSample: SAMN19931468; Sample name: KP72
Organism: Klebsiella pneumoniae subsp. pneumoniae
Attributes:
    /strain="KP72"
    /collected by="Hu Ying"
    /collection date="2013-03"
    /geographic location="China:Kunming"
    /host="Homo sapiens"
    /host disease="Klebsiella infection"
    /isolation source="urine"
    /latitude and longitude="25.05 N 102.68 E"
    /sub species="pneumoniae"
Accession: SAMN19931468	ID: 19931468

208: Pathogen: clinical or host-associated sample from Klebsiella pneumoniae subsp. pneumoniae
Identifiers: BioSample: SAMN19931475; Sample name: KP82
Organism: Klebsiella pneumoniae subsp. pneumoniae
Attributes:
    /strain="KP82"
    /collected by="Hu Ying"
    /collection date="2013-05"
    /geographic location="China:Kunming"
    /host="Homo sapiens"
    /host disease="Klebsiella infection"
    /isolation source="sputum"
    /latitude and longitude="25.05 N 102.68 E"
    /sub species="pneumoniae"
Accession: SAMN19931475	ID: 19931475

209: Microbe sample from Klebsiella pneumoniae
Identifiers: BioSample: SAMN20422820; Sample name: K191773; SRA: SRS11643086
Organism: Klebsiella pneumoniae
Attributes:
    /strain="K191773"
    /isolation source="sputum"
    /host="Homo sapiens"
    /collection date="2019-12-03"
    /geographic location="China:wuxi"
    /sample type="pure culture"
Accession: SAMN20422820	ID: 20422820

210: Microbe sample from Klebsiella pneumoniae
Identifiers: BioSample: SAMN20424378; Sample name: kp1678
Organism: Klebsiella pneumoniae
Attributes:
    /strain="1678"
    /host="Homo sapiens"
    /collection date="2021-07-27"
    /geographic location="China"
    /sample type="whole organism"
Accession: SAMN20424378	ID: 20424378

211: Pathogen: clinical or host-associated sample from Klebsiella pneumoniae
Identifiers: BioSample: SAMN28174102; Sample name: MB9481; SRA: SRS12965128
Organism: Klebsiella pneumoniae
Attributes:
    /collected by="MDACC"
    /collection date="2019-11-24"
    /geographic location="USA: Houston"
    /host="Homo sapiens"
    /host disease="Bacteremia"
    /isolation source="blood"
    /latitude and longitude="29.7068 N 95.3971 W"
    /genotype="ST14"
    /isolate="missing"
    /strain="5547"
Accession: SAMN28174102	ID: 28174102

212: Pathogen: clinical or host-associated sample from Klebsiella pneumoniae
Identifiers: BioSample: SAMN20856063; Sample name: AR8416
Organism: Klebsiella pneumoniae
Attributes:
    /strain="AR8416"
    /host="Homo sapiens"
    /collection date="2019-07"
    /geographic location="China:Shanghai,Hangzhou,Zhejiang Province"
    /sample type="metagenomic assembly"
Accession: SAMN20856063	ID: 20856063

213: MIGS Cultured Bacterial/Archaeal sample from Klebsiella pneumoniae
Identifiers: BioSample: SAMN20924843; Sample name: 5880C
Organism: Klebsiella pneumoniae
Attributes:
    /strain="K5880C"
    /collection date="2018"
    /broad-scale environmental context="human"
    /local-scale environmental context="urine"
    /environmental medium="missing"
    /geographic location="missing"
    /host="missing"
    /isolation and growth condition="urine"
    /latitude and longitude="missing"
    /number of replicons="missing"
    /reference for biomaterial="missing"
Description:
Keywords: GSC:MIxS;MIGS:6.0
Accession: SAMN20924843	ID: 20924843

214: Microbe sample from Klebsiella pneumoniae
Identifiers: BioSample: SAMN18613623; Sample name: dm796c
Organism: Klebsiella pneumoniae
Attributes:
    /host="Homo sapiens"
    /isolation source="Wound swab"
    /collection date="2017-05-13"
    /geographic location="Bangladesh: Dhaka"
    /sample type="Pure culture one microbial species"
    /strain="dm796c"
Accession: SAMN18613623	ID: 18613623

215: Microbe sample from Klebsiella pneumoniae
Identifiers: BioSample: SAMN18613586; Sample name: dm654a
Organism: Klebsiella pneumoniae
Attributes:
    /host="Homo sapiens"
    /isolation source="Wound swab"
    /collection date="2017-04-04"
    /geographic location="Bangladesh: Dhaka"
    /sample type="Pure culture one microbial species"
    /strain="dm654a"
Accession: SAMN18613586	ID: 18613586

216: Microbe sample from Klebsiella pneumoniae
Identifiers: BioSample: SAMN18613598; Sample name: dm693b
Organism: Klebsiella pneumoniae
Attributes:
    /host="Homo sapiens"
    /isolation source="Wound swab"
    /collection date="2017-04-15"
    /geographic location="Bangladesh: Dhaka"
    /sample type="Pure culture one microbial species"
    /strain="dm693b"
Accession: SAMN18613598	ID: 18613598

217: Microbe sample from Klebsiella pneumoniae
Identifiers: BioSample: SAMN18613607; Sample name: dm730a
Organism: Klebsiella pneumoniae
Attributes:
    /host="Homo sapiens"
    /isolation source="Wound swab"
    /collection date="2017-04-24"
    /geographic location="Bangladesh: Dhaka"
    /sample type="Pure culture one microbial species"
    /strain="dm730a"
Accession: SAMN18613607	ID: 18613607

218: Microbe sample from Klebsiella pneumoniae
Identifiers: BioSample: SAMN18613609; Sample name: dm740a
Organism: Klebsiella pneumoniae
Attributes:
    /host="Homo sapiens"
    /isolation source="urine"
    /collection date="2017-04-26"
    /geographic location="Bangladesh: Dhaka"
    /sample type="Pure culture one microbial species"
    /strain="dm740a"
Accession: SAMN18613609	ID: 18613609

219: Microbe sample from Klebsiella pneumoniae
Identifiers: BioSample: SAMN18613611; Sample name: dm749b
Organism: Klebsiella pneumoniae
Attributes:
    /host="Homo sapiens"
    /isolation source="Wound swab"
    /collection date="2017-04-27"
    /geographic location="Bangladesh: Dhaka"
    /sample type="Pure culture one microbial species"
    /strain="dm749b"
Accession: SAMN18613611	ID: 18613611

220: Microbe sample from Klebsiella pneumoniae
Identifiers: BioSample: SAMN18613612; Sample name: dm760b
Organism: Klebsiella pneumoniae
Attributes:
    /host="Homo sapiens"
    /isolation source="Wound swab"
    /collection date="2017-05-02"
    /geographic location="Bangladesh: Dhaka"
    /sample type="Pure culture one microbial species"
    /strain="dm760b"
Accession: SAMN18613612	ID: 18613612

221: Microbe sample from Klebsiella pneumoniae
Identifiers: BioSample: SAMN18613615; Sample name: dm770b
Organism: Klebsiella pneumoniae
Attributes:
    /host="Homo sapiens"
    /isolation source="Wound swab"
    /collection date="2017-05-04"
    /geographic location="Bangladesh: Dhaka"
    /sample type="Pure culture one microbial species"
    /strain="dm770b"
Accession: SAMN18613615	ID: 18613615

222: Microbe sample from Klebsiella pneumoniae
Identifiers: BioSample: SAMN18613617; Sample name: dm778b
Organism: Klebsiella pneumoniae
Attributes:
    /host="Homo sapiens"
    /isolation source="urine"
    /collection date="2017-05-07"
    /geographic location="Bangladesh: Dhaka"
    /sample type="Pure culture one microbial species"
    /strain="dm778b"
Accession: SAMN18613617	ID: 18613617

223: Microbe sample from Klebsiella pneumoniae
Identifiers: BioSample: SAMN18613619; Sample name: dm780b
Organism: Klebsiella pneumoniae
Attributes:
    /host="Homo sapiens"
    /isolation source="urine"
    /collection date="2017-05-08"
    /geographic location="Bangladesh: Dhaka"
    /sample type="Pure culture one microbial species"
    /strain="dm780b"
Accession: SAMN18613619	ID: 18613619

224: Pathogen: clinical or host-associated sample from Klebsiella pneumoniae
Identifiers: BioSample: SAMN21016509; Sample name: K. pneumoniae BD-14
Organism: Klebsiella pneumoniae
Attributes:
    /strain="BD-14"
    /collected by="Labormedizinisches Zentrum Dr Risch AG, Waldeggstrasse 37, 3097 Liebefeld, Switzerland"
    /collection date="2018"
    /geographic location="Switzerland"
    /host="Homo sapiens"
    /host disease="not applicable"
    /isolation source="not applicable"
    /latitude and longitude="46.9321 N 7.4199 E"
Accession: SAMN21016509	ID: 21016509

225: Microbe sample from Klebsiella pneumoniae
Identifiers: BioSample: SAMN18613626; Sample name: dm803b
Organism: Klebsiella pneumoniae
Attributes:
    /host="Homo sapiens"
    /isolation source="Wound swab"
    /collection date="2017-05-15"
    /geographic location="Bangladesh: Dhaka"
    /sample type="Pure culture one microbial species"
    /strain="dm803b"
Accession: SAMN18613626	ID: 18613626

226: Microbe sample from Klebsiella pneumoniae
Identifiers: BioSample: SAMN18613630; Sample name: dm815
Organism: Klebsiella pneumoniae
Attributes:
    /host="Homo sapiens"
    /isolation source="Wound swab"
    /collection date="2017-05-18"
    /geographic location="Bangladesh: Dhaka"
    /sample type="Pure culture one microbial species"
    /strain="dm815"
Accession: SAMN18613630	ID: 18613630

227: Microbe sample from Klebsiella pneumoniae
Identifiers: BioSample: SAMN18613641; Sample name: dm849a
Organism: Klebsiella pneumoniae
Attributes:
    /host="Homo sapiens"
    /isolation source="urine"
    /collection date="2017-05-28"
    /geographic location="Bangladesh: Dhaka"
    /sample type="Pure culture one microbial species"
    /strain="dm849a"
Accession: SAMN18613641	ID: 18613641

228: Microbe sample from Klebsiella pneumoniae
Identifiers: BioSample: SAMN18613644; Sample name: dm883b
Organism: Klebsiella pneumoniae
Attributes:
    /host="Homo sapiens"
    /isolation source="Wound swab"
    /collection date="2017-06-17"
    /geographic location="Bangladesh: Dhaka"
    /sample type="Pure culture one microbial species"
    /strain="dm883b"
Accession: SAMN18613644	ID: 18613644

229: Microbe sample from Klebsiella pneumoniae
Identifiers: BioSample: SAMN18613648; Sample name: dm899b
Organism: Klebsiella pneumoniae
Attributes:
    /host="Homo sapiens"
    /isolation source="Wound swab"
    /collection date="2017-06-21"
    /geographic location="Bangladesh: Dhaka"
    /sample type="Pure culture one microbial species"
    /strain="dm899b"
Accession: SAMN18613648	ID: 18613648

230: Microbe sample from Klebsiella pneumoniae
Identifiers: BioSample: SAMN18613664; Sample name: dm930b
Organism: Klebsiella pneumoniae
Attributes:
    /host="Homo sapiens"
    /isolation source="Wound swab"
    /collection date="2017-07-06"
    /geographic location="Bangladesh: Dhaka"
    /sample type="Pure culture one microbial species"
    /strain="dm930b"
Accession: SAMN18613664	ID: 18613664

231: Pathogen: clinical or host-associated sample from Klebsiella pneumoniae subsp. pneumoniae
Identifiers: BioSample: SAMN18614724; Sample name: 1657_Kpn
Organism: Klebsiella pneumoniae subsp. pneumoniae
Attributes:
    /strain="1657"
    /collected by="Clinical Research and Practical Center of Specialized Types of Medical Care (Oncologic)"
    /collection date="2017-04-26"
    /geographic location="Russia"
    /host="Homo sapiens"
    /host disease="Breast cancer, pneumonia, sepsis"
    /isolation source="wound"
    /latitude and longitude="60.07 N 30.11 E"
    /host sex="female"
    /sub species="pneumoniae"
Accession: SAMN18614724	ID: 18614724

232: Pathogen: clinical or host-associated sample from Klebsiella pneumoniae subsp. pneumoniae
Identifiers: BioSample: SAMN18614837; Sample name: 1659_Kpn
Organism: Klebsiella pneumoniae subsp. pneumoniae
Attributes:
    /strain="1659"
    /collected by="Clinical Research and Practical Center of Specialized Types of Medical Care (Oncologic)"
    /collection date="2017-04-26"
    /geographic location="Russia: Saint Petersburg"
    /host="Homo sapiens"
    /host disease="Breast cancer, pneumonia, sepsis"
    /isolation source="urine"
    /latitude and longitude="60.07 N 30.11 E"
    /host sex="female"
    /sub species="pneumoniae"
Accession: SAMN18614837	ID: 18614837

233: Pathogen: clinical or host-associated sample from Klebsiella pneumoniae
Identifiers: BioSample: SAMN28748621; Sample name: PIMB14ND1
Organism: Klebsiella pneumoniae
Attributes:
    /strain="KP14ND1"
    /isolate="Not applicable"
    /collected by="Children's hospital 2"
    /collection date="2014"
    /geographic location="Viet Nam"
    /host="Homo sapiens"
    /host disease="Neonatal intestinal obstruction, lower respiratory infection"
    /isolation source="sputum"
    /latitude and longitude="10.7811 N 106.7028 E"
Accession: SAMN28748621	ID: 28748621

234: Microbe sample from klebsiella pneumoniae
Identifiers: BioSample: SAMN24907213; Sample name: AHSWKP25
Organism: Klebsiella pneumoniae
Attributes:
    /strain="AHSWKP25"
    /isolation source="blood"
    /host="Homo sapiens"
    /collection date="2021-07-25"
    /geographic location="China:Luzhou"
    /sample type="pure culture"
Description:
Klebsiella pneumoniae AHSWKP25 , complete genome
Accession: SAMN24907213	ID: 24907213

235: Pathogen: clinical or host-associated sample from Klebsiella pneumoniae
Identifiers: BioSample: SAMN27028875; Sample name: SHX180
Organism: Klebsiella pneumoniae
Attributes:
    /strain="SHX180"
    /collected by="HX"
    /collection date="2018"
    /geographic location="China"
    /host="Homo sapiens"
    /host disease="Bloodstream infection"
    /isolation source="blood"
    /latitude and longitude="39.54 N 116.25 E"
Accession: SAMN27028875	ID: 27028875

236: Pathogen: clinical or host-associated sample from Klebsiella pneumoniae
Identifiers: BioSample: SAMN26668869; Sample name: Bio30
Organism: Klebsiella pneumoniae
Attributes:
    /strain="Bio30"
    /isolation source="ear swab"
    /collected by="Mohammed Hasan Nabeel Almashat"
    /collection date="2016-03-03"
    /geographic location="Iraq: Baghdad"
    /host="Homo sapiens"
    /host disease="unknown"
    /latitude and longitude="33.294120 N 44.352331 E"
    /Meropenem resistant="MIC (32)"
Accession: SAMN26668869	ID: 26668869

237: Pathogen: clinical or host-associated sample from Klebsiella pneumoniae
Identifiers: BioSample: SAMN26292662; Sample name: F11
Organism: Klebsiella pneumoniae
Attributes:
    /strain="F11"
    /collected by="Dongguo Wang"
    /collection date="2019-12-31"
    /geographic location="China:Taizhou"
    /host="Homo sapiens"
    /host disease="pneumonia"
    /isolation source="Sputum specimen"
    /latitude and longitude="Missing"
Accession: SAMN26292662	ID: 26292662

238: Microbe sample from Klebsiella pneumoniae
Identifiers: BioSample: SAMN26116602; Sample name: NB5
Organism: Klebsiella pneumoniae
Attributes:
    /strain="NB5"
    /host="Homo sapiens"
    /isolation source="urine"
    /collection date="2017-07-11"
    /geographic location="China:Hangzhou"
    /sample type="single bacteria"
Accession: SAMN26116602	ID: 26116602

239: Microbe sample from Klebsiella pneumoniae
Identifiers: BioSample: SAMN26106931; Sample name: KP7728
Organism: Klebsiella pneumoniae
Attributes:
    /strain="KP7728"
    /host="Homo sapiens"
    /isolation source="stool"
    /collection date="2021-07-17"
    /geographic location="China:Hangzhou"
    /sample type="cell bacteria"
Accession: SAMN26106931	ID: 26106931

240: Microbe sample from Klebsiella pneumoniae
Identifiers: BioSample: SAMN25688211; Sample name: NB04
Organism: Klebsiella pneumoniae
Attributes:
    /strain="NB04"
    /host="Homo sapiens"
    /collection date="2021-06-11"
    /geographic location="China:Hangzhou"
    /sample type="cell bacteria"
Accession: SAMN25688211	ID: 25688211

241: Microbe sample from Klebsiella pneumoniae
Identifiers: BioSample: SAMN25529517; Sample name: NB05
Organism: Klebsiella pneumoniae
Attributes:
    /strain="NB05"
    /host="Homo sapiens"
    /collection date="2021-05-11"
    /geographic location="China:Hangzhou"
    /sample type="cell bacteria"
Accession: SAMN25529517	ID: 25529517

242: Microbe sample from Klebsiella pneumoniae
Identifiers: BioSample: SAMN23040606; Sample name: IMB2146; SRA: SRS11086182
Organism: Klebsiella pneumoniae
Attributes:
    /strain="ATCC BAA 2146"
    /culture collection="ATCC:BAA 2146"
    /isolation source="laboratory"
    /collection date="2021-04-02"
    /geographic location="China"
    /sample type="cell culture"
    /collected by="Haibin Li"
Accession: SAMN23040606	ID: 23040606

243: Pathogen: clinical or host-associated sample from Klebsiella pneumoniae
Identifiers: BioSample: SAMN25378372; Sample name: JNQH373
Organism: Klebsiella pneumoniae
Attributes:
    /isolate="JNQH373"
    /collected by="Mingju Hao"
    /collection date="2019-08"
    /geographic location="China"
    /host="Homo sapiens"
    /host disease="pneumoniae"
    /isolation source="blood"
    /latitude and longitude="36.66 N 116.99 E"
Accession: SAMN25378372	ID: 25378372

244: Pathogen: clinical or host-associated sample from Klebsiella pneumoniae
Identifiers: BioSample: SAMN27163438; Sample name: SCLZKP494
Organism: Klebsiella pneumoniae
Attributes:
    /strain="SCLZKP494"
    /collected by="Affiliated Hospital of Southwest Medical University"
    /collection date="2019-03-16"
    /geographic location="China"
    /host="omo sapiens"
    /host disease="sepsis"
    /isolation source="blood"
    /latitude and longitude="28.88801 N 105.44419 E"
Accession: SAMN27163438	ID: 27163438

245: Pathogen: clinical or host-associated sample from Klebsiella pneumoniae
Identifiers: BioSample: SAMN23040723; Sample name: AZS099
Organism: Klebsiella pneumoniae
Attributes:
    /strain="AZS099"
    /collected by="PUMCH"
    /collection date="2018-08-21"
    /geographic location="China"
    /host="Homo sapiens"
    /host disease="bloodstream infection"
    /isolation source="bloodstream specimen"
    /latitude and longitude="39.54 N 116.25 E"
Accession: SAMN23040723	ID: 23040723

246: The complete genome of Klebsiella pneumoniae isolated from a housefly sample.
Identifiers: BioSample: SAMN23139350; Sample name: fly-53
Organism: Klebsiella pneumoniae
Attributes:
    /strain="KP53"
    /host="housefly"
    /collection date="2016-06"
    /geographic location="China: Shandong Province"
    /sample type="cell culture"
Description:
In this study, a strain of Klebsiella pneumoniae contains multiple plasmids, and each of the plasmids carries multiple drug resistance genes, which are transmitted between different bacteria in a unique way.
Accession: SAMN23139350	ID: 23139350

247: Pathogen: clinical or host-associated sample from Klebsiella pneumoniae
Identifiers: BioSample: SAMN24523856; Sample name: 2021CK-01815; SRA: SRS11450823
Organism: Klebsiella pneumoniae
Attributes:
    /collected by="NA"
    /collection date="2021-12-07"
    /geographic location="USA"
    /host="Homo sapiens"
    /host disease="NA"
    /isolation source="Wound/Abscess"
    /latitude and longitude="Missing"
    /MLST="MLST133,PubMLSTkpneumoniae"
    /isolate="missing"
    /strain="2021CK-01815"
Accession: SAMN24523856	ID: 24523856

248: Microbe sample from klebsiella pneumoniae
Identifiers: BioSample: SAMN23803102; Sample name: LZKP00001
Organism: Klebsiella pneumoniae
Attributes:
    /strain="LZKP00001"
    /isolation source="sputum"
    /host="Homo sapiens"
    /collection date="2020-12-14"
    /geographic location="China:Luzhou"
    /sample type="pure culture"
Accession: SAMN23803102	ID: 23803102

249: Microbe sample from klebsiella pneumoniae
Identifiers: BioSample: SAMN23803106; Sample name: LZKP00003
Organism: Klebsiella pneumoniae
Attributes:
    /strain="LZKP00003"
    /isolation source="sputum"
    /host="Homo sapiens"
    /collection date="2019-05-22"
    /geographic location="China:Luzhou"
    /sample type="pure culture"
Accession: SAMN23803106	ID: 23803106

250: Pathogen: clinical or host-associated sample from Klebsiella pneumoniae
Identifiers: BioSample: SAMN24145033; Sample name: 2021CK-01729; SRA: SRS11330494
Organism: Klebsiella pneumoniae
Attributes:
    /collected by="NA"
    /collection date="2021-11-22"
    /geographic location="USA"
    /host="Homo sapiens"
    /host disease="NA"
    /isolation source="urine"
    /latitude and longitude="Missing"
    /MLST="MLST133,PubMLSTkpneumoniae"
    /isolate="missing"
    /strain="2021CK-01729"
Accession: SAMN24145033	ID: 24145033


251: Pathogen: clinical or host-associated sample from Klebsiella pneumoniae KP46
Identifiers: BioSample: SAMN24255899; Sample name: KP46
Organism: Klebsiella pneumoniae
Attributes:
    /strain="KP46"
    /collected by="Qingyang Sun"
    /collection date="2017-12-14"
    /geographic location="China: Hangzhou"
    /host="Homo sapiens"
    /host disease="Meningitis"
    /isolation source="Cerebral spinal fluid"
    /latitude and longitude="Missing"
Accession: SAMN24255899	ID: 24255899

252: Pathogen: clinical or host-associated sample from Klebsiella pneumoniae
Identifiers: BioSample: SAMN24425642; Sample name: CRKPN26
Organism: Klebsiella pneumoniae
Attributes:
    /strain="JNKPN26"
    /collected by="Yingying Hao"
    /collection date="2019-02-28"
    /geographic location="China:Shandong province"
    /host="Homo sapiens"
    /host disease="bacterial infectious disease"
    /isolation source="sputum"
    /latitude and longitude="36.40 N 117.00 E"
Accession: SAMN24425642	ID: 24425642

253: Microbe sample from Klebsiella pneumoniae
Identifiers: BioSample: SAMN24469448; Sample name: KP_DY1928
Organism: Klebsiella pneumoniae
Attributes:
    /strain="DY1928"
    /host="Homo sapiens"
    /isolation source="blood"
    /collection date="2021-04-10"
    /geographic location="China: Zhejiang"
    /sample type="blood culture"
Accession: SAMN24469448	ID: 24469448

254: Microbe sample from Klebsiella pneumoniae
Identifiers: BioSample: SAMN28054358; Sample name: KA2; SRA: SRS13459017
Organism: Klebsiella pneumoniae
Attributes:
    /strain="KA2"
    /isolation source="missing"
    /host="animal"
    /collection date="2019-07"
    /geographic location="China:Shandong"
    /sample type="mixed culture"
Accession: SAMN28054358	ID: 28054358

255: Pathogen: clinical or host-associated sample from Klebsiella pneumoniae
Identifiers: BioSample: SAMN21016532; Sample name: K. pneumoniae 7008.20
Organism: Klebsiella pneumoniae
Attributes:
    /strain="7008.20"
    /collected by="Institute for Infectious Diseases (IFIK), University of Bern, Friedbuehlstrasse 51, 3001 Bern, Switzerland"
    /collection date="2018"
    /geographic location="Switzerland"
    /host="Homo sapiens"
    /host disease="None/screening"
    /isolation source="rectal swab"
    /latitude and longitude="46.947928 N 7.422277 E"
Accession: SAMN21016532	ID: 21016532

256: Pathogen: clinical or host-associated sample from Klebsiella pneumoniae
Identifiers: BioSample: SAMN21016533; Sample name: K. pneumoniae 7011.62
Organism: Klebsiella pneumoniae
Attributes:
    /strain="7011.62"
    /collected by="Institute for Infectious Diseases (IFIK), University of Bern, Friedbuehlstrasse 51, 3001 Bern, Switzerland"
    /collection date="2018"
    /geographic location="Switzerland"
    /host="Homo sapiens"
    /host disease="not applicable"
    /isolation source="not applicable"
    /latitude and longitude="46.947928 N 7.422277 E"
Accession: SAMN21016533	ID: 21016533

257: Pathogen: clinical or host-associated sample from Klebsiella pneumoniae
Identifiers: BioSample: SAMN21016539; Sample name: K. pneumoniae 5208.51
Organism: Klebsiella pneumoniae
Attributes:
    /strain="5208.51"
    /collected by="Institute for Infectious Diseases (IFIK), University of Bern, Friedbuehlstrasse 51, 3001 Bern, Switzerland"
    /collection date="2013"
    /geographic location="Switzerland"
    /host="Homo sapiens"
    /host disease="not applicable"
    /isolation source="not applicable"
    /latitude and longitude="46.947928 N 7.422277 E"
Accession: SAMN21016539	ID: 21016539

258: Pathogen: clinical or host-associated sample from Klebsiella pneumoniae
Identifiers: BioSample: SAMN21156845; Sample name: KP18-2110-2
Organism: Klebsiella pneumoniae
Attributes:
    /strain="KP18-2110-2"
    /collected by="Zhengzhou University"
    /collection date="2018-11-30"
    /geographic location="China"
    /host="Homo sapiens"
    /host disease="Acute lymphocytic leukemia"
    /isolation source="blood"
    /latitude and longitude="34.73 N 113.70 E"
Accession: SAMN21156845	ID: 21156845

259: Pathogen: clinical or host-associated sample from Klebsiella pneumoniae
Identifiers: BioSample: SAMN21211508; Sample name: C11 isolate
Organism: Klebsiella pneumoniae
Attributes:
    /strain="C11"
    /collected by="Ruifei chen"
    /collection date="2018-05-31"
    /geographic location="China: Zhengzhou"
    /host="Homo sapiens"
    /host disease="Congenital heart disease"
    /isolation source="sputum"
    /latitude and longitude="36.14 N 112.42 E"
Accession: SAMN21211508	ID: 21211508

260: Microbe sample from Klebsiella pneumoniae
Identifiers: BioSample: SAMN28054363; Sample name: KW3; SRA: SRS13459022
Organism: Klebsiella pneumoniae
Attributes:
    /strain="KW3"
    /isolation source="well water"
    /host="N/A"
    /collection date="2019-07"
    /geographic location="China:Shandong"
    /sample type="mixed culture"
Accession: SAMN28054363	ID: 28054363

261: Microbe sample from Klebsiella pneumoniae
Identifiers: BioSample: SAMN28054362; Sample name: KW2; SRA: SRS13459021
Organism: Klebsiella pneumoniae
Attributes:
    /strain="KW2"
    /isolation source="well water"
    /host="N/A"
    /collection date="2019-07"
    /geographic location="China:Shandong"
    /sample type="mixed culture"
Accession: SAMN28054362	ID: 28054362

262: Microbe sample from Klebsiella pneumoniae
Identifiers: BioSample: SAMN28054360; Sample name: KH2; SRA: SRS13459019
Organism: Klebsiella pneumoniae
Attributes:
    /strain="KH2"
    /isolation source="missing"
    /host="Homo sapiens"
    /collection date="2019-07"
    /geographic location="China:Shandong"
    /sample type="mixed culture"
Accession: SAMN28054360	ID: 28054360

263: Microbe sample from Klebsiella pneumoniae
Identifiers: BioSample: SAMN28054359; Sample name: KH1; SRA: SRS13459018
Organism: Klebsiella pneumoniae
Attributes:
    /strain="KH1"
    /isolation source="missing"
    /host="Homo sapiens"
    /collection date="2019-07"
    /geographic location="China:Shandong"
    /sample type="mixed culture"
Accession: SAMN28054359	ID: 28054359

264: Microbe sample from Klebsiella pneumoniae
Identifiers: BioSample: SAMN18613589; Sample name: dm664b
Organism: Klebsiella pneumoniae
Attributes:
    /host="Homo sapiens"
    /isolation source="blood"
    /collection date="2017-04-06"
    /geographic location="Bangladesh: Dhaka"
    /sample type="Pure culture one microbial species"
    /strain="dm664b"
Accession: SAMN18613589	ID: 18613589

265: Klebsiella pneumoniae NUITM-VK2
Identifiers: BioSample: SAMD00396914
Organism: Klebsiella pneumoniae
Attributes:
    /sample name="NUITM-VK2"
    /collection date="2021"
    /depth="0m"
    /broad-scale environmental context="not applicable"
    /local-scale environmental context="not applicable"
    /environmental medium="missing"
    /geographic location="Viet Nam:Hanoi"
    /isolation and growth condition="missing"
    /latitude and longitude="20.99138062 N 105.86277218 E"
    /locus_tag_prefix="NUITMVK2"
    /number of replicons="missing"
    /project name="Whole genome sequencing of antimicrobial-resistant bacteria isolated from aquatic animals, plants, and environment in Asia"
    /reference for biomaterial="missing"
    /strain="NUITM-VK2"
Description:
Keywords: GSC:MIxS;MIGS:6.0
Accession: SAMD00396914	ID: 21986619

266: Pathogen: clinical or host-associated sample from Klebsiella pneumoniae
Identifiers: BioSample: SAMN22108731; Sample name: 2247421-T0
Organism: Klebsiella pneumoniae
Attributes:
    /strain="AE-2247421-T0"
    /collected by="Institute for Infectious Diseases Bern"
    /collection date="2013"
    /geographic location="Switzerland"
    /host="Homo sapiens"
    /host disease="missing"
    /isolation source="stool"
    /latitude and longitude="missing"
Accession: SAMN22108731	ID: 22108731

267: Pathogen: clinical or host-associated sample from Klebsiella pneumoniae
Identifiers: BioSample: SAMN27722573; Sample name: MRSN 546140; SRA: SRS12715890
Organism: Klebsiella pneumoniae
Attributes:
    /strain="11"
    /genotype="ST14"
    /collected by="UPMC"
    /collection date="2016-06-16"
    /geographic location="USA: Pittsburgh"
    /host="Homo sapiens"
    /host disease="Not collected"
    /isolation source="respiratory"
    /latitude and longitude="40.4406 N 79.9959 W"
    /host sex="female"
Accession: SAMN27722573	ID: 27722573

268: Pathogen: clinical or host-associated sample from Klebsiella pneumoniae
Identifiers: BioSample: SAMN27722567; Sample name: MRSN 546122; SRA: SRS12715895
Organism: Klebsiella pneumoniae
Attributes:
    /strain="5"
    /genotype="ST14"
    /collected by="UPMC"
    /collection date="2015-08-08"
    /geographic location="USA: Pittsburgh"
    /host="Homo sapiens"
    /host disease="Not collected"
    /isolation source="urine"
    /latitude and longitude="40.4406 N 79.9959 W"
    /host sex="female"
Accession: SAMN27722567	ID: 27722567

269: Pathogen: clinical or host-associated sample from Klebsiella pneumoniae
Identifiers: BioSample: SAMN27722566; Sample name: MRSN 546113; SRA: SRS12715894
Organism: Klebsiella pneumoniae
Attributes:
    /strain="4"
    /genotype="ST14"
    /collected by="UPMC"
    /collection date="2015-04-15"
    /geographic location="USA: Pittsburgh"
    /host="Homo sapiens"
    /host disease="Not collected"
    /isolation source="Rectal Swab"
    /latitude and longitude="40.4406 N 79.9959 W"
    /host sex="female"
Accession: SAMN27722566	ID: 27722566

270: AI2898 DNA
Identifiers: BioSample: SAMEA7082320; SRA: ERS4842915
Organism: Klebsiella pneumoniae
Attributes:
    /ENA first public="2021-10-14"
    /ENA last update="2021-10-14"
    /ENA-CHECKLIST="ERC000028"
    /External Id="SAMEA7082320"
    /INSDC center alias="CNAG"
    /INSDC center name="Centro Nacional de Análisis Genómico"
    /INSDC first public="2021-10-14T13:03:14Z"
    /INSDC last update="2021-10-14T13:03:14Z"
    /INSDC status="public"
    /Submitter Id="AI2898"
    /collection date="2017"
    /geographic location="Spain"
    /host health state="diseased"
    /host="Homo sapiens"
    /isolate="101"
    /isolation source="Hospital Universitario Ramon y Cajal (Madrid)"
    /sample name="AI2898"
Description:
DNA extracted from AI2898
Accession: SAMEA7082320	ID: 22316546

271: AI3007 DNA
Identifiers: BioSample: SAMEA7082336; SRA: ERS4842931
Organism: Klebsiella pneumoniae
Attributes:
    /ENA first public="2021-10-14"
    /ENA last update="2021-10-14"
    /ENA-CHECKLIST="ERC000028"
    /External Id="SAMEA7082336"
    /INSDC center alias="CNAG"
    /INSDC center name="Centro Nacional de Análisis Genómico"
    /INSDC first public="2021-10-14T13:03:14Z"
    /INSDC last update="2021-10-14T13:03:14Z"
    /INSDC status="public"
    /Submitter Id="AI3007"
    /collection date="2017"
    /geographic location="Spain"
    /host health state="diseased"
    /host="Homo sapiens"
    /isolate="101"
    /isolation source="Hospital Universitario Valencia Tres cruces (Valencia)"
    /sample name="AI3007"
Description:
DNA extracted from AI3007
Accession: SAMEA7082336	ID: 22316563

272: Pathogen: clinical or host-associated sample from Klebsiella pneumoniae
Identifiers: BioSample: SAMN27722563; Sample name: MRSN 546052; SRA: SRS12715889
Organism: Klebsiella pneumoniae
Attributes:
    /strain="1"
    /genotype="ST14"
    /collected by="UPMC"
    /collection date="2013-03-06"
    /geographic location="USA: Pittsburgh"
    /host="Homo sapiens"
    /host disease="Subarachnoid hemorrhage"
    /isolation source="urine"
    /latitude and longitude="40.4406 N 79.9959 W"
    /host sex="female"
Accession: SAMN27722563	ID: 27722563

273: Pathogen: clinical or host-associated sample from Klebsiella pneumoniae
Identifiers: BioSample: SAMN27606095; Sample name: 3019408202
Organism: Klebsiella pneumoniae
Attributes:
    /strain="KP5362"
    /collected by="Haile Huang"
    /collection date="2021-12-20"
    /geographic location="China:Zhuhai"
    /host="Homo sapiens"
    /host disease="Pneumonia"
    /isolation source="sputum"
    /latitude and longitude="22.28 N 113.58 E"
Accession: SAMN27606095	ID: 27606095

274: HV-CRKP
Identifiers: BioSample: SAMN29985366; Sample name: BSIKPN-11
Organism: Klebsiella pneumoniae
Attributes:
    /strain="BSIKPN-11"
    /host="Homo sapiens"
    /isolation source="blood"
    /collection date="2017-06-09"
    /geographic location="China:Beijing"
    /sample type="blood"
Accession: SAMN29985366	ID: 29985366

275: Pathogen: clinical or host-associated sample from Klebsiella pneumoniae
Identifiers: BioSample: SAMN31413558; Sample name: Klebsiella pneumoniae KP424
Organism: Klebsiella pneumoniae
Attributes:
    /strain="KP424"
    /collected by="Fang He"
    /collection date="2021-10-28"
    /geographic location="China:Hangzhou"
    /host="Homo sapiens"
    /host disease="pneumonia"
    /isolation source="stool"
    /latitude and longitude="missing"
Accession: SAMN31413558	ID: 31413558

276: Pathogen: clinical or host-associated sample from Klebsiella pneumoniae
Identifiers: BioSample: SAMN17976248; Sample name: JNQH116
Organism: Klebsiella pneumoniae
Attributes:
    /strain="JNQH116"
    /collected by="Mingju Hao"
    /collection date="2020-04-20"
    /geographic location="China"
    /host="Homo sapiens"
    /host disease="meningitis"
    /isolation source="cerebrospinal fluid"
    /latitude and longitude="36.66 N 116.99 E"
Accession: SAMN17976248	ID: 17976248

277: Pathogen: clinical or host-associated sample from Klebsiella pneumoniae subsp. pneumoniae
Identifiers: BioSample: SAMN18096031; Sample name: SA-KpST14
Organism: Klebsiella pneumoniae subsp. pneumoniae
Attributes:
    /strain="SA-KpST14"
    /collected by="Moayad Alqurashi"
    /collection date="2019-02"
    /geographic location="Saudi Arabia"
    /host="Homo sapiens"
    /host disease="Right-Sided Infective Endocarditis"
    /isolation source="blood"
    /latitude and longitude="24.774265 N 46.738586 E"
    /genotype="ST14"
    /host age="40"
    /host disease outcome="Recovery"
    /host sex="female"
    /sub species="pneumoniae"
Accession: SAMN18096031	ID: 18096031

278: Pathogen: clinical or host-associated sample from Klebsiella pneumoniae
Identifiers: BioSample: SAMN30959810; Sample name: 5076
Organism: Klebsiella pneumoniae
Attributes:
    /strain="KP5076"
    /collected by="Zhuhai People's Hospital"
    /collection date="2021"
    /geographic location="China: Zhuhai"
    /host="Homo sapiens"
    /host disease="infection"
    /isolation source="secretion"
    /latitude and longitude="22.28 N 113.58 E"
Accession: SAMN30959810	ID: 30959810

279: Microbe sample from Klebsiella pneumoniae
Identifiers: BioSample: SAMN30914361; Sample name: GX34
Organism: Klebsiella pneumoniae
Attributes:
    /strain="GX34"
    /host="Homo sapiens"
    /collection date="2020-06"
    /geographic location="China:Guangxi"
    /sample type="pure culture"
Accession: SAMN30914361	ID: 30914361

280: Microbe sample from Klebsiella pneumoniae
Identifiers: BioSample: SAMN30403289; Sample name: phvKP12-VIR
Organism: Klebsiella pneumoniae
Attributes:
    /strain="hvKP12"
    /host="Homo sapiens"
    /collection date="2021-03-10"
    /sample type="Blood"
    /geographic location="China: Chongqing"
    /isolate="missing"
    /isolation source="blood"
Accession: SAMN30403289	ID: 30403289

281: Pathogen: clinical or host-associated sample from Klebsiella pneumoniae
Identifiers: BioSample: SAMN30381632; Sample name: Klebsiella pneumoniae_KPA3
Organism: Klebsiella pneumoniae
Attributes:
    /collected by="Small Animal Hospital, Chulalongkorn University"
    /collection date="2018-11-28"
    /geographic location="Thailand: Bangkok"
    /host="Dog"
    /host disease="Klebsiella pneumoniae infection"
    /isolation source="Small Animal Hospital, Chulalongkorn University"
    /latitude and longitude="15.8700 N 100.9925 E"
    /isolate="missing"
    /strain="KPA3"
Accession: SAMN30381632	ID: 30381632

282: Pathogen: clinical or host-associated sample from Klebsiella pneumoniae
Identifiers: BioSample: SAMN30176386; Sample name: Klebsiella pneumoniae_KPH3
Organism: Klebsiella pneumoniae
Attributes:
    /collected by="Faculty of Medicine, Chulalongkorn University"
    /collection date="2020"
    /geographic location="Thailand: Bangkok"
    /host="Homo sapiens"
    /host disease="Klebsiella pneumoniae infection"
    /latitude and longitude="15.8700 N 100.9925 E"
    /isolate="missing"
    /isolation source="microbial"
    /strain="KPH3"
Accession: SAMN30176386	ID: 30176386

283: Pathogen: clinical or host-associated sample from Klebsiella pneumoniae
Identifiers: BioSample: SAMN30176384; Sample name: Klebsiella pneumoniae_KPH1
Organism: Klebsiella pneumoniae
Attributes:
    /collected by="Faculty of Medicine, Chulalongkorn University"
    /collection date="2020"
    /geographic location="Thailand: Bangkok"
    /host="Homo sapiens"
    /host disease="Klebsiella pneumoniae infection"
    /latitude and longitude="15.8700 N 100.9925 E"
    /isolate="missing"
    /isolation source="microbial"
    /strain="KPH1"
Accession: SAMN30176384	ID: 30176384

284: Pathogen: clinical or host-associated sample from Klebsiella pneumoniae
Identifiers: BioSample: SAMN17815182; Sample name: 2021CK-00608; SRA: SRS8206012
Organism: Klebsiella pneumoniae
Attributes:
    /collected by="NA"
    /collection date="2021-01-02"
    /geographic location="USA"
    /host="Homo sapiens"
    /host disease="NA"
    /isolation source="urine"
    /latitude and longitude="Missing"
    /isolate="missing"
    /strain="2021CK-00608"
Accession: SAMN17815182	ID: 17815182

285: HV-CRKP
Identifiers: BioSample: SAMN29985365; Sample name: BSIKPN-9
Organism: Klebsiella pneumoniae
Attributes:
    /strain="BSIKPN-9"
    /host="Homo sapiens"
    /isolation source="blood"
    /collection date="2017-05-30"
    /geographic location="China:Beijing"
    /sample type="blood"
Accession: SAMN29985365	ID: 29985365

286: Hypervirulent Klebsiella pneumoniae 340 complete genome
Identifiers: BioSample: SAMN29889747; Sample name: sample_C
Organism: Klebsiella pneumoniae
Attributes:
    /strain="hvKP340"
    /host="Homo sapiens"
    /isolation source="sputum"
    /collection date="2022-04-16T16:25:10Z"
    /geographic location="China:Zhanjiang"
    /sample type="pure culture"
Accession: SAMN29889747	ID: 29889747

287: Pathogen: clinical or host-associated sample from Klebsiella pneumoniae
Identifiers: BioSample: SAMN28748631; Sample name: PIMB17ND20
Organism: Klebsiella pneumoniae
Attributes:
    /strain="KP17ND20"
    /isolate="Not applicable"
    /collected by="Children's hospital 2"
    /collection date="2017"
    /geographic location="Viet Nam"
    /host="Homo sapiens"
    /host disease="Pneumonia, digestive disorders"
    /isolation source="sputum"
    /latitude and longitude="10.7811 N 106.7028 E"
Accession: SAMN28748631	ID: 28748631

288: Pathogen: clinical or host-associated sample from Klebsiella pneumoniae
Identifiers: BioSample: SAMN28748630; Sample name: PIMB17ND19
Organism: Klebsiella pneumoniae
Attributes:
    /strain="KP17ND19"
    /isolate="Not applicable"
    /collected by="Children's hospital 2"
    /collection date="2017"
    /geographic location="Viet Nam"
    /host="Homo sapiens"
    /host disease="Pneumonia"
    /isolation source="sputum"
    /latitude and longitude="10.7811 N 106.7028 E"
Accession: SAMN28748630	ID: 28748630

289: Pathogen: clinical or host-associated sample from Klebsiella pneumoniae
Identifiers: BioSample: SAMN28748627; Sample name: PIMB15ND44
Organism: Klebsiella pneumoniae
Attributes:
    /strain="KP15ND44"
    /isolate="Not applicable"
    /collected by="Children's hospital 2"
    /collection date="2015"
    /geographic location="Viet Nam"
    /host="Homo sapiens"
    /host disease="Acute white blood cell"
    /isolation source="blood"
    /latitude and longitude="10.7811 N 106.7028 E"
Accession: SAMN28748627	ID: 28748627

290: Pathogen: clinical or host-associated sample from Klebsiella pneumoniae
Identifiers: BioSample: SAMN28748626; Sample name: PIMB15ND26
Organism: Klebsiella pneumoniae
Attributes:
    /strain="KP15ND26"
    /isolate="Not applicable"
    /collected by="Children's hospital 2"
    /collection date="2015"
    /geographic location="Viet Nam"
    /host="Homo sapiens"
    /host disease="Pneumonia"
    /isolation source="Endotracheal tube"
    /latitude and longitude="10.7811 N 106.7028 E"
Accession: SAMN28748626	ID: 28748626

291: Pathogen: clinical or host-associated sample from Klebsiella pneumoniae
Identifiers: BioSample: SAMN18317283; Sample name: GR390
Organism: Klebsiella pneumoniae
Attributes:
    /strain="GR390"
    /collected by="Wockhardt Research Centre"
    /collection date="2015"
    /geographic location="India"
    /host="Homo sapiens"
    /host disease="Sepsis"
    /isolation source="blood"
    /latitude and longitude="12.9165 N 79.1325 E"
Accession: SAMN18317283	ID: 18317283

292: Microbe sample from Klebsiella pneumoniae
Identifiers: BioSample: SAMN18613585; Sample name: dm651b
Organism: Klebsiella pneumoniae
Attributes:
    /host="Homo sapiens"
    /isolation source="tracheal aspirate"
    /collection date="2017-04-04"
    /geographic location="Bangladesh: Dhaka"
    /sample type="Pure culture one microbial species"
    /strain="dm651b"
Accession: SAMN18613585	ID: 18613585

293: Microbe sample from Klebsiella pneumoniae
Identifiers: BioSample: SAMN18613448; Sample name: b127b
Organism: Klebsiella pneumoniae
Attributes:
    /host="Homo sapiens"
    /isolation source="blood"
    /collection date="2017-03-09"
    /geographic location="Bangladesh: Dhaka"
    /sample type="Pure culture one microbial species"
    /strain="b127b"
Accession: SAMN18613448	ID: 18613448

294: Microbe sample from Klebsiella pneumoniae
Identifiers: BioSample: SAMN16951197; Sample name: ZG2017CW 1-1-1
Organism: Klebsiella pneumoniae
Attributes:
    /strain="ZG2017CW 1-1-1"
    /isolation source="river"
    /collection date="2017-06-15"
    /geographic location="China:Sichuan"
    /sample type="pure culture"
Accession: SAMN16951197	ID: 16951197

295: Pathogen: clinical or host-associated sample from Klebsiella pneumoniae
Identifiers: BioSample: SAMN15813776; Sample name: FQ61; SRA: SRS7307385
Organism: Klebsiella pneumoniae
Attributes:
    /strain="10MC160002271"
    /collected by="Hamad Medical Corporation"
    /collection date="2016-04-28"
    /geographic location="Qatar:Doha"
    /host="Homo sapiens"
    /host disease="not collected"
    /isolation source="pus"
    /latitude and longitude="25.28 N 51.53 E"
Accession: SAMN15813776	ID: 15813776

296: Kp46596
Identifiers: BioSample: SAMN15578212; Sample name: Kp46596
Organism: Klebsiella pneumoniae
Attributes:
    /strain="Kp46596"
    /collected by="CDI"
    /collection date="2009"
    /geographic location="not applicable"
    /host="Homo sapiens"
    /host disease="not applicable"
    /isolation source="not applicable"
    /latitude and longitude="not applicable"
Accession: SAMN15578212	ID: 15578212

297: Pathogen: clinical or host-associated sample from Klebsiella pneumoniae
Identifiers: BioSample: SAMN16093148; Sample name: C39
Organism: Klebsiella pneumoniae
Attributes:
    /strain="C39"
    /collected by="Ziyi Liu"
    /collection date="2019-08-10"
    /geographic location="China: Zhengzhou"
    /host="Homo sapiens"
    /isolation source="infant sputum"
    /host disease="cough"
    /latitude and longitude="34.58 N 112.42 E"
Accession: SAMN16093148	ID: 16093148

298: whole genome sequence of M941
Identifiers: BioSample: SAMD00237915; SRA: DRS154016
Organism: Klebsiella pneumoniae
Attributes:
    /sample name="M941"
    /collection date="2018-12"
    /encoded traits="blaNDM-5"
    /broad-scale environmental context="not applicable"
    /local-scale environmental context="not applicable"
    /environmental medium="human sputum"
    /geographic location="Myanmar:Yangon"
    /host="Homo sapiens"
    /isolation and growth condition="missing"
    /latitude and longitude="16.7788 N 96.1490 E"
    /locus_tag_prefix="MYECM941"
    /number of replicons="missing"
    /project name="Molecular epidemiology of carbapenem-resistant Enterobacteriaceae"
    /reference for biomaterial="missing"
    /strain="M941"
Description:
MIC of MEPM, >2 mg/L, determined by a microdilution method
Keywords: GSC:MIxS;MIGS:6.0
Accession: SAMD00237915	ID: 16261600

299: Pathogen: clinical or host-associated sample from Klebsiella pneumoniae
Identifiers: BioSample: SAMN16387634; Sample name: S14_CRE14; SRA: SRS7508065
Organism: Klebsiella pneumoniae
Attributes:
    /strain="S14_CRE14"
    /collected by="Rachel Addison"
    /collection date="2017-07-13"
    /geographic location="USA: Durham, NC"
    /host="Homo sapiens"
    /host disease="Bacterial infection"
    /isolation source="blood"
    /latitude and longitude="36.0075 N 78.9384 W"
Accession: SAMN16387634	ID: 16387634

300: Pathogen: clinical or host-associated sample from Klebsiella pneumoniae
Identifiers: BioSample: SAMN16418109; Sample name: KP19-3023
Organism: Klebsiella pneumoniae
Attributes:
    /strain="KP19-3023"
    /collected by="Zhengzhou University"
    /collection date="2019-10-27"
    /geographic location="China"
    /host="Homo sapiens"
    /host sex="male"
    /host disease="cirrhosis and hepatitis"
    /isolation source="sputum"
    /latitude and longitude="34.73 N 113.70 E"
Accession: SAMN16418109	ID: 16418109


301: Pathogen: clinical or host-associated sample from Klebsiella pneumoniae
Identifiers: BioSample: SAMN32661441; Sample name: KPN0421
Organism: Klebsiella pneumoniae
Attributes:
    /collected by="Shuangqing Liu"
    /collection date="2018-02"
    /geographic location="China: Tianjin"
    /host="Homo sapiens"
    /host disease="bloodstream infection"
    /isolation source="blood"
    /latitude and longitude="39.08 N 117.31 E"
    /isolate="missing"
    /strain="KPN0421"
Accession: SAMN32661441	ID: 32661441

302: Pathogen: clinical or host-associated sample from Klebsiella pneumoniae
Identifiers: BioSample: SAMN16418314; Sample name: KP19-3088
Organism: Klebsiella pneumoniae
Attributes:
    /strain="KP19-3088"
    /collected by="Zhengzhou University"
    /collection date="2019-11-18"
    /geographic location="China"
    /host="Homo sapiens"
    /host disease="Leukemia"
    /isolation source="blood culture from maile"
    /latitude and longitude="34.73 N 113.70 E"
Accession: SAMN16418314	ID: 16418314

303: Microbe sample from Klebsiella pneumoniae
Identifiers: BioSample: SAMN16659219; Sample name: 19110124
Organism: Klebsiella pneumoniae
Attributes:
    /strain="19110124"
    /host="swine"
    /isolation source="Anal swab"
    /collection date="2019-06"
    /geographic location="China:henan"
    /sample type="mixed culture"
Accession: SAMN16659219	ID: 16659219

304: Microbe sample from Klebsiella pneumoniae
Identifiers: BioSample: SAMN18613447; Sample name: b119
Organism: Klebsiella pneumoniae
Attributes:
    /host="Homo sapiens"
    /isolation source="blood"
    /collection date="2017-03-02"
    /geographic location="Bangladesh: Dhaka"
    /sample type="Pure culture one microbial species"
    /strain="b119"
Accession: SAMN18613447	ID: 18613447

305: Microbe sample from Klebsiella pneumoniae
Identifiers: BioSample: SAMN16951198; Sample name: ZG2017CW4-4-1-2
Organism: Klebsiella pneumoniae
Attributes:
    /strain="ZG2017CW4-4-1-2"
    /isolation source="river"
    /collection date="2017-06-16"
    /geographic location="China:Sichuan"
    /sample type="pure culture"
Accession: SAMN16951198	ID: 16951198

306: Microbe sample from Klebsiella pneumoniae
Identifiers: BioSample: SAMN16951199; Sample name: ZG2017CW4-4-2
Organism: Klebsiella pneumoniae
Attributes:
    /strain="ZG2017CW4-4-2"
    /isolation source="river"
    /collection date="2017-06-17"
    /geographic location="China:Sichuan"
    /sample type="pure culture"
Accession: SAMN16951199	ID: 16951199

307: Microbe sample from Klebsiella pneumoniae
Identifiers: BioSample: SAMN16951200; Sample name: ZG2017CW4-3-1-2N
Organism: Klebsiella pneumoniae
Attributes:
    /strain="ZG2017CW4-3-1-2N"
    /isolation source="river"
    /collection date="2017-06-18"
    /geographic location="China:Sichuan"
    /sample type="pure culture"
Accession: SAMN16951200	ID: 16951200

308: Pathogen: clinical or host-associated sample from Klebsiella pneumoniae
Identifiers: BioSample: SAMN32317434; Sample name: S245
Organism: Klebsiella pneumoniae
Attributes:
    /strain="S245"
    /collected by="Jing Chen"
    /collection date="2022"
    /geographic location="China: Guangzhou"
    /host="Homo sapiens"
    /host disease="infection"
    /isolation source="blood"
    /latitude and longitude="23.19 N 113.34 E"
Accession: SAMN32317434	ID: 32317434

309: MIGS Cultured Bacterial/Archaeal sample from Klebsiella pneumoniae
Identifiers: BioSample: SAMN17140839; Sample name: DMCPKP1; SRA: SRS7913963
Organism: Klebsiella pneumoniae
Attributes:
    /strain="DMCPKP1"
    /collection date="2019"
    /broad-scale environmental context="not applicable"
    /local-scale environmental context="not applicable"
    /environmental medium="not applicable"
    /geographic location="South Korea: Seoul"
    /host="Canis lupus pekingnese"
    /isolation and growth condition="not applicable"
    /latitude and longitude="37.46 N 126.95 E"
    /number of replicons="1"
    /reference for biomaterial="not applicable"
    /host age="14 Years old"
    /genotype="ST378"
    /isolation source="urine"
Description:
Keywords: GSC:MIxS;MIGS:6.0
Accession: SAMN17140839	ID: 17140839

310: MIGS Cultured Bacterial/Archaeal sample from Klebsiella pneumoniae
Identifiers: BioSample: SAMN17140840; Sample name: DMCPKP4; SRA: SRS7913962
Organism: Klebsiella pneumoniae
Attributes:
    /strain="DMCPKP4"
    /collection date="2019"
    /broad-scale environmental context="not applicable"
    /local-scale environmental context="not applicable"
    /environmental medium="not applicable"
    /geographic location="South Korea: Seoul"
    /host="Canis lupus mixed"
    /isolation and growth condition="not applicable"
    /latitude and longitude="37.46 N 126.95 E"
    /number of replicons="1"
    /reference for biomaterial="not applicable"
    /host age="9 Years old"
    /genotype="ST378"
    /isolation source="urine"
Description:
Keywords: GSC:MIxS;MIGS:6.0
Accession: SAMN17140840	ID: 17140840

311: Microbe sample from Klebsiella pneumoniae
Identifiers: BioSample: SAMN17304672; Sample name: pRIVM_C018652_2
Organism: Klebsiella pneumoniae
Attributes:
    /strain="RIVM_C018652"
    /host="Homo sapiens"
    /collection date="2019"
    /geographic location="Netherlands"
    /sample type="Plasmid"
Accession: SAMN17304672	ID: 17304672

312: Microbe sample from Klebsiella pneumoniae
Identifiers: BioSample: SAMN17372728; Sample name: KPWX136
Organism: Klebsiella pneumoniae
Attributes:
    /strain="KPWX136"
    /host="Homo sapiens"
    /isolation source="sputum"
    /collection date="2020-10-15"
    /geographic location="China: Jiangsu"
    /sample type="whole organism"
Accession: SAMN17372728	ID: 17372728

313: Microbe sample from Klebsiella pneumoniae isolated from urine of child
Identifiers: BioSample: SAMN31604419; Sample name: B431
Organism: Klebsiella pneumoniae
Attributes:
    /strain="B431"
    /host="Homo sapiens"
    /collection date="2022-02-16"
    /geographic location="China: Hangzhou"
    /sample type="urine"
Accession: SAMN31604419	ID: 31604419

314: Microbe sample from Klebsiella pneumoniae
Identifiers: BioSample: SAMN18613548; Sample name: dm478b
Organism: Klebsiella pneumoniae
Attributes:
    /host="Homo sapiens"
    /isolation source="Wound swab"
    /collection date="2017-02-15"
    /geographic location="Bangladesh: Dhaka"
    /sample type="Pure culture one microbial species"
    /strain="dm478b"
Accession: SAMN18613548	ID: 18613548

315: Microbe sample from Klebsiella pneumoniae
Identifiers: BioSample: SAMN18613515; Sample name: dm328b
Organism: Klebsiella pneumoniae
Attributes:
    /host="Homo sapiens"
    /isolation source="tracheal aspirate"
    /collection date="2016-12-21"
    /geographic location="Bangladesh: Dhaka"
    /sample type="Pure culture one microbial species"
    /strain="dm328b"
Accession: SAMN18613515	ID: 18613515

316: Microbe sample from Klebsiella pneumoniae
Identifiers: BioSample: SAMN18613517; Sample name: dm330
Organism: Klebsiella pneumoniae
Attributes:
    /host="Homo sapiens"
    /isolation source="Wound swab"
    /collection date="2016-12-22"
    /geographic location="Bangladesh: Dhaka"
    /sample type="Pure culture one microbial species"
    /strain="dm330"
Accession: SAMN18613517	ID: 18613517

317: Pathogen: clinical or host-associated sample from Klebsiella pneumoniae
Identifiers: BioSample: SAMN28748622; Sample name: PIMB14ND2
Organism: Klebsiella pneumoniae
Attributes:
    /strain="KP14ND2"
    /isolate="Not applicable"
    /collected by="Children's hospital 2"
    /collection date="2014"
    /geographic location="Viet Nam"
    /host="Homo sapiens"
    /host disease="Pneumonia"
    /isolation source="sputum"
    /latitude and longitude="10.7811 N 106.7028 E"
Accession: SAMN28748622	ID: 28748622

318: Microbe sample from Klebsiella pneumoniae
Identifiers: BioSample: SAMN18613519; Sample name: dm338b
Organism: Klebsiella pneumoniae
Attributes:
    /host="Homo sapiens"
    /isolation source="Wound swab"
    /collection date="2016-12-26"
    /geographic location="Bangladesh: Dhaka"
    /sample type="Pure culture one microbial species"
    /strain="dm338b"
Accession: SAMN18613519	ID: 18613519

319: Microbe sample from Klebsiella pneumoniae
Identifiers: BioSample: SAMN18613521; Sample name: dm353b
Organism: Klebsiella pneumoniae
Attributes:
    /host="Homo sapiens"
    /isolation source="Wound swab"
    /collection date="2016-12-31"
    /geographic location="Bangladesh: Dhaka"
    /sample type="Pure culture one microbial species"
    /strain="dm353b"
Accession: SAMN18613521	ID: 18613521

320: Microbe sample from Klebsiella pneumoniae
Identifiers: BioSample: SAMN18613522; Sample name: dm356b
Organism: Klebsiella pneumoniae
Attributes:
    /host="Homo sapiens"
    /isolation source="urine"
    /collection date="2017-01-01"
    /geographic location="Bangladesh: Dhaka"
    /sample type="Pure culture one microbial species"
    /strain="dm356b"
Accession: SAMN18613522	ID: 18613522

321: Microbe sample from Klebsiella pneumoniae
Identifiers: BioSample: SAMN18613525; Sample name: dm363b
Organism: Klebsiella pneumoniae
Attributes:
    /host="Homo sapiens"
    /isolation source="Wound swab"
    /collection date="2017-01-03"
    /geographic location="Bangladesh: Dhaka"
    /sample type="Pure culture one microbial species"
    /strain="dm363b"
Accession: SAMN18613525	ID: 18613525

322: Microbe sample from Klebsiella pneumoniae
Identifiers: BioSample: SAMN18613538; Sample name: dm424b
Organism: Klebsiella pneumoniae
Attributes:
    /host="Homo sapiens"
    /isolation source="Wound swab"
    /collection date="2017-01-27"
    /geographic location="Bangladesh: Dhaka"
    /sample type="Pure culture one microbial species"
    /strain="dm424b"
Accession: SAMN18613538	ID: 18613538

323: Microbe sample from Klebsiella pneumoniae
Identifiers: BioSample: SAMN18613540; Sample name: dm428b
Organism: Klebsiella pneumoniae
Attributes:
    /host="Homo sapiens"
    /isolation source="Wound swab"
    /collection date="2017-01-30"
    /geographic location="Bangladesh: Dhaka"
    /sample type="Pure culture one microbial species"
    /strain="dm428b"
Accession: SAMN18613540	ID: 18613540

324: Microbe sample from Klebsiella pneumoniae
Identifiers: BioSample: SAMN18613455; Sample name: b156b
Organism: Klebsiella pneumoniae
Attributes:
    /host="Homo sapiens"
    /isolation source="blood"
    /collection date="2017-04-11"
    /geographic location="Bangladesh: Dhaka"
    /sample type="Pure culture one microbial species"
    /strain="b156b"
Accession: SAMN18613455	ID: 18613455

325: Microbe sample from Klebsiella pneumoniae
Identifiers: BioSample: SAMN18613550; Sample name: dm485b
Organism: Klebsiella pneumoniae
Attributes:
    /host="Homo sapiens"
    /isolation source="Wound swab"
    /collection date="2017-02-18"
    /geographic location="Bangladesh: Dhaka"
    /sample type="Pure culture one microbial species"
    /strain="dm485b"
Accession: SAMN18613550	ID: 18613550

326: Microbe sample from Klebsiella pneumoniae
Identifiers: BioSample: SAMN18613554; Sample name: dm509b
Organism: Klebsiella pneumoniae
Attributes:
    /host="Homo sapiens"
    /isolation source="blood"
    /collection date="2017-02-25"
    /geographic location="Bangladesh: Dhaka"
    /sample type="Pure culture one microbial species"
    /strain="dm509b"
Accession: SAMN18613554	ID: 18613554

327: Microbe sample from Klebsiella pneumoniae
Identifiers: BioSample: SAMN18613557; Sample name: dm522a
Organism: Klebsiella pneumoniae
Attributes:
    /host="Homo sapiens"
    /isolation source="Wound swab"
    /collection date="2017-02-28"
    /geographic location="Bangladesh: Dhaka"
    /sample type="Pure culture one microbial species"
    /strain="dm522a"
Accession: SAMN18613557	ID: 18613557

328: Microbe sample from Klebsiella pneumoniae
Identifiers: BioSample: SAMN18613567; Sample name: dm570b
Organism: Klebsiella pneumoniae
Attributes:
    /host="Homo sapiens"
    /isolation source="tracheal aspirate"
    /collection date="2017-03-13"
    /geographic location="Bangladesh: Dhaka"
    /sample type="Pure culture one microbial species"
    /strain="dm570b"
Accession: SAMN18613567	ID: 18613567

329: Microbe sample from Klebsiella pneumoniae
Identifiers: BioSample: SAMN18613570; Sample name: dm599b
Organism: Klebsiella pneumoniae
Attributes:
    /host="Homo sapiens"
    /isolation source="Wound swab"
    /collection date="2017-03-20"
    /geographic location="Bangladesh: Dhaka"
    /sample type="Pure culture one microbial species"
    /strain="dm599b"
Accession: SAMN18613570	ID: 18613570

330: Microbe sample from Klebsiella pneumoniae
Identifiers: BioSample: SAMN18613571; Sample name: dm600b
Organism: Klebsiella pneumoniae
Attributes:
    /host="Homo sapiens"
    /isolation source="tracheal aspirate"
    /collection date="2017-03-20"
    /geographic location="Bangladesh: Dhaka"
    /sample type="Pure culture one microbial species"
    /strain="dm600b"
Accession: SAMN18613571	ID: 18613571

331: Microbe sample from Klebsiella pneumoniae
Identifiers: BioSample: SAMN18613572; Sample name: dm602b
Organism: Klebsiella pneumoniae
Attributes:
    /host="Homo sapiens"
    /isolation source="Wound swab"
    /collection date="2017-03-21"
    /geographic location="Bangladesh: Dhaka"
    /sample type="Pure culture one microbial species"
    /strain="dm602b"
Accession: SAMN18613572	ID: 18613572

332: Microbe sample from Klebsiella pneumoniae
Identifiers: BioSample: SAMN18613573; Sample name: dm604b
Organism: Klebsiella pneumoniae
Attributes:
    /host="Homo sapiens"
    /isolation source="Wound swab"
    /collection date="2017-03-21"
    /geographic location="Bangladesh: Dhaka"
    /sample type="Pure culture one microbial species"
    /strain="dm604b"
Accession: SAMN18613573	ID: 18613573

333: Microbe sample from Klebsiella pneumoniae
Identifiers: BioSample: SAMN18613575; Sample name: dm614a
Organism: Klebsiella pneumoniae
Attributes:
    /host="Homo sapiens"
    /isolation source="urine"
    /collection date="2017-03-23"
    /geographic location="Bangladesh: Dhaka"
    /sample type="Pure culture one microbial species"
    /strain="dm614a"
Accession: SAMN18613575	ID: 18613575

334: Microbe sample from Klebsiella pneumoniae
Identifiers: BioSample: SAMN18613513; Sample name: dm320b
Organism: Klebsiella pneumoniae
Attributes:
    /host="Homo sapiens"
    /isolation source="Wound swab"
    /collection date="2016-12-19"
    /geographic location="Bangladesh: Dhaka"
    /sample type="Pure culture one microbial species"
    /strain="dm320b"
Accession: SAMN18613513	ID: 18613513

335: Microbe sample from Klebsiella pneumoniae
Identifiers: BioSample: SAMN18613452; Sample name: b141b
Organism: Klebsiella pneumoniae
Attributes:
    /host="Homo sapiens"
    /isolation source="blood"
    /collection date="2017-03-29"
    /geographic location="Bangladesh: Dhaka"
    /sample type="Pure culture one microbial species"
    /strain="b141b"
Accession: SAMN18613452	ID: 18613452

336: Microbe sample from Klebsiella pneumoniae
Identifiers: BioSample: SAMN18613459; Sample name: b193b
Organism: Klebsiella pneumoniae
Attributes:
    /host="Homo sapiens"
    /isolation source="blood"
    /collection date="2017-05-15"
    /geographic location="Bangladesh: Dhaka"
    /sample type="Pure culture one microbial species"
    /strain="b193b"
Accession: SAMN18613459	ID: 18613459

337: Microbe sample from Klebsiella pneumoniae
Identifiers: BioSample: SAMN18613461; Sample name: b199b
Organism: Klebsiella pneumoniae
Attributes:
    /host="Homo sapiens"
    /isolation source="blood"
    /collection date="2017-05-23"
    /geographic location="Bangladesh: Dhaka"
    /sample type="Pure culture one microbial species"
    /strain="b199b"
Accession: SAMN18613461	ID: 18613461

338: Pathogen: clinical or host-associated sample from Klebsiella pneumoniae
Identifiers: BioSample: SAMN28748624; Sample name: PIMB15ND22
Organism: Klebsiella pneumoniae
Attributes:
    /strain="KP15ND22"
    /isolate="Not applicable"
    /collected by="Children's hospital 2"
    /collection date="2015"
    /geographic location="Viet Nam"
    /host="Homo sapiens"
    /host disease="Not applicable"
    /isolation source="Pus"
    /latitude and longitude="10.7811 N 106.7028 E"
Accession: SAMN28748624	ID: 28748624

339: Microbe sample from Klebsiella pneumoniae
Identifiers: BioSample: SAMN18613468; Sample name: b46b
Organism: Klebsiella pneumoniae
Attributes:
    /host="Homo sapiens"
    /isolation source="blood"
    /collection date="2016-12-17"
    /geographic location="Bangladesh: Dhaka"
    /sample type="Pure culture one microbial species"
    /strain="b46b"
Accession: SAMN18613468	ID: 18613468

340: Microbe sample from Klebsiella pneumoniae
Identifiers: BioSample: SAMN18613469; Sample name: b56
Organism: Klebsiella pneumoniae
Attributes:
    /host="Homo sapiens"
    /isolation source="blood"
    /collection date="2016-12-31"
    /geographic location="Bangladesh: Dhaka"
    /sample type="Pure culture one microbial species"
    /strain="b56"
Accession: SAMN18613469	ID: 18613469

341: Microbe sample from Klebsiella pneumoniae
Identifiers: BioSample: SAMN18613472; Sample name: b78b
Organism: Klebsiella pneumoniae
Attributes:
    /host="Homo sapiens"
    /isolation source="blood"
    /collection date="2017-01-23"
    /geographic location="Bangladesh: Dhaka"
    /sample type="Pure culture one microbial species"
    /strain="b78b"
Accession: SAMN18613472	ID: 18613472

342: Microbe sample from Klebsiella pneumoniae
Identifiers: BioSample: SAMN18613473; Sample name: b82
Organism: Klebsiella pneumoniae
Attributes:
    /host="Homo sapiens"
    /isolation source="blood"
    /collection date="2017-01-26"
    /geographic location="Bangladesh: Dhaka"
    /sample type="Pure culture one microbial species"
    /strain="b82"
Accession: SAMN18613473	ID: 18613473

343: Microbe sample from Klebsiella pneumoniae
Identifiers: BioSample: SAMN18613478; Sample name: dm129b
Organism: Klebsiella pneumoniae
Attributes:
    /host="Homo sapiens"
    /isolation source="Urethral discharge"
    /collection date="2016-11-08"
    /geographic location="Bangladesh: Dhaka"
    /sample type="Pure culture one microbial species"
    /strain="dm129b"
Accession: SAMN18613478	ID: 18613478

344: Microbe sample from Klebsiella pneumoniae
Identifiers: BioSample: SAMN18613479; Sample name: dm12b
Organism: Klebsiella pneumoniae
Attributes:
    /host="Homo sapiens"
    /isolation source="Wound swab"
    /collection date="2016-10-23"
    /geographic location="Bangladesh: Dhaka"
    /sample type="Pure culture one microbial species"
    /strain="dm12b"
Accession: SAMN18613479	ID: 18613479

345: Microbe sample from Klebsiella pneumoniae
Identifiers: BioSample: SAMN18613482; Sample name: dm147a
Organism: Klebsiella pneumoniae
Attributes:
    /host="Homo sapiens"
    /isolation source="urine"
    /collection date="2016-11-10"
    /geographic location="Bangladesh: Dhaka"
    /sample type="Pure culture one microbial species"
    /strain="dm147a"
Accession: SAMN18613482	ID: 18613482

346: Microbe sample from Klebsiella pneumoniae
Identifiers: BioSample: SAMN18613485; Sample name: dm186b
Organism: Klebsiella pneumoniae
Attributes:
    /host="Homo sapiens"
    /isolation source="Wound swab"
    /collection date="2016-11-05"
    /geographic location="Bangladesh: Dhaka"
    /sample type="Pure culture one microbial species"
    /strain="dm186b"
Accession: SAMN18613485	ID: 18613485

347: Microbe sample from Klebsiella pneumoniae
Identifiers: BioSample: SAMN18613486; Sample name: dm193b
Organism: Klebsiella pneumoniae
Attributes:
    /host="Homo sapiens"
    /isolation source="Wound swab"
    /collection date="2016-11-16"
    /geographic location="Bangladesh: Dhaka"
    /sample type="Pure culture one microbial species"
    /strain="dm193b"
Accession: SAMN18613486	ID: 18613486

348: Microbe sample from Klebsiella pneumoniae
Identifiers: BioSample: SAMN18613491; Sample name: dm218b
Organism: Klebsiella pneumoniae
Attributes:
    /host="Homo sapiens"
    /isolation source="Wound swab"
    /collection date="2016-11-22"
    /geographic location="Bangladesh: Dhaka"
    /sample type="Pure culture one microbial species"
    /strain="dm218b"
Accession: SAMN18613491	ID: 18613491

349: Microbe sample from Klebsiella pneumoniae
Identifiers: BioSample: SAMN18613493; Sample name: dm228
Organism: Klebsiella pneumoniae
Attributes:
    /host="Homo sapiens"
    /isolation source="Wound swab"
    /collection date="2016-11-23"
    /geographic location="Bangladesh: Dhaka"
    /sample type="Pure culture one microbial species"
    /strain="dm228"
Accession: SAMN18613493	ID: 18613493

350: Microbe sample from Klebsiella pneumoniae
Identifiers: BioSample: SAMN18613508; Sample name: dm285b
Organism: Klebsiella pneumoniae
Attributes:
    /host="Homo sapiens"
    /isolation source="tracheal aspirate"
    /collection date="2016-12-08"
    /geographic location="Bangladesh: Dhaka"
    /sample type="Pure culture one microbial species"
    /strain="dm285b"
Accession: SAMN18613508	ID: 18613508


351: MIGS Cultured Bacterial/Archaeal sample from Klebsiella pneumoniae
Identifiers: BioSample: SAMN32542161; Sample name: CPE16; SRA: SRS16340682
Organism: Klebsiella pneumoniae
Attributes:
    /strain="CPE16"
    /collection date="2019"
    /broad-scale environmental context="not provided"
    /local-scale environmental context="not provided"
    /environmental medium="not provided"
    /geographic location="United Kingdom"
    /isolation and growth condition="not provided"
    /latitude and longitude="not collected"
    /number of replicons="not provided"
    /reference for biomaterial="not provided"
Description:
Keywords: GSC:MIxS;MIGS:6.0
Accession: SAMN32542161	ID: 32542161

352: MIGS Klebsiella pneumoniae 002SK2
Identifiers: BioSample: SAMN08212048; Sample name: 002SK2; SRA: SRS2837648
Organism: Klebsiella pneumoniae
Attributes:
    /strain="002SK2"
    /collection date="2016-01"
    /broad-scale environmental context="water"
    /local-scale environmental context="waste water"
    /environmental medium="water"
    /geographic location="Switzerland: Basel"
    /isolation and growth condition="28668692"
    /latitude and longitude="47.5 N 7.6 E"
    /number of replicons="na"
    /reference for biomaterial="to be published"
    /observed biotic relationship="free living"
    /encoded traits="cox-M15, bla-NDM-9"
    /estimated size="5.4 Mbp"
    /extrachromosomal elements="2"
Description:
Klebsiella pneumoniae 002SK2. multi-restistant strain isolated from Swiss waste water
Keywords: GSC:MIxS;MIGS:6.0
Accession: SAMN08212048	ID: 8212048

353: Pathogen: clinical or host-associated sample from Klebsiella pneumoniae
Identifiers: BioSample: SAMN32093417; Sample name: 2022CK-00752; SRA: SRS15992831
Organism: Klebsiella pneumoniae
Attributes:
    /collected by="NA"
    /collection date="2022-11-14"
    /geographic location="USA"
    /host="Homo sapiens"
    /host disease="NA"
    /isolation source="Rectal Swab"
    /latitude and longitude="Missing"
    /MLST="MLST147,PubMLSTkpneumoniae"
    /isolate="missing"
    /strain="2022CK-00752"
Accession: SAMN32093417	ID: 32093417

354: CRKP35
Identifiers: BioSample: SAMN31207064; Sample name: CRKP_35
Organism: Klebsiella pneumoniae
Attributes:
    /strain="CRKP_35"
    /isolate="missing"
    /collected by="Hu Fan"
    /collection date="2018-12-04"
    /geographic location="China: Wuhan"
    /host="Homo sapiens"
    /host disease="infection"
    /isolation source="sputum"
    /latitude and longitude="not applicable"
    /id="35"
Accession: SAMN31207064	ID: 31207064

355: Pathogen: clinical or host-associated sample from Klebsiella pneumoniae
Identifiers: BioSample: SAMN28448992; Sample name: KPN132_c
Organism: Klebsiella pneumoniae
Attributes:
    /strain="KPN132"
    /collected by="Fiorella Krapp"
    /collection date="missing"
    /geographic location="USA: Chicago"
    /host="Homo sapiens"
    /host disease="bacteremia"
    /isolation source="blood"
    /latitude and longitude="41.87 N 87.63 W"
Accession: SAMN28448992	ID: 28448992

356: Pathogen: clinical or host-associated sample from Klebsiella pneumoniae KP38731
Identifiers: BioSample: SAMN04457965; Sample name: kp38731
Organism: Klebsiella pneumoniae
Attributes:
    /strain="KP38731"
    /collected by="USAMRIID"
    /collection date="2015-12-01"
    /geographic location="Not collected"
    /host="Homo sapiens"
    /host disease="pneumonia"
    /isolation source="Not collected"
    /latitude and longitude="Not collected"
Accession: SAMN04457965	ID: 4457965

357: Pathogen: clinical or host-associated sample from Klebsiella pneumoniae
Identifiers: BioSample: SAMN32733973; Sample name: 2022CK-00768; SRA: SRS16451690
Organism: Klebsiella pneumoniae
Attributes:
    /collected by="NA"
    /collection date="2022-11-05"
    /geographic location="USA"
    /host="Homo sapiens"
    /host disease="NA"
    /isolation source="urine"
    /latitude and longitude="Missing"
    /mlst="MLST147,PubMLSTkpneumoniae"
    /isolate="missing"
    /strain="2022CK-00768"
Accession: SAMN32733973	ID: 32733973

358: whole genome sequence of C057
Identifiers: BioSample: SAMD00108809
Organism: Klebsiella pneumoniae
Attributes:
    /sample name="C057"
    /collection date="2015-09-11"
    /encoded traits="blaNDM-1"
    /broad-scale environmental context="not applicable"
    /local-scale environmental context="Pleural fluid"
    /environmental medium="missing"
    /geographic location="Thailand:Udon Thani"
    /host="Homo sapiens"
    /isolation and growth condition="missing"
    /latitude and longitude="missing"
    /locus_tag_prefix="THAIC057"
    /number of replicons="missing"
    /project name="Whole genome sequencing of carbapenem-resistant Enterobacteriaceae isolated in Thailand"
    /reference for biomaterial="missing"
    /strain="C057"
Description:
MIC of MEPM, >16 mg/L, determined by a microdilution method
Keywords: GSC:MIxS;MIGS:6.0
Accession: SAMD00108809	ID: 18291971

359: whole genome sequence of C435
Identifiers: BioSample: SAMD00138003
Organism: Klebsiella pneumoniae
Attributes:
    /sample name="C435"
    /collection date="2016-11-03"
    /encoded traits="blaNDM-1"
    /broad-scale environmental context="not applicable"
    /local-scale environmental context="missing"
    /environmental medium="missing"
    /geographic location="Thailand:Udon Thani"
    /host="Homo sapiens"
    /isolation and growth condition="missing"
    /latitude and longitude="missing"
    /locus_tag_prefix="THAIC435"
    /number of replicons="missing"
    /project name="Whole genome sequencing of carbapenem-resistant Enterobacteriaceae isolated in Thailand"
    /reference for biomaterial="missing"
    /strain="C435"
Description:
MIC of MEPM, >4 mg/L, determined by a microdilution method
Keywords: GSC:MIxS;MIGS:6.0
Accession: SAMD00138003	ID: 18622657

360: whole genome sequence of C723R
Identifiers: BioSample: SAMD00138170
Organism: Klebsiella pneumoniae
Attributes:
    /sample name="C723R"
    /collection date="2017-05-15"
    /encoded traits="blaNDM-1, blaGES-5"
    /broad-scale environmental context="not applicable"
    /local-scale environmental context="missing"
    /environmental medium="missing"
    /geographic location="Thailand:Udon Thani"
    /host="Homo sapiens"
    /isolation and growth condition="missing"
    /latitude and longitude="missing"
    /locus_tag_prefix="THAIC723R"
    /number of replicons="missing"
    /project name="Whole genome sequencing of carbapenem-resistant Enterobacteriaceae isolated in Thailand"
    /reference for biomaterial="missing"
    /strain="C723R"
Description:
MIC of MEPM, >4 mg/L, determined by a microdilution method
Keywords: GSC:MIxS;MIGS:6.0
Accession: SAMD00138170	ID: 18622507

361: Microbe sample from Klebsiella pneumoniae
Identifiers: BioSample: SAMN13567240; Sample name: The Microbe sample of Klebsiella pneumoniae strain SCKP090351
Organism: Klebsiella pneumoniae
Attributes:
    /strain="SCKP090351"
    /host="Homo sapiens"
    /collection date="2019-03"
    /geographic location="China: Chengdu, Sichuan"
    /sample type="pure culture"
    /alternate_ID="090351"
Accession: SAMN13567240	ID: 13567240

362: Microbe sample from Klebsiella pneumoniae
Identifiers: BioSample: SAMN18613518; Sample name: dm336b
Organism: Klebsiella pneumoniae
Attributes:
    /host="Homo sapiens"
    /isolation source="Wound swab"
    /collection date="2016-12-26"
    /geographic location="Bangladesh: Dhaka"
    /sample type="Pure culture one microbial species"
    /strain="dm336b"
Accession: SAMN18613518	ID: 18613518

363: Microbe sample from Klebsiella pneumoniae
Identifiers: BioSample: SAMN18613464; Sample name: b217b
Organism: Klebsiella pneumoniae
Attributes:
    /host="Homo sapiens"
    /isolation source="blood"
    /collection date="2017-06-19"
    /geographic location="Bangladesh: Dhaka"
    /sample type="Pure culture one microbial species"
    /strain="b217b"
Accession: SAMN18613464	ID: 18613464

364: whole genome sequence of KP164
Identifiers: BioSample: SAMD00111795
Organism: Klebsiella pneumoniae
Attributes:
    /sample name="KP164"
    /collection date="2016-03-07"
    /encoded traits="blaNDM-1, blaOXA-232"
    /broad-scale environmental context="not applicable"
    /local-scale environmental context="sputum"
    /environmental medium="missing"
    /geographic location="Thailand:Bangkok"
    /host="Homo sapiens"
    /isolation and growth condition="missing"
    /latitude and longitude="missing"
    /locus_tag_prefix="TRKP164"
    /number of replicons="missing"
    /project name="Molecular epidemiology of carbapenem-resistant Enterobacteriaceae"
    /reference for biomaterial="missing"
    /strain="KP164"
Description:
MIC of MEPM, >16 mg/L, determined by a microdilution method
Keywords: GSC:MIxS;MIGS:6.0
Accession: SAMD00111795	ID: 18292117

365: whole genome sequence of KP151
Identifiers: BioSample: SAMD00111786
Organism: Klebsiella pneumoniae
Attributes:
    /sample name="KP151"
    /collection date="2016-02-02"
    /encoded traits="blaNDM-1, blaOXA-232"
    /broad-scale environmental context="not applicable"
    /local-scale environmental context="sputum"
    /environmental medium="missing"
    /geographic location="Thailand:Bangkok"
    /host="Homo sapiens"
    /isolation and growth condition="missing"
    /latitude and longitude="missing"
    /locus_tag_prefix="TRKP151"
    /number of replicons="missing"
    /project name="Molecular epidemiology of carbapenem-resistant Enterobacteriaceae"
    /reference for biomaterial="missing"
    /strain="KP151"
Description:
MIC of MEPM, >16 mg/L, determined by a microdilution method
Keywords: GSC:MIxS;MIGS:6.0
Accession: SAMD00111786	ID: 18292108

366: whole genome sequence of KP46
Identifiers: BioSample: SAMD00111749
Organism: Klebsiella pneumoniae
Attributes:
    /sample name="KP46"
    /collection date="2014-03-24"
    /encoded traits="blaNDM-1"
    /broad-scale environmental context="not applicable"
    /local-scale environmental context="urine"
    /environmental medium="missing"
    /geographic location="Thailand:Bangkok"
    /host="Homo sapiens"
    /isolation and growth condition="missing"
    /latitude and longitude="missing"
    /locus_tag_prefix="TRKP46"
    /number of replicons="missing"
    /project name="Molecular epidemiology of carbapenem-resistant Enterobacteriaceae"
    /reference for biomaterial="missing"
    /strain="KP46"
Description:
MIC of MEPM, 8 mg/L, determined by a microdilution method
Keywords: GSC:MIxS;MIGS:6.0
Accession: SAMD00111749	ID: 18292071

367: whole genome sequence of C127
Identifiers: BioSample: SAMD00108871
Organism: Klebsiella pneumoniae
Attributes:
    /sample name="C127"
    /collection date="2016-05-14"
    /encoded traits="blaNDM-1"
    /broad-scale environmental context="not applicable"
    /local-scale environmental context="Sputum"
    /environmental medium="missing"
    /geographic location="Thailand:Sakon Nakhon"
    /host="Homo sapiens"
    /isolation and growth condition="missing"
    /latitude and longitude="missing"
    /locus_tag_prefix="THAIC127"
    /number of replicons="missing"
    /project name="Whole genome sequencing of carbapenem-resistant Enterobacteriaceae isolated in Thailand"
    /reference for biomaterial="missing"
    /strain="C127"
Description:
MIC of MEPM, 8 mg/L, determined by a microdilution method
Keywords: GSC:MIxS;MIGS:6.0
Accession: SAMD00108871	ID: 18292031

368: whole genome sequence of C099
Identifiers: BioSample: SAMD00108844
Organism: Klebsiella pneumoniae
Attributes:
    /sample name="C099"
    /collection date="2016-05-16"
    /encoded traits="blaNDM-1"
    /broad-scale environmental context="not applicable"
    /local-scale environmental context="Sputum"
    /environmental medium="missing"
    /geographic location="Thailand:Surin"
    /host="Homo sapiens"
    /isolation and growth condition="missing"
    /latitude and longitude="missing"
    /locus_tag_prefix="THAIC099"
    /number of replicons="missing"
    /project name="Whole genome sequencing of carbapenem-resistant Enterobacteriaceae isolated in Thailand"
    /reference for biomaterial="missing"
    /strain="C099"
Description:
MIC of MEPM, >16 mg/L, determined by a microdilution method
Keywords: GSC:MIxS;MIGS:6.0
Accession: SAMD00108844	ID: 18292005

369: whole genome sequence of C070
Identifiers: BioSample: SAMD00108820
Organism: Klebsiella pneumoniae
Attributes:
    /sample name="C070"
    /collection date="2016-03-02"
    /encoded traits="blaNDM-1"
    /broad-scale environmental context="not applicable"
    /local-scale environmental context="Sputum"
    /environmental medium="missing"
    /geographic location="Thailand:Sakon Nakhon"
    /host="Homo sapiens"
    /isolation and growth condition="missing"
    /latitude and longitude="missing"
    /locus_tag_prefix="THAIC070"
    /number of replicons="missing"
    /project name="Whole genome sequencing of carbapenem-resistant Enterobacteriaceae isolated in Thailand"
    /reference for biomaterial="missing"
    /strain="C070"
Description:
MIC of MEPM, >16 mg/L, determined by a microdilution method
Keywords: GSC:MIxS;MIGS:6.0
Accession: SAMD00108820	ID: 18291982

370: whole genome sequence of C069
Identifiers: BioSample: SAMD00108819
Organism: Klebsiella pneumoniae
Attributes:
    /sample name="C069"
    /collection date="2016-03-04"
    /encoded traits="blaNDM-1"
    /broad-scale environmental context="not applicable"
    /local-scale environmental context="Sputum"
    /environmental medium="missing"
    /geographic location="Thailand:Sakon Nakhon"
    /host="Homo sapiens"
    /isolation and growth condition="missing"
    /latitude and longitude="missing"
    /locus_tag_prefix="THAIC069"
    /number of replicons="missing"
    /project name="Whole genome sequencing of carbapenem-resistant Enterobacteriaceae isolated in Thailand"
    /reference for biomaterial="missing"
    /strain="C069"
Description:
MIC of MEPM, >16 mg/L, determined by a microdilution method
Keywords: GSC:MIxS;MIGS:6.0
Accession: SAMD00108819	ID: 18291981

371: whole genome sequence of C063
Identifiers: BioSample: SAMD00108814
Organism: Klebsiella pneumoniae
Attributes:
    /sample name="C063"
    /collection date="2016-01-19"
    /encoded traits="blaNDM-5"
    /broad-scale environmental context="not applicable"
    /local-scale environmental context="Urine"
    /environmental medium="missing"
    /geographic location="Thailand:Udon Thani"
    /host="Homo sapiens"
    /isolation and growth condition="missing"
    /latitude and longitude="missing"
    /locus_tag_prefix="THAIC063"
    /number of replicons="missing"
    /project name="Whole genome sequencing of carbapenem-resistant Enterobacteriaceae isolated in Thailand"
    /reference for biomaterial="missing"
    /strain="C063"
Description:
MIC of MEPM, >16 mg/L, determined by a microdilution method
Keywords: GSC:MIxS;MIGS:6.0
Accession: SAMD00108814	ID: 18291976

372: Pathogen: clinical or host-associated sample from Klebsiella pneumoniae
Identifiers: BioSample: SAMN13153742; Sample name: P-99
Organism: Klebsiella pneumoniae
Attributes:
    /strain="CriePir99"
    /collected by="Pir Nat Surg Centre"
    /collection date="2017"
    /geographic location="Russia: Moscow"
    /host="Homo sapiens"
    /host disease="NA"
    /isolation source="urine"
    /latitude and longitude="55.76 N 37.62 E"
Accession: SAMN13153742	ID: 13153742

373: whole genome sequence of C055
Identifiers: BioSample: SAMD00108807
Organism: Klebsiella pneumoniae
Attributes:
    /sample name="C055"
    /collection date="2015-09-05"
    /encoded traits="blaNDM-1"
    /broad-scale environmental context="not applicable"
    /local-scale environmental context="Sputum"
    /environmental medium="missing"
    /geographic location="Thailand:Udon Thani"
    /host="Homo sapiens"
    /isolation and growth condition="missing"
    /latitude and longitude="missing"
    /locus_tag_prefix="THAIC055"
    /number of replicons="missing"
    /project name="Whole genome sequencing of carbapenem-resistant Enterobacteriaceae isolated in Thailand"
    /reference for biomaterial="missing"
    /strain="C055"
Description:
MIC of MEPM, >16 mg/L, determined by a microdilution method
Keywords: GSC:MIxS;MIGS:6.0
Accession: SAMD00108807	ID: 18291969

374: whole genome sequence of C048
Identifiers: BioSample: SAMD00108802
Organism: Klebsiella pneumoniae
Attributes:
    /sample name="C048"
    /collection date="2015-04-21"
    /encoded traits="blaNDM-1"
    /broad-scale environmental context="not applicable"
    /local-scale environmental context="Sputum"
    /environmental medium="missing"
    /geographic location="Thailand:Udon Thani"
    /host="Homo sapiens"
    /isolation and growth condition="missing"
    /latitude and longitude="missing"
    /locus_tag_prefix="THAIC048"
    /number of replicons="missing"
    /project name="Whole genome sequencing of carbapenem-resistant Enterobacteriaceae isolated in Thailand"
    /reference for biomaterial="missing"
    /strain="C048"
Description:
MIC of MEPM, 16 mg/L, determined by a microdilution method
Keywords: GSC:MIxS;MIGS:6.0
Accession: SAMD00108802	ID: 18291964

375: whole genome sequence of C045
Identifiers: BioSample: SAMD00108799
Organism: Klebsiella pneumoniae
Attributes:
    /sample name="C045"
    /collection date="2015-03-22"
    /encoded traits="blaNDM-1"
    /broad-scale environmental context="not applicable"
    /local-scale environmental context="Blood"
    /environmental medium="missing"
    /geographic location="Thailand:Udon Thani"
    /host="Homo sapiens"
    /isolation and growth condition="missing"
    /latitude and longitude="missing"
    /locus_tag_prefix="THAIC045"
    /number of replicons="missing"
    /project name="Whole genome sequencing of carbapenem-resistant Enterobacteriaceae isolated in Thailand"
    /reference for biomaterial="missing"
    /strain="C045"
Description:
MIC of MEPM, >16 mg/L, determined by a microdilution method
Keywords: GSC:MIxS;MIGS:6.0
Accession: SAMD00108799	ID: 18291961

376: Sample from Klebsiella pneumoniae
Identifiers: BioSample: SAMN14228719; GenBank: gb|MK372381.1
Organism: Klebsiella pneumoniae
Attributes:
    /geographic location="United Arab Emirates"
    /isolation source="tracheal aspirate"
    /collection date="2010-08-31"
    /subsource note="NDM-1 bearing plasmid"
    /strain="ABC52"
    /host="Homo sapiens"
    /Assembly Method="GS Assembler v. 2.6; CloneManager v. 9"
    /Sequencing Technology="Sanger dideoxy sequencing; 454"
Accession: SAMN14228719	ID: 14228719

377: Sample from Klebsiella pneumoniae
Identifiers: BioSample: SAMN14228932; GenBank: gb|MN073498.1
Organism: Klebsiella pneumoniae
Attributes:
    /host="Homo sapiens"
    /Assembly Method="HGAP v. 2.3"
    /Sequencing Technology="PacBio"
Accession: SAMN14228932	ID: 14228932

378: Sample from Klebsiella pneumoniae subsp. pneumoniae
Identifiers: BioSample: SAMN14229003; GenBank: gb|MK715437.1
Organism: Klebsiella pneumoniae subsp. pneumoniae
Attributes:
    /geographic location="China"
    /isolation source="sputum"
    /collection date="2018"
    /subsource note="[cultured bacterial source]"
    /strain="SCNJ1"
    /host="Homo sapiens"
    /sub species="pneumoniae"
    /Assembly Method="SOAP denovo v. 2.04"
    /Sequencing Technology="Illumina"
Accession: SAMN14229003	ID: 14229003

379: Microbe sample from Klebsiella pneumoniae
Identifiers: BioSample: SAMN17608176; Sample name: 2020QW-00078; SRA: SRS8135336
Organism: Klebsiella pneumoniae
Attributes:
    /strain="2020QW-00078"
    /host="Homo sapiens"
    /isolation source="urine"
    /collection date="2020"
    /geographic location="USA"
    /sample type="isolate"
    /MLST="MLST219 Pasteur"
Accession: SAMN17608176	ID: 17608176

380: The Microbe sample of Klebsiella pneumoniae strain SCKP090573
Identifiers: BioSample: SAMN14379855; Sample name: The Microbe sample of Klebsiella pneumoniae strain SCKP090573
Organism: Klebsiella pneumoniae
Attributes:
    /strain="SCKP090573"
    /host="Homo sapiens"
    /collection date="2019-04-05"
    /geographic location="China: Chengdu, Sichuan"
    /sample type="pure culture"
    /alternate_ID="090573"
Accession: SAMN14379855	ID: 14379855

381: Pathogen: clinical or host-associated sample from Klebsiella pneumoniae
Identifiers: BioSample: SAMN14402329; Sample name: VBA27935
Organism: Klebsiella pneumoniae
Attributes:
    /strain="BA27935"
    /collected by="Dept of Microbiology, CMC Vellore"
    /collection date="2019"
    /geographic location="India"
    /host="Homo sapiens"
    /host disease="Bacteremia"
    /isolation source="blood"
    /latitude and longitude="12.9246 N 79.1348 E"
Accession: SAMN14402329	ID: 14402329

382: Microbe sample from Klebsiella pneumoniae
Identifiers: BioSample: SAMN32977652; Sample name: ATCCBAA2146; SRA: SRS16637819
Organism: Klebsiella pneumoniae
Attributes:
    /strain="ATCC BAA2146"
    /isolation source="missing"
    /collection date="2022"
    /geographic location="USA"
    /sample type="whole organism"
Accession: SAMN32977652	ID: 32977652

383: Microbe sample from Klebsiella pneumoniae
Identifiers: BioSample: SAMN14968829; Sample name: kpn-241
Organism: Klebsiella pneumoniae
Attributes:
    /isolation source="respiratory tract specimen"
    /strain="kpn-241"
    /host="Homo sapiens"
    /collection date="2018-03-13"
    /geographic location="China: Zhengzhou"
    /sample type="sputum"
Accession: SAMN14968829	ID: 14968829

384: Pathogen: clinical or host-associated sample from Klebsiella pneumoniae
Identifiers: BioSample: SAMN16093136; Sample name: C20
Organism: Klebsiella pneumoniae
Attributes:
    /strain="C20"
    /collected by="Ziyi Liu"
    /collection date="2018-11-14"
    /geographic location="China: ZhengZhou"
    /host="Homo sapiens"
    /host disease="cough"
    /isolation source="infant sputum"
    /latitude and longitude="34.16 N 112.42 E"
Accession: SAMN16093136	ID: 16093136

385: The The Microbe sample of Klebsiella pneumoniae strain WCHKP115038
Identifiers: BioSample: SAMN09688152; Sample name: The The Microbe sample of Klebsiella pneumoniae strain WCHKP115038; SRA: SRS3561678
Organism: Klebsiella pneumoniae
Attributes:
    /strain="WCHKP115038"
    /host="Homo sapiens"
    /collection date="2018"
    /geographic location="China: Chengdu, Sichuan"
    /sample type="Pure Culture"
    /alternate_ID="115038"
Accession: SAMN09688152	ID: 9688152

386: whole genome sequence of KP17
Identifiers: BioSample: SAMD00059726; SRA: DRS062146
Organism: Klebsiella pneumoniae
Attributes:
    /sample name="KP17"
    /collection date="2015-01-23"
    /encoded traits="blaNDM-1"
    /broad-scale environmental context="not applicable"
    /local-scale environmental context="human body cavity"
    /environmental medium="not applicable"
    /geographic location="Thailand:Bangkok"
    /host="Homo sapiens"
    /isolation and growth condition="missing"
    /latitude and longitude="13.7660 N 100.5268 E"
    /locus_tag_prefix="TRKP017"
    /number of replicons="missing"
    /project name="Molecular epidemiology of carbapenem-resistant Enterobacteriaceae"
    /reference for biomaterial="missing"
    /strain="KP17"
Description:
MIC of MEPM, 16 mg/L, determined by a microdilution method
Keywords: GSC:MIxS;MIGS:6.0
Accession: SAMD00059726	ID: 8977634

387: whole genome sequence of KP27
Identifiers: BioSample: SAMD00059730; SRA: DRS062150
Organism: Klebsiella pneumoniae
Attributes:
    /sample name="KP27"
    /collection date="2014-12-08"
    /encoded traits="blaNDM-1"
    /broad-scale environmental context="not applicable"
    /local-scale environmental context="human urine"
    /environmental medium="not applicable"
    /geographic location="Thailand:Bangkok"
    /host="Homo sapiens"
    /isolation and growth condition="missing"
    /latitude and longitude="13.7660 N 100.5268 E"
    /locus_tag_prefix="TRKP027"
    /number of replicons="missing"
    /project name="Molecular epidemiology of carbapenem-resistant Enterobacteriaceae"
    /reference for biomaterial="missing"
    /strain="KP27"
Description:
MIC of MEPM, >16 mg/L, determined by a microdilution method
Keywords: GSC:MIxS;MIGS:6.0
Accession: SAMD00059730	ID: 8977638

388: whole genome sequence of KP100
Identifiers: BioSample: SAMD00110879
Organism: Klebsiella pneumoniae
Attributes:
    /sample name="KP100"
    /collection date="2015-12-07"
    /encoded traits="blaNDM-1"
    /broad-scale environmental context="not applicable"
    /local-scale environmental context="penis"
    /environmental medium="missing"
    /geographic location="Thailand:Bangkok"
    /host="Homo sapiens"
    /isolation and growth condition="missing"
    /latitude and longitude="13.766619 N 100.526786 E"
    /locus_tag_prefix="TRKP100"
    /number of replicons="missing"
    /project name="Molecular epidemiology of carbapenem-resistant Enterobacteriaceae"
    /reference for biomaterial="missing"
    /strain="KP100"
Description:
MIC of MEPM, >16 mg/L, determined by a microdilution method
Keywords: GSC:MIxS;MIGS:6.0
Accession: SAMD00110879	ID: 8977673

389: AI2880 DNA
Identifiers: BioSample: SAMEA8065738; SRA: ERS5752909
Organism: Klebsiella pneumoniae
Attributes:
    /ENA first public="2021-10-14"
    /ENA last update="2021-10-14"
    /ENA-CHECKLIST="ERC000028"
    /External Id="SAMEA8065738"
    /INSDC center alias="CNAG-CRG"
    /INSDC center name="CNAG-CRG"
    /INSDC first public="2021-10-14T16:32:56Z"
    /INSDC last update="2021-10-14T16:32:56Z"
    /INSDC status="public"
    /Submitter Id="AI2880"
    /broker name="CNAG-CRG, Centre for Genomic Regulation"
    /collection date="2018"
    /geographic location="Spain"
    /host health state="diseased"
    /host="Homo sapiens"
    /isolate="101"
    /isolation source="Hospital Universitario Ramon y Cajal (Madrid)"
    /sample name="AI2880"
Description:
DNA extracted from AI2880
Accession: SAMEA8065738	ID: 22316815

390: AI2779 DNA
Identifiers: BioSample: SAMEA7962797; SRA: ERS5649944
Organism: Klebsiella pneumoniae
Attributes:
    /ENA first public="2021-10-14"
    /ENA last update="2021-10-14"
    /ENA-CHECKLIST="ERC000028"
    /External Id="SAMEA7962797"
    /INSDC center alias="CNAG-CRG"
    /INSDC center name="CNAG-CRG"
    /INSDC first public="2021-10-14T16:32:54Z"
    /INSDC last update="2021-10-14T16:32:54Z"
    /INSDC status="public"
    /Submitter Id="AI2779"
    /broker name="CNAG-CRG, Centre for Genomic Regulation"
    /collection date="2018"
    /geographic location="Spain"
    /host health state="diseased"
    /host="Homo sapiens"
    /isolate="437"
    /isolation source="Hospital Universitario Valencia Tres cruces (Valencia)"
    /sample name="AI2779"
Description:
DNA extracted from AI2779
Accession: SAMEA7962797	ID: 22316718

391: AI3008 DNA
Identifiers: BioSample: SAMEA7082337; SRA: ERS4842932
Organism: Klebsiella pneumoniae
Attributes:
    /ENA first public="2021-10-14"
    /ENA last update="2021-10-14"
    /ENA-CHECKLIST="ERC000028"
    /External Id="SAMEA7082337"
    /INSDC center alias="CNAG"
    /INSDC center name="Centro Nacional de Análisis Genómico"
    /INSDC first public="2021-10-14T13:03:14Z"
    /INSDC last update="2021-10-14T13:03:14Z"
    /INSDC status="public"
    /Submitter Id="AI3008"
    /collection date="2017"
    /geographic location="Spain"
    /host health state="diseased"
    /host="Homo sapiens"
    /isolate="101"
    /isolation source="Hospital Universitario Valencia Tres cruces (Valencia)"
    /sample name="AI3008"
Description:
DNA extracted from AI3008
Accession: SAMEA7082337	ID: 22316564

392: Pathogen: clinical or host-associated sample from Klebsiella pneumoniae
Identifiers: BioSample: SAMN09519599; Sample name: B1_Kpn
Organism: Klebsiella pneumoniae
Attributes:
    /collected by="Clinical Microbiology Laboratory, Sahlgrenska University Hospital"
    /collection date="2013-01-23"
    /geographic location="Sweden: Gothenburg"
    /host="Homo sapiens"
    /host disease="Pneumonia; Cerebral Hemorrhage"
    /isolation source="feces"
    /latitude and longitude="57.6823 N 11.9613 E"
    /strain="B1"
Accession: SAMN09519599	ID: 9519599

393: Pathogen: clinical or host-associated sample from Klebsiella pneumoniae
Identifiers: BioSample: SAMN09519600; Sample name: B2_Kpn
Organism: Klebsiella pneumoniae
Attributes:
    /collected by="Clinical Microbiology Laboratory, Sahlgrenska University Hospital"
    /collection date="2013-04-17"
    /geographic location="Sweden: Gothenburg"
    /host="Homo sapiens"
    /host disease="Pneumonia; Cerebral Hemorrhage"
    /isolation source="feces"
    /latitude and longitude="57.6823 N 11.9613 E"
    /strain="B2"
Accession: SAMN09519600	ID: 9519600

394: Pathogen: clinical or host-associated sample from Klebsiella pneumoniae
Identifiers: BioSample: SAMN09519601; Sample name: B3_Kpn
Organism: Klebsiella pneumoniae
Attributes:
    /collected by="Clinical Microbiology Laboratory, Sahlgrenska University Hospital"
    /collection date="2013-10-17"
    /geographic location="Sweden: Gothenburg"
    /host="Homo sapiens"
    /host disease="Pneumonia; Cerebral Hemorrhage"
    /isolation source="feces"
    /latitude and longitude="57.6823 N 11.9613 E"
    /strain="B3"
Accession: SAMN09519601	ID: 9519601

395: Pathogen: clinical or host-associated sample from Klebsiella pneumoniae
Identifiers: BioSample: SAMN09519602; Sample name: B4_Kpn
Organism: Klebsiella pneumoniae
Attributes:
    /collected by="Clinical Microbiology Laboratory, Sahlgrenska University Hospital"
    /collection date="2014-01-07"
    /geographic location="Sweden: Gothenburg"
    /host="Homo sapiens"
    /host disease="Pneumonia; Cerebral Hemorrhage"
    /isolation source="feces"
    /latitude and longitude="57.6823 N 11.9613 E"
    /strain="B4"
Accession: SAMN09519602	ID: 9519602

396: Pathogen: clinical or host-associated sample from Klebsiella pneumoniae subsp. pneumoniae
Identifiers: BioSample: SAMN09604002; Sample name: JNM8C2
Organism: Klebsiella pneumoniae subsp. pneumoniae
Attributes:
    /collected by="College of Medicine &amp; JNM Hospital, Kalyani, India"
    /collection date="2017"
    /geographic location="India: West Bengal"
    /host="Homo sapiens"
    /host disease="Respiratory distress"
    /isolation source="nasal swab from a 10 day old extremely preterm born neonate suffering from respiratory distress"
    /latitude and longitude="22.974677 N 88.55701 E"
    /host age="10 days"
    /host sex="female"
    /host subject id="JNM8"
    /host tissue sampled="Nasal swab"
    /sub species="pneumoniae"
    /strain="JNM8C2"
Accession: SAMN09604002	ID: 9604002

397: Pathogen: clinical or host-associated sample from Klebsiella pneumoniae
Identifiers: BioSample: SAMN09604068; Sample name: JNM10C3
Organism: Klebsiella pneumoniae
Attributes:
    /collected by="College of Medicine &amp; Jawaharlal Nehru Memorial Hospital, Kalyani, West Bengal, India"
    /collection date="2017"
    /geographic location="India: West Bengal"
    /host="Homo sapiens"
    /host disease="Respiratory distress"
    /isolation source="nasal swab from moderately born preterm neonate admitted to the sick neonatal care unit with respiratory distress"
    /latitude and longitude="22.974677 N 88.55701 E"
    /host age="3 days"
    /host sex="female"
    /host subject id="JNM10"
    /host tissue sampled="Nasal swab"
    /strain="JNM10C3"
Accession: SAMN09604068	ID: 9604068

398: Klebsiella pneumoniae MH15-191M
Identifiers: BioSample: SAMD00112936
Organism: Klebsiella pneumoniae
Attributes:
    /sample name="MH15-191M"
    /collection date="2015"
    /encoded traits="blaNDM-1"
    /broad-scale environmental context="not applicable"
    /local-scale environmental context="not applicable"
    /environmental medium="blood"
    /geographic location="Viet Nam:Hanoi"
    /host="Homo sapiens"
    /isolation and growth condition="missing"
    /latitude and longitude="21.0277 N 105.8341 E"
    /locus_tag_prefix="VNKP15191"
    /number of replicons="missing"
    /project name="Molecular epidemiology of carbapenem-resistant Enterobacteriaceae isolated in Vietnam"
    /reference for biomaterial="missing"
    /strain="MH15-191M"
Description:
MIC of MEPM, >32 mg/L; IPM, >32 mg/L determined by E-test
Keywords: GSC:MIxS;MIGS:6.0
Accession: SAMD00112936	ID: 8924537

399: Pathogen: clinical or host-associated sample from klebsiella pneumoniae
Identifiers: BioSample: SAMN09835334; Sample name: klebsiella pneumoniae
Organism: Klebsiella pneumoniae
Attributes:
    /strain="KP14003"
    /collected by="Xiaofeng Hu"
    /collection date="2014"
    /geographic location="China:Beijing"
    /host="Homo sapiens"
    /host disease="missing"
    /isolation source="blood"
    /latitude and longitude="39.92 N 116.46 E"
Accession: SAMN09835334	ID: 9835334

400: The Microbe sample of Klebsiella pneumoniae strain WCHKP115032
Identifiers: BioSample: SAMN09842420; Sample name: The Microbe sample of Klebsiella pneumoniae strain WCHKP115032; SRA: SRS3689846
Organism: Klebsiella pneumoniae
Attributes:
    /strain="WCHKP115032"
    /host="Homo sapiens"
    /collection date="2018"
    /geographic location="China: Chengdu, Sichuan"
    /sample type="Pure Culture"
    /alternate_ID="115032"
Accession: SAMN09842420	ID: 9842420


401: Pathogen: clinical or host-associated sample from Klebsiella pneumoniae subsp. pneumoniae
Identifiers: BioSample: SAMN09845872; Sample name: Klebsiella pneumoniae isolate M5
Organism: Klebsiella pneumoniae subsp. pneumoniae
Attributes:
    /strain="Klebsiella pneumoniae"
    /isolate="pneumoniae"
    /collected by="Human host"
    /collection date="2015-12-10"
    /geographic location="Korea: Seoul"
    /host="Homo sapiens"
    /host disease="Hepatocellular carcinoma"
    /isolation source="blood"
    /latitude and longitude="37.498095 N 127.07610 E"
    /sub species="pneumoniae"
Accession: SAMN09845872	ID: 9845872

402: Pathogen: clinical or host-associated sample from Klebsiella pneumoniae subsp. pneumoniae
Identifiers: BioSample: SAMN10409888; Sample name: KpvST383_NDM_OXA-48
Organism: Klebsiella pneumoniae subsp. pneumoniae
Attributes:
    /strain="KpvST383_NDM_OXA-48"
    /collected by="Hospital in London"
    /collection date="2018-04-12"
    /geographic location="United Kingdom"
    /host="Homo sapiens"
    /host disease="sepsis"
    /isolation source="blood"
    /latitude and longitude="51.48 N 0.22 W"
    /genotype="ST383"
    /host age="60"
    /host sex="female"
    /sub species="pneumoniae"
Accession: SAMN10409888	ID: 10409888

403: Microbe sample from Klebsiella pneumoniae
Identifiers: BioSample: SAMN10522947; Sample name: KSH2
Organism: Klebsiella pneumoniae
Attributes:
    /isolate="KSH203"
    /isolation source="blood"
    /collection date="2018-05-06"
    /geographic location="China"
    /sample type="Blood sample"
Accession: SAMN10522947	ID: 10522947

404: Microbe sample from Klebsiella pneumoniae
Identifiers: BioSample: SAMN21919093; Sample name: 2021QW-00056; SRA: SRS10386659
Organism: Klebsiella pneumoniae
Attributes:
    /strain="2021QW-00056"
    /host="Homo sapiens"
    /isolation source="sputum"
    /collection date="2021"
    /geographic location="USA"
    /sample type="whole organism"
    /MLST="MLST219 Pasteur"
Accession: SAMN21919093	ID: 21919093

405: Pathogen: clinical or host-associated sample from Klebsiella pneumoniae
Identifiers: BioSample: SAMN10712994; Sample name: K. pneumoniae
Organism: Klebsiella pneumoniae
Attributes:
    /strain="MRK9"
    /collected by="Mudsser Azam"
    /collection date="2018-01-23"
    /geographic location="India: Safdarjung Hospital, New Delhi"
    /host="Homo sapiens"
    /host disease="Nosocomical Infection"
    /isolation source="urine"
    /latitude and longitude="28.569130 N 77.198060 E"
Accession: SAMN10712994	ID: 10712994

406: Microbe sample from Klebsiella pneumoniae
Identifiers: BioSample: SAMN21919088; Sample name: 2021QW-00045; SRA: SRS10386654
Organism: Klebsiella pneumoniae
Attributes:
    /strain="2021QW-00045"
    /host="Homo sapiens"
    /isolation source="sputum"
    /collection date="2021"
    /geographic location="USA"
    /sample type="whole organism"
    /MLST="MLST219 Pasteur"
Accession: SAMN21919088	ID: 21919088

407: Microbe sample from Klebsiella pneumoniae
Identifiers: BioSample: SAMN11603436; Sample name: Klebsiella abc
Organism: Klebsiella pneumoniae
Attributes:
    /strain="2e"
    /host="Homo sapiens"
    /collection date="2017-08-31"
    /geographic location="China: Chongqin"
    /sample type="whole organism"
Accession: SAMN11603436	ID: 11603436

408: 179KP-HG
Identifiers: BioSample: SAMEA8391939; SRA: ERS6077433
Organism: Klebsiella pneumoniae
Attributes:
    /ENA first public="2021-07-14"
    /ENA last update="2021-07-14"
    /ENA-CHECKLIST="ERC000011"
    /External Id="SAMEA8391939"
    /INSDC center alias="UNIVERSIDAD DE VALENCIA"
    /INSDC center name="UNIVERSIDAD DE VALENCIA"
    /INSDC first public="2021-07-14T20:36:32Z"
    /INSDC last update="2021-07-14T20:36:32Z"
    /INSDC status="public"
    /Submitter Id="NLSAR_CV_KP_21"
    /collecting institution="Servicio de Microbiología. Consorcio Hospital General Universitario de Valencia"
    /collection date="2016-08-25"
    /geographic location="Spain"
    /geographic location (latitude)="39.46975"
    /geographic location (longitude)="-0.37739"
    /geographic location (region and locality)="Valencia"
    /host common name="Human"
    /host="Homo sapiens"
    /host subject id="18218873"
    /isolate="179KP-HG"
    /sample name="NLSAR_CV_KP_21"
Description:
179KP-HG
Accession: SAMEA8391939	ID: 20241515

409: Pathogen: clinical or host-associated sample from Klebsiella pneumoniae subsp. pneumoniae
Identifiers: BioSample: SAMN19931465; Sample name: KP67
Organism: Klebsiella pneumoniae subsp. pneumoniae
Attributes:
    /strain="KP67"
    /collected by="Hu Ying"
    /collection date="2011-12"
    /geographic location="China:Kunming"
    /host="Homo sapiens"
    /host disease="Klebsiella infection"
    /isolation source="sputum"
    /latitude and longitude="25.05 N 102.68 E"
    /sub species="pneumoniae"
Accession: SAMN19931465	ID: 19931465

410: Microbe sample from Klebsiella pneumoniae
Identifiers: BioSample: SAMN18928741; Sample name: 2021 Samples 355; SRA: SRS8925137
Organism: Klebsiella pneumoniae
Attributes:
    /strain="SCPM-O-B-8923 (3TKP/19g)"
    /host="Homo sapiens"
    /isolation source="trachea"
    /collection date="2019-11-21"
    /geographic location="Russia: Moscow"
    /sample type="Cell culture"
Accession: SAMN18928741	ID: 18928741
