# Supplementary material for: Decoding the genetic structure of conjugative plasmids in international clones of Klebsiella pneumoniae: A deep dive into blaKPC, blaNDM, blaOXA-48, and blaGES genes
Source: PLoS One. 2023 Nov 16;18(11):e0292288. doi: 10.1371/journal.pone.0292288 (PMC10653425; doi:10.1371/journal.pone.0292288)
Supplement: S1 File — (ZIP) [file pone.0292288.s001.zip › Supplementary file 1/biosample_OXA-48.txt]

1: Microbe sample from Klebsiella pneumoniae subsp. pneumoniae
Identifiers: BioSample: SAMN09759342; Sample name: E109-1
Organism: Klebsiella pneumoniae subsp. pneumoniae
Attributes:
    /strain="E109-1"
    /host="Homo sapiens"
    /collection date="2018"
    /geographic location="China"
    /sample type="cell culture"
    /sub species="pneumoniae"
Accession: SAMN09759342	ID: 9759342

2: Klebsiella pneumoniae KP4814
Identifiers: BioSample: SAMN15455439; Sample name: Klebsiella pneumoniae KP4814
Organism: Klebsiella pneumoniae
Attributes:
    /strain="KP4814"
    /collected by="Institute for Medical Microbiology and Infection Control, University Hospital Frankfurt"
    /collection date="2018"
    /geographic location="Germany"
    /host="Homo sapiens"
    /host disease="Infection control"
    /isolation source="skin"
    /latitude and longitude="50.1239 N 8.5763 E"
Accession: SAMN15455439	ID: 15455439

3: Beta-lactamase sample from Klebsiella pneumoniae
Identifiers: BioSample: SAMN08117192; Sample name: KpnF64
Organism: Klebsiella pneumoniae
Attributes:
    /strain="F64"
    /beta-lactamase family="OXA"
    /carbapenemase="yes"
    /EDTA inhibitor tested="no"
    /collected by="Hospital Universitario Ramon y Cajal"
    /collection date="2012-06-19"
    /geographic location="Spain: Madrid"
    /host="Homo sapiens"
    /isolation source="missing"
    /latitude and longitude="40.25 N 3.41 W"
Accession: SAMN08117192	ID: 8117192

4: Microbe sample from Klebsiella pneumoniae
Identifiers: BioSample: SAMN29641511; Sample name: FK3006
Organism: Klebsiella pneumoniae
Attributes:
    /strain="FK3006"
    /host="Homo sapiens"
    /collection date="2020-08"
    /isolation source="sputum"
    /geographic location="China:Ningbo"
    /sample type="sputum"
Accession: SAMN29641511	ID: 29641511

5: Pathogen: clinical or host-associated sample from Klebsiella pneumoniae
Identifiers: BioSample: SAMN19795664; Sample name: Isolate 21
Organism: Klebsiella pneumoniae
Attributes:
    /genotype="ST307"
    /strain="20181138"
    /collected by="Hospital San Cecilio"
    /collection date="2018-12-12"
    /geographic location="Spain: Granada"
    /host="Homo sapiens"
    /host disease="UTI"
    /isolation source="urine"
    /latitude and longitude="37.14 N 3.60 W"
Accession: SAMN19795664	ID: 19795664

6: Microbe sample from Klebsiella pneumoniae
Identifiers: BioSample: SAMN17304668; Sample name: pRIVM_C018383_4
Organism: Klebsiella pneumoniae
Attributes:
    /strain="RIVM_C018383"
    /host="Homo sapiens"
    /collection date="2019"
    /geographic location="Netherlands"
    /sample type="Plasmid"
Accession: SAMN17304668	ID: 17304668

7: Microbe sample from Klebsiella pneumoniae
Identifiers: BioSample: SAMN17304671; Sample name: pRIVM_C018614_3
Organism: Klebsiella pneumoniae
Attributes:
    /strain="RIVM_C018614"
    /host="Homo sapiens"
    /collection date="2019"
    /geographic location="Netherlands"
    /sample type="Plasmid"
Accession: SAMN17304671	ID: 17304671

8: Microbe sample from Klebsiella pneumoniae
Identifiers: BioSample: SAMN17304666; Sample name: pRIVM_C018372_2
Organism: Klebsiella pneumoniae
Attributes:
    /strain="RIVM_C018372"
    /host="Homo sapiens"
    /collection date="2019"
    /geographic location="Netherlands"
    /sample type="Plasmid"
Accession: SAMN17304666	ID: 17304666

9: Microbe sample from Klebsiella pneumoniae
Identifiers: BioSample: SAMN17304662; Sample name: pRIVM_C018209_2
Organism: Klebsiella pneumoniae
Attributes:
    /strain="RIVM_C018209"
    /host="Homo sapiens"
    /collection date="2019"
    /geographic location="Netherlands"
    /sample type="Plasmid"
Accession: SAMN17304662	ID: 17304662

10: Microbe sample from Klebsiella pneumoniae
Identifiers: BioSample: SAMN17304661; Sample name: pRIVM_C018199_5
Organism: Klebsiella pneumoniae
Attributes:
    /strain="RIVM_C018199"
    /host="Homo sapiens"
    /collection date="2019"
    /geographic location="Netherlands"
    /sample type="Plasmid"
Accession: SAMN17304661	ID: 17304661

11: Microbe sample from Klebsiella pneumoniae
Identifiers: BioSample: SAMN17304654; Sample name: pRIVM_C017900_3
Organism: Klebsiella pneumoniae
Attributes:
    /strain="RIVM_C017900"
    /host="Homo sapiens"
    /collection date="2019"
    /geographic location="Netherlands"
    /sample type="Plasmid"
Accession: SAMN17304654	ID: 17304654

12: Microbe sample from Klebsiella pneumoniae
Identifiers: BioSample: SAMN17304653; Sample name: pRIVM_C017788_3
Organism: Klebsiella pneumoniae
Attributes:
    /strain="RIVM_C017788"
    /host="Homo sapiens"
    /collection date="2018"
    /geographic location="Netherlands"
    /sample type="Plasmid"
Accession: SAMN17304653	ID: 17304653

13: Microbe sample from Klebsiella pneumoniae
Identifiers: BioSample: SAMN17304652; Sample name: pRIVM_C017771_2
Organism: Klebsiella pneumoniae
Attributes:
    /strain="RIVM_C017771"
    /host="Homo sapiens"
    /collection date="2018"
    /geographic location="Netherlands"
    /sample type="Plasmid"
Accession: SAMN17304652	ID: 17304652

14: Microbe sample from Klebsiella pneumoniae
Identifiers: BioSample: SAMN17304651; Sample name: pRIVM_C017733_3
Organism: Klebsiella pneumoniae
Attributes:
    /strain="RIVM_C017733"
    /host="Homo sapiens"
    /collection date="2018"
    /geographic location="Netherlands"
    /sample type="Plasmid"
Accession: SAMN17304651	ID: 17304651

15: Microbe sample from Klebsiella pneumoniae
Identifiers: BioSample: SAMN17304650; Sample name: pRIVM_C017621_4
Organism: Klebsiella pneumoniae
Attributes:
    /strain="RIVM_C017621"
    /host="Homo sapiens"
    /collection date="2018"
    /geographic location="Netherlands"
    /sample type="Plasmid"
Accession: SAMN17304650	ID: 17304650

16: Microbe sample from Klebsiella pneumoniae
Identifiers: BioSample: SAMN17304649; Sample name: pRIVM_C017610_5
Organism: Klebsiella pneumoniae
Attributes:
    /strain="RIVM_C017610"
    /host="Homo sapiens"
    /collection date="2018"
    /geographic location="Netherlands"
    /sample type="Plasmid"
Accession: SAMN17304649	ID: 17304649

17: Microbe sample from Klebsiella pneumoniae
Identifiers: BioSample: SAMN17304648; Sample name: pRIVM_C017603_2
Organism: Klebsiella pneumoniae
Attributes:
    /strain="RIVM_C017603"
    /host="Homo sapiens"
    /collection date="2018"
    /geographic location="Netherlands"
    /sample type="Plasmid"
Accession: SAMN17304648	ID: 17304648

18: Microbe sample from Klebsiella pneumoniae
Identifiers: BioSample: SAMN17304647; Sample name: pRIVM_C017549_7
Organism: Klebsiella pneumoniae
Attributes:
    /strain="RIVM_C017549"
    /host="Homo sapiens"
    /collection date="2018"
    /geographic location="Netherlands"
    /sample type="Plasmid"
Accession: SAMN17304647	ID: 17304647

19: Microbe sample from Klebsiella pneumoniae
Identifiers: BioSample: SAMN17304646; Sample name: pRIVM_C017543_3
Organism: Klebsiella pneumoniae
Attributes:
    /strain="RIVM_C017543"
    /host="Homo sapiens"
    /collection date="2018"
    /geographic location="Netherlands"
    /sample type="Plasmid"
Accession: SAMN17304646	ID: 17304646

20: Microbe sample from Klebsiella pneumoniae
Identifiers: BioSample: SAMN17304645; Sample name: pRIVM_C017514_2
Organism: Klebsiella pneumoniae
Attributes:
    /strain="RIVM_C017514"
    /host="Homo sapiens"
    /collection date="2018"
    /geographic location="Netherlands"
    /sample type="Plasmid"
Accession: SAMN17304645	ID: 17304645

21: Microbe sample from Klebsiella pneumoniae
Identifiers: BioSample: SAMN17304644; Sample name: pRIVM_C017464_3
Organism: Klebsiella pneumoniae
Attributes:
    /strain="RIVM_C017464"
    /host="Homo sapiens"
    /collection date="2018"
    /geographic location="Netherlands"
    /sample type="Plasmid"
Accession: SAMN17304644	ID: 17304644

22: Microbe sample from Klebsiella pneumoniae
Identifiers: BioSample: SAMN17304681; Sample name: pRIVM_C018941_3
Organism: Klebsiella pneumoniae
Attributes:
    /strain="RIVM_C018941"
    /host="Homo sapiens"
    /collection date="2019"
    /geographic location="Netherlands"
    /sample type="Plasmid"
Accession: SAMN17304681	ID: 17304681

23: Microbe sample from Klebsiella pneumoniae
Identifiers: BioSample: SAMN17304691; Sample name: pRIVM_C019194_2
Organism: Klebsiella pneumoniae
Attributes:
    /strain="RIVM_C019194"
    /host="Homo sapiens"
    /collection date="2019"
    /geographic location="Netherlands"
    /sample type="Plasmid"
Accession: SAMN17304691	ID: 17304691

24: Microbe sample from Klebsiella pneumoniae
Identifiers: BioSample: SAMN17304690; Sample name: pRIVM_C019192_3
Organism: Klebsiella pneumoniae
Attributes:
    /strain="RIVM_C019192"
    /host="Homo sapiens"
    /collection date="2019"
    /geographic location="Netherlands"
    /sample type="Plasmid"
Accession: SAMN17304690	ID: 17304690

25: Microbe sample from Klebsiella pneumoniae
Identifiers: BioSample: SAMN17304689; Sample name: pRIVM_C019150_3
Organism: Klebsiella pneumoniae
Attributes:
    /strain="RIVM_C019150"
    /host="Homo sapiens"
    /collection date="2019"
    /geographic location="Netherlands"
    /sample type="Plasmid"
Accession: SAMN17304689	ID: 17304689

26: Microbe sample from Klebsiella pneumoniae
Identifiers: BioSample: SAMN17304688; Sample name: pRIVM_C019107_2
Organism: Klebsiella pneumoniae
Attributes:
    /strain="RIVM_C019107"
    /host="Homo sapiens"
    /collection date="2019"
    /geographic location="Netherlands"
    /sample type="Plasmid"
Accession: SAMN17304688	ID: 17304688

27: Microbe sample from Klebsiella pneumoniae
Identifiers: BioSample: SAMN17304687; Sample name: pRIVM_C019095_2
Organism: Klebsiella pneumoniae
Attributes:
    /strain="RIVM_C019095"
    /host="Homo sapiens"
    /collection date="2019"
    /geographic location="Netherlands"
    /sample type="Plasmid"
Accession: SAMN17304687	ID: 17304687

28: Microbe sample from Klebsiella pneumoniae
Identifiers: BioSample: SAMN17304685; Sample name: pRIVM_C019019_4
Organism: Klebsiella pneumoniae
Attributes:
    /strain="RIVM_C019019"
    /host="Homo sapiens"
    /collection date="2019"
    /geographic location="Netherlands"
    /sample type="Plasmid"
Accession: SAMN17304685	ID: 17304685

29: Microbe sample from Klebsiella pneumoniae
Identifiers: BioSample: SAMN17304684; Sample name: pRIVM_C019006_3
Organism: Klebsiella pneumoniae
Attributes:
    /strain="RIVM_C019006"
    /host="Homo sapiens"
    /collection date="2019"
    /geographic location="Netherlands"
    /sample type="Plasmid"
Accession: SAMN17304684	ID: 17304684

30: Microbe sample from Klebsiella pneumoniae
Identifiers: BioSample: SAMN17304683; Sample name: pRIVM_C018979_1
Organism: Klebsiella pneumoniae
Attributes:
    /strain="RIVM_C018979"
    /host="Homo sapiens"
    /collection date="2019"
    /geographic location="Netherlands"
    /sample type="Plasmid"
Accession: SAMN17304683	ID: 17304683

31: Microbe sample from Klebsiella pneumoniae
Identifiers: BioSample: SAMN17304669; Sample name: pRIVM_C018451_3
Organism: Klebsiella pneumoniae
Attributes:
    /strain="RIVM_C018451"
    /host="Homo sapiens"
    /collection date="2019"
    /geographic location="Netherlands"
    /sample type="Plasmid"
Accession: SAMN17304669	ID: 17304669

32: Microbe sample from Klebsiella pneumoniae
Identifiers: BioSample: SAMN17304680; Sample name: pRIVM_C018873_1
Organism: Klebsiella pneumoniae
Attributes:
    /strain="RIVM_C018873"
    /host="Homo sapiens"
    /collection date="2019"
    /geographic location="Netherlands"
    /sample type="Plasmid"
Accession: SAMN17304680	ID: 17304680

33: Microbe sample from Klebsiella pneumoniae
Identifiers: BioSample: SAMN17304679; Sample name: pRIVM_C018860_2
Organism: Klebsiella pneumoniae
Attributes:
    /strain="RIVM_C018860"
    /host="Homo sapiens"
    /collection date="2019"
    /geographic location="Netherlands"
    /sample type="Plasmid"
Accession: SAMN17304679	ID: 17304679

34: Microbe sample from Klebsiella pneumoniae
Identifiers: BioSample: SAMN17304677; Sample name: pRIVM_C018809_4
Organism: Klebsiella pneumoniae
Attributes:
    /strain="RIVM_C018809"
    /host="Homo sapiens"
    /collection date="2019"
    /geographic location="Netherlands"
    /sample type="Plasmid"
Accession: SAMN17304677	ID: 17304677

35: Microbe sample from Klebsiella pneumoniae
Identifiers: BioSample: SAMN17304676; Sample name: pRIVM_C018792_2
Organism: Klebsiella pneumoniae
Attributes:
    /strain="RIVM_C018792"
    /host="Homo sapiens"
    /collection date="2019"
    /geographic location="Netherlands"
    /sample type="Plasmid"
Accession: SAMN17304676	ID: 17304676

36: Microbe sample from Klebsiella pneumoniae
Identifiers: BioSample: SAMN17304675; Sample name: pRIVM_C018728_2
Organism: Klebsiella pneumoniae
Attributes:
    /strain="RIVM_C018728"
    /host="Homo sapiens"
    /collection date="2019"
    /geographic location="Netherlands"
    /sample type="Plasmid"
Accession: SAMN17304675	ID: 17304675

37: Microbe sample from Klebsiella pneumoniae
Identifiers: BioSample: SAMN17304673; Sample name: pRIVM_C018663_3
Organism: Klebsiella pneumoniae
Attributes:
    /strain="RIVM_C018663"
    /host="Homo sapiens"
    /collection date="2019"
    /geographic location="Netherlands"
    /sample type="Plasmid"
Accession: SAMN17304673	ID: 17304673

38: Microbe sample from Klebsiella pneumoniae
Identifiers: BioSample: SAMN17304672; Sample name: pRIVM_C018652_2
Organism: Klebsiella pneumoniae
Attributes:
    /strain="RIVM_C018652"
    /host="Homo sapiens"
    /collection date="2019"
    /geographic location="Netherlands"
    /sample type="Plasmid"
Accession: SAMN17304672	ID: 17304672

39: Microbe sample from Klebsiella pneumoniae
Identifiers: BioSample: SAMN17304641; Sample name: pRIVM_C017304_3
Organism: Klebsiella pneumoniae
Attributes:
    /strain="RIVM_C017304"
    /host="Homo sapiens"
    /collection date="2018"
    /geographic location="Netherlands"
    /sample type="Plasmid"
Accession: SAMN17304641	ID: 17304641

40: Microbe sample from Klebsiella pneumoniae
Identifiers: BioSample: SAMN17304616; Sample name: pRIVM_C016200_2
Organism: Klebsiella pneumoniae
Attributes:
    /strain="RIVM_C016200"
    /host="Homo sapiens"
    /collection date="2018"
    /geographic location="Netherlands"
    /sample type="Plasmid"
Accession: SAMN17304616	ID: 17304616

41: Microbe sample from Klebsiella pneumoniae
Identifiers: BioSample: SAMN17304624; Sample name: pRIVM_C016706_2
Organism: Klebsiella pneumoniae
Attributes:
    /strain="RIVM_C016706"
    /host="Homo sapiens"
    /collection date="2018"
    /geographic location="Netherlands"
    /sample type="Plasmid"
Accession: SAMN17304624	ID: 17304624

42: Microbe sample from Klebsiella pneumoniae
Identifiers: BioSample: SAMN17304623; Sample name: pRIVM_C016626_2
Organism: Klebsiella pneumoniae
Attributes:
    /strain="RIVM_C016626"
    /host="Homo sapiens"
    /collection date="2018"
    /geographic location="Netherlands"
    /sample type="Plasmid"
Accession: SAMN17304623	ID: 17304623

43: Microbe sample from Klebsiella pneumoniae
Identifiers: BioSample: SAMN17304622; Sample name: pRIVM_C016570_2
Organism: Klebsiella pneumoniae
Attributes:
    /strain="RIVM_C016570"
    /host="Homo sapiens"
    /collection date="2018"
    /geographic location="Netherlands"
    /sample type="Plasmid"
Accession: SAMN17304622	ID: 17304622

44: Microbe sample from Klebsiella pneumoniae
Identifiers: BioSample: SAMN17304621; Sample name: pRIVM_C016552_2
Organism: Klebsiella pneumoniae
Attributes:
    /strain="RIVM_C016552"
    /host="Homo sapiens"
    /collection date="2018"
    /geographic location="Netherlands"
    /sample type="Plasmid"
Accession: SAMN17304621	ID: 17304621

45: Microbe sample from Klebsiella pneumoniae
Identifiers: BioSample: SAMN17304620; Sample name: pRIVM_C016538_2
Organism: Klebsiella pneumoniae
Attributes:
    /strain="RIVM_C016538"
    /host="Homo sapiens"
    /collection date="2018"
    /geographic location="Netherlands"
    /sample type="Plasmid"
Accession: SAMN17304620	ID: 17304620

46: Microbe sample from Klebsiella pneumoniae
Identifiers: BioSample: SAMN17304619; Sample name: pRIVM_C016525_2
Organism: Klebsiella pneumoniae
Attributes:
    /strain="RIVM_C016525"
    /host="Homo sapiens"
    /collection date="2018"
    /geographic location="Netherlands"
    /sample type="Plasmid"
Accession: SAMN17304619	ID: 17304619

47: Microbe sample from Klebsiella pneumoniae
Identifiers: BioSample: SAMN17304618; Sample name: pRIVM_C016438_2
Organism: Klebsiella pneumoniae
Attributes:
    /strain="RIVM_C016438"
    /host="Homo sapiens"
    /collection date="2018"
    /geographic location="Netherlands"
    /sample type="Plasmid"
Accession: SAMN17304618	ID: 17304618

48: Microbe sample from Klebsiella pneumoniae
Identifiers: BioSample: SAMN17304617; Sample name: pRIVM_C016345_2
Organism: Klebsiella pneumoniae
Attributes:
    /strain="RIVM_C016345"
    /host="Homo sapiens"
    /collection date="2018"
    /geographic location="Netherlands"
    /sample type="Plasmid"
Accession: SAMN17304617	ID: 17304617

49: Microbe sample from Klebsiella pneumoniae
Identifiers: BioSample: SAMN17304625; Sample name: pRIVM_C016735_2
Organism: Klebsiella pneumoniae
Attributes:
    /strain="RIVM_C016735"
    /host="Homo sapiens"
    /collection date="2018"
    /geographic location="Netherlands"
    /sample type="Plasmid"
Accession: SAMN17304625	ID: 17304625

50: Microbe sample from Klebsiella pneumoniae
Identifiers: BioSample: SAMN17304615; Sample name: pRIVM_C016092_4
Organism: Klebsiella pneumoniae
Attributes:
    /strain="RIVM_C016092"
    /host="Homo sapiens"
    /collection date="2018"
    /geographic location="Netherlands"
    /sample type="Plasmid"
Accession: SAMN17304615	ID: 17304615


51: Microbe sample from Klebsiella pneumoniae
Identifiers: BioSample: SAMN17304614; Sample name: pRIVM_C015936_3
Organism: Klebsiella pneumoniae
Attributes:
    /strain="RIVM_C015936"
    /host="Homo sapiens"
    /collection date="2018"
    /geographic location="Netherlands"
    /sample type="Plasmid"
Accession: SAMN17304614	ID: 17304614

52: Microbe sample from Klebsiella pneumoniae
Identifiers: BioSample: SAMN17304613; Sample name: pRIVM_C015923_2
Organism: Klebsiella pneumoniae
Attributes:
    /strain="RIVM_C015923"
    /host="Homo sapiens"
    /collection date="2018"
    /geographic location="Netherlands"
    /sample type="Plasmid"
Accession: SAMN17304613	ID: 17304613

53: Microbe sample from Klebsiella pneumoniae
Identifiers: BioSample: SAMN17304612; Sample name: pRIVM_C015907_1
Organism: Klebsiella pneumoniae
Attributes:
    /strain="RIVM_C015907"
    /host="Homo sapiens"
    /collection date="2018"
    /geographic location="Netherlands"
    /sample type="Plasmid"
Accession: SAMN17304612	ID: 17304612

54: Microbe sample from Klebsiella pneumoniae
Identifiers: BioSample: SAMN17304611; Sample name: pRIVM_C015865_7
Organism: Klebsiella pneumoniae
Attributes:
    /strain="RIVM_C015865"
    /host="Homo sapiens"
    /collection date="2018"
    /geographic location="Netherlands"
    /sample type="Plasmid"
Accession: SAMN17304611	ID: 17304611

55: Microbe sample from Klebsiella pneumoniae
Identifiers: BioSample: SAMN17304610; Sample name: pRIVM_C015724_3
Organism: Klebsiella pneumoniae
Attributes:
    /strain="RIVM_C015724"
    /host="Homo sapiens"
    /collection date="2017"
    /geographic location="Netherlands"
    /sample type="Plasmid"
Accession: SAMN17304610	ID: 17304610

56: Microbe sample from Klebsiella pneumoniae
Identifiers: BioSample: SAMN17304609; Sample name: pRIVM_C015568_2
Organism: Klebsiella pneumoniae
Attributes:
    /strain="RIVM_C015568"
    /host="Homo sapiens"
    /collection date="2017"
    /geographic location="Netherlands"
    /sample type="Plasmid"
Accession: SAMN17304609	ID: 17304609

57: Microbe sample from Klebsiella pneumoniae
Identifiers: BioSample: SAMN17304608; Sample name: pRIVM_C015540_2
Organism: Klebsiella pneumoniae
Attributes:
    /strain="RIVM_C015540"
    /host="Homo sapiens"
    /collection date="2017"
    /geographic location="Netherlands"
    /sample type="Plasmid"
Accession: SAMN17304608	ID: 17304608

58: Microbe sample from Klebsiella pneumoniae
Identifiers: BioSample: SAMN17304634; Sample name: pRIVM_C017055_3
Organism: Klebsiella pneumoniae
Attributes:
    /strain="RIVM_C017055"
    /host="Homo sapiens"
    /collection date="2018"
    /geographic location="Netherlands"
    /sample type="Plasmid"
Accession: SAMN17304634	ID: 17304634

59: Microbe sample from Klebsiella pneumoniae
Identifiers: BioSample: SAMN17304642; Sample name: pRIVM_C017341_3
Organism: Klebsiella pneumoniae
Attributes:
    /strain="RIVM_C017341"
    /host="Homo sapiens"
    /collection date="2018"
    /geographic location="Netherlands"
    /sample type="Plasmid"
Accession: SAMN17304642	ID: 17304642

60: Microbe sample from Klebsiella pneumoniae
Identifiers: BioSample: SAMN17304695; Sample name: pRIVM_C019366_2
Organism: Klebsiella pneumoniae
Attributes:
    /strain="RIVM_C019366"
    /host="Homo sapiens"
    /collection date="2019"
    /geographic location="Netherlands"
    /sample type="Plasmid"
Accession: SAMN17304695	ID: 17304695

61: Microbe sample from Klebsiella pneumoniae
Identifiers: BioSample: SAMN17304640; Sample name: pRIVM_C017286_2
Organism: Klebsiella pneumoniae
Attributes:
    /strain="RIVM_C017286"
    /host="Homo sapiens"
    /collection date="2018"
    /geographic location="Netherlands"
    /sample type="Plasmid"
Accession: SAMN17304640	ID: 17304640

62: Microbe sample from Klebsiella pneumoniae
Identifiers: BioSample: SAMN17304639; Sample name: pRIVM_C017275_2
Organism: Klebsiella pneumoniae
Attributes:
    /strain="RIVM_C017275"
    /host="Homo sapiens"
    /collection date="2018"
    /geographic location="Netherlands"
    /sample type="Plasmid"
Accession: SAMN17304639	ID: 17304639

63: Microbe sample from Klebsiella pneumoniae
Identifiers: BioSample: SAMN17304638; Sample name: pRIVM_C017264_2
Organism: Klebsiella pneumoniae
Attributes:
    /strain="RIVM_C017264"
    /host="Homo sapiens"
    /collection date="2018"
    /geographic location="Netherlands"
    /sample type="Plasmid"
Accession: SAMN17304638	ID: 17304638

64: Microbe sample from Klebsiella pneumoniae
Identifiers: BioSample: SAMN17304637; Sample name: pRIVM_C017128_3
Organism: Klebsiella pneumoniae
Attributes:
    /strain="RIVM_C017128"
    /host="Homo sapiens"
    /collection date="2018"
    /geographic location="Netherlands"
    /sample type="Plasmid"
Accession: SAMN17304637	ID: 17304637

65: Microbe sample from Klebsiella pneumoniae
Identifiers: BioSample: SAMN17304636; Sample name: pRIVM_C017077_3
Organism: Klebsiella pneumoniae
Attributes:
    /strain="RIVM_C017077"
    /host="Homo sapiens"
    /collection date="2018"
    /geographic location="Netherlands"
    /sample type="Plasmid"
Accession: SAMN17304636	ID: 17304636

66: Microbe sample from Klebsiella pneumoniae
Identifiers: BioSample: SAMN17304635; Sample name: pRIVM_C017068_4
Organism: Klebsiella pneumoniae
Attributes:
    /strain="RIVM_C017068"
    /host="Homo sapiens"
    /collection date="2018"
    /geographic location="Netherlands"
    /sample type="Plasmid"
Accession: SAMN17304635	ID: 17304635

67: Microbe sample from Klebsiella pneumoniae
Identifiers: BioSample: SAMN17304643; Sample name: pRIVM_C017367_2
Organism: Klebsiella pneumoniae
Attributes:
    /strain="RIVM_C017367"
    /host="Homo sapiens"
    /collection date="2018"
    /geographic location="Netherlands"
    /sample type="Plasmid"
Accession: SAMN17304643	ID: 17304643

68: Microbe sample from Klebsiella pneumoniae
Identifiers: BioSample: SAMN17304633; Sample name: pRIVM_C017036_1
Organism: Klebsiella pneumoniae
Attributes:
    /strain="RIVM_C017036"
    /host="Homo sapiens"
    /collection date="2018"
    /geographic location="Netherlands"
    /sample type="Plasmid"
Accession: SAMN17304633	ID: 17304633

69: Microbe sample from Klebsiella pneumoniae
Identifiers: BioSample: SAMN17304631; Sample name: pRIVM_C016957_3
Organism: Klebsiella pneumoniae
Attributes:
    /strain="RIVM_C016957"
    /host="Homo sapiens"
    /collection date="2018"
    /geographic location="Netherlands"
    /sample type="Plasmid"
Accession: SAMN17304631	ID: 17304631

70: Microbe sample from Klebsiella pneumoniae
Identifiers: BioSample: SAMN17304630; Sample name: pRIVM_C016910_2
Organism: Klebsiella pneumoniae
Attributes:
    /strain="RIVM_C016910"
    /host="Homo sapiens"
    /collection date="2018"
    /geographic location="Netherlands"
    /sample type="Plasmid"
Accession: SAMN17304630	ID: 17304630

71: Microbe sample from Klebsiella pneumoniae
Identifiers: BioSample: SAMN17304629; Sample name: pRIVM_C016870_4
Organism: Klebsiella pneumoniae
Attributes:
    /strain="RIVM_C016870"
    /host="Homo sapiens"
    /collection date="2018"
    /geographic location="Netherlands"
    /sample type="Plasmid"
Accession: SAMN17304629	ID: 17304629

72: Microbe sample from Klebsiella pneumoniae
Identifiers: BioSample: SAMN17304628; Sample name: pRIVM_C016851_2
Organism: Klebsiella pneumoniae
Attributes:
    /strain="RIVM_C016851"
    /host="Homo sapiens"
    /collection date="2018"
    /geographic location="Netherlands"
    /sample type="Plasmid"
Accession: SAMN17304628	ID: 17304628

73: Microbe sample from Klebsiella pneumoniae
Identifiers: BioSample: SAMN17304627; Sample name: pRIVM_C016830_3
Organism: Klebsiella pneumoniae
Attributes:
    /strain="RIVM_C016830"
    /host="Homo sapiens"
    /collection date="2018"
    /geographic location="Netherlands"
    /sample type="Plasmid"
Accession: SAMN17304627	ID: 17304627

74: Microbe sample from Klebsiella pneumoniae
Identifiers: BioSample: SAMN17304626; Sample name: pRIVM_C016775_6
Organism: Klebsiella pneumoniae
Attributes:
    /strain="RIVM_C016775"
    /host="Homo sapiens"
    /collection date="2018"
    /geographic location="Netherlands"
    /sample type="Plasmid"
Accession: SAMN17304626	ID: 17304626

75: Pathogen: clinical or host-associated sample from Klebsiella pneumoniae
Identifiers: BioSample: SAMN17915080; Sample name: Complete genome of MDR Klebsiella pneumoniae B12097
Organism: Klebsiella pneumoniae
Attributes:
    /collected by="Christian Medical College"
    /collection date="2015"
    /geographic location="India: Vellore"
    /host="Homo sapiens"
    /host disease="Bacteremia"
    /isolation source="blood"
    /latitude and longitude="12.9165 N 79.1325 E"
    /strain="B12097"
Accession: SAMN17915080	ID: 17915080

76: Pathogen: clinical or host-associated sample from Klebsiella pneumoniae
Identifiers: BioSample: SAMN18478563; Sample name: Complete genome sequencing of K. pneumoniae B4650
Organism: Klebsiella pneumoniae
Attributes:
    /strain="B4650"
    /collected by="Christian Medical College"
    /collection date="2015"
    /geographic location="India: Vellore"
    /host="Homo sapiens"
    /host disease="Bacteremia"
    /isolation source="blood"
    /latitude and longitude="12.9246 N 79.1348 E"
Accession: SAMN18478563	ID: 18478563

77: Pathogen: clinical or host-associated sample from Klebsiella pneumoniae
Identifiers: BioSample: SAMN18478480; Sample name: Complete genome sequencing of K. pneumoniae B13243
Organism: Klebsiella pneumoniae
Attributes:
    /strain="B13243"
    /collected by="Christian Medical College"
    /collection date="2015"
    /geographic location="India: Vellore"
    /host="Homo sapiens"
    /host disease="Bacteremia"
    /isolation source="blood"
    /latitude and longitude="12.9246 N 79.1348 E"
Accession: SAMN18478480	ID: 18478480

78: Pathogen: clinical or host-associated sample from Klebsiella pneumoniae subsp. pneumoniae
Identifiers: BioSample: SAMN18317431; Sample name: WGR351
Organism: Klebsiella pneumoniae subsp. pneumoniae
Attributes:
    /strain="WGR351"
    /collected by="Wockhardt Research Centre"
    /collection date="2017"
    /geographic location="India"
    /host="Homo sapiens"
    /host disease="Abscess"
    /isolation source="Pus"
    /latitude and longitude="12.9165 N 79.1325 E"
    /sub species="pneumoniae"
Accession: SAMN18317431	ID: 18317431

79: Pathogen: clinical or host-associated sample from Klebsiella pneumoniae subsp. pneumoniae
Identifiers: BioSample: SAMN18096031; Sample name: SA-KpST14
Organism: Klebsiella pneumoniae subsp. pneumoniae
Attributes:
    /strain="SA-KpST14"
    /collected by="Moayad Alqurashi"
    /collection date="2019-02"
    /geographic location="Saudi Arabia"
    /host="Homo sapiens"
    /host disease="Right-Sided Infective Endocarditis"
    /isolation source="blood"
    /latitude and longitude="24.774265 N 46.738586 E"
    /genotype="ST14"
    /host age="40"
    /host disease outcome="Recovery"
    /host sex="female"
    /sub species="pneumoniae"
Accession: SAMN18096031	ID: 18096031

80: Microbe sample from Klebsiella pneumoniae
Identifiers: BioSample: SAMN18062624; Sample name: MEI006
Organism: Klebsiella pneumoniae
Attributes:
    /strain="MEI006"
    /isolation source="Outdoors environment of a veterinary clinic"
    /collection date="2019-08"
    /geographic location="Switzerland:Bern"
    /sample type="Pure culture"
    /genotype="ST3251"
Accession: SAMN18062624	ID: 18062624

81: Microbe sample from Klebsiella pneumoniae
Identifiers: BioSample: SAMN18062622; Sample name: MEI004
Organism: Klebsiella pneumoniae
Attributes:
    /strain="MEI004"
    /isolation source="Outdoors environment of a veterinary clinic"
    /collection date="2019-08"
    /geographic location="Switzerland:Bern"
    /sample type="Pure culture"
    /genotype="ST484"
Accession: SAMN18062622	ID: 18062622

82: Pathogen: clinical or host-associated sample from Klebsiella pneumoniae
Identifiers: BioSample: SAMN17915109; Sample name: Complete genome of MDR Klebsiella pneumoniae B28484
Organism: Klebsiella pneumoniae
Attributes:
    /collected by="Christian Medical College"
    /collection date="2014"
    /geographic location="India: Vellore"
    /host="Homo sapiens"
    /host disease="Bacteremia"
    /isolation source="blood"
    /latitude and longitude="12.9165 N 79.1325 E"
    /strain="B28484"
Accession: SAMN17915109	ID: 17915109

83: Pathogen: clinical or host-associated sample from Klebsiella pneumoniae
Identifiers: BioSample: SAMN17915099; Sample name: Complete genome of MDR Klebsiella pneumoniae B18064
Organism: Klebsiella pneumoniae
Attributes:
    /collected by="Christian Medical College"
    /collection date="2015"
    /geographic location="India: Vellore"
    /host="Homo sapiens"
    /host disease="Bacteremia"
    /isolation source="blood"
    /latitude and longitude="12.9165 N 79.1325 E"
    /strain="B18064"
Accession: SAMN17915099	ID: 17915099

84: Pathogen: clinical or host-associated sample from Klebsiella pneumoniae
Identifiers: BioSample: SAMN18478623; Sample name: Complete genome sequencing of K. pneumoniae B32278
Organism: Klebsiella pneumoniae
Attributes:
    /strain="B32278"
    /collected by="Christian Medical College"
    /collection date="2014"
    /geographic location="India: Vellore"
    /host="Homo sapiens"
    /host disease="Bacteremia"
    /isolation source="blood"
    /latitude and longitude="12.9246 N 79.1348 E"
Accession: SAMN18478623	ID: 18478623

85: Pathogen: clinical or host-associated sample from Klebsiella pneumoniae
Identifiers: BioSample: SAMN17912169; Sample name: Complete genome sequencing of Klebsiella pneumoniae B3923
Organism: Klebsiella pneumoniae
Attributes:
    /collected by="Christian Medical College"
    /collection date="2015"
    /geographic location="India: Vellore"
    /host="Homo sapiens"
    /host disease="Bacteremia"
    /isolation source="blood"
    /latitude and longitude="12.9165 N 79.1325 E"
    /strain="B3923"
Accession: SAMN17912169	ID: 17912169

86: Pathogen: clinical or host-associated sample from Klebsiella pneumoniae
Identifiers: BioSample: SAMN17911903; Sample name: Complete genome of MDR Klebsiella pneumoniae B3824
Organism: Klebsiella pneumoniae
Attributes:
    /collected by="Christian Medical College"
    /collection date="2015"
    /geographic location="India: Vellore"
    /host="Homo sapiens"
    /host disease="Bacteremia"
    /isolation source="blood"
    /latitude and longitude="12.9165 N 79.1325 E"
    /strain="B3824"
Accession: SAMN17911903	ID: 17911903

87: Pathogen: clinical or host-associated sample from Klebsiella pneumoniae
Identifiers: BioSample: SAMN17911845; Sample name: Complete genome of MDR Klebsiella pneumoniae B1347
Organism: Klebsiella pneumoniae
Attributes:
    /collected by="Christian Medical College"
    /collection date="2021"
    /geographic location="India: Vellore"
    /host="Homo sapiens"
    /host disease="Bacteremia"
    /isolation source="blood"
    /latitude and longitude="12.9165 N 79.1325 E"
    /strain="B1347"
Accession: SAMN17911845	ID: 17911845

88: Pathogen: clinical or host-associated sample from Klebsiella pneumoniae
Identifiers: BioSample: SAMN17911762; Sample name: Complete genome of MDR Klebsiella pneumoniae B960
Organism: Klebsiella pneumoniae
Attributes:
    /collected by="Christian Medical College"
    /collection date="2021"
    /geographic location="India: Vellore"
    /host="Homo sapiens"
    /host disease="Bacteremia"
    /isolation source="blood"
    /latitude and longitude="12.9165 N 79.1325 E"
    /strain="B960"
Accession: SAMN17911762	ID: 17911762

89: Microbe sample from Klebsiella pneumoniae
Identifiers: BioSample: SAMN17304755; Sample name: pRIVM_C029599_2
Organism: Klebsiella pneumoniae
Attributes:
    /strain="RIVM_C029599"
    /host="Homo sapiens"
    /collection date="2019"
    /geographic location="Netherlands"
    /sample type="Plasmid"
Accession: SAMN17304755	ID: 17304755

90: Microbe sample from Klebsiella pneumoniae
Identifiers: BioSample: SAMN17304753; Sample name: pRIVM_C029567_2
Organism: Klebsiella pneumoniae
Attributes:
    /strain="RIVM_C029567"
    /host="Homo sapiens"
    /collection date="2019"
    /geographic location="Netherlands"
    /sample type="Plasmid"
Accession: SAMN17304753	ID: 17304753

91: Microbe sample from Klebsiella pneumoniae
Identifiers: BioSample: SAMN17304751; Sample name: pRIVM_C029531_3
Organism: Klebsiella pneumoniae
Attributes:
    /strain="RIVM_C029531"
    /host="Homo sapiens"
    /collection date="2019"
    /geographic location="Netherlands"
    /sample type="Plasmid"
Accession: SAMN17304751	ID: 17304751

92: Microbe sample from Klebsiella pneumoniae
Identifiers: BioSample: SAMN17304749; Sample name: pRIVM_C028931_3
Organism: Klebsiella pneumoniae
Attributes:
    /strain="RIVM_C028931"
    /host="Homo sapiens"
    /collection date="2019"
    /geographic location="Netherlands"
    /sample type="Plasmid"
Accession: SAMN17304749	ID: 17304749

93: Microbe sample from Klebsiella pneumoniae
Identifiers: BioSample: SAMN19036487; Sample name: MEI009
Organism: Klebsiella pneumoniae
Attributes:
    /strain="MEI009"
    /isolation source="Pavement of the street"
    /collection date="2020-07"
    /geographic location="Switzerland: Bern"
    /sample type="Pure culture"
Accession: SAMN19036487	ID: 19036487

94: Pathogen: clinical or host-associated sample from Klebsiella pneumoniae subsp. pneumoniae
Identifiers: BioSample: SAMN20115184; Sample name: WRC07_CMC432PC
Organism: Klebsiella pneumoniae subsp. pneumoniae
Attributes:
    /strain="WRC07_CMC432PC"
    /collected by="Christian medical college"
    /collection date="2018"
    /geographic location="India"
    /host="Homo sapiens"
    /host disease="Pneumoniae"
    /isolation source="Endotracheal aspirate"
    /latitude and longitude="12.9165 N 79.1325 E"
    /sub species="pneumoniae"
Accession: SAMN20115184	ID: 20115184

95: Pathogen: clinical or host-associated sample from Klebsiella pneumoniae subsp. pneumoniae
Identifiers: BioSample: SAMN20115183; Sample name: WRC06_CMC387MC
Organism: Klebsiella pneumoniae subsp. pneumoniae
Attributes:
    /strain="WRC06_CMC387MC"
    /collected by="Christian medical college"
    /collection date="2018"
    /geographic location="India"
    /host="Homo sapiens"
    /host disease="Sepsis"
    /isolation source="blood"
    /latitude and longitude="12.9165 N 79.1325 E"
    /sub species="pneumoniae"
Accession: SAMN20115183	ID: 20115183

96: Pathogen: clinical or host-associated sample from Klebsiella pneumoniae subsp. pneumoniae
Identifiers: BioSample: SAMN20115179; Sample name: WRC05_CMC387PC
Organism: Klebsiella pneumoniae subsp. pneumoniae
Attributes:
    /strain="WRC05_CMC387PC"
    /collected by="Christian medical college"
    /collection date="2018"
    /geographic location="India"
    /host="Homo sapiens"
    /host disease="Sepsis"
    /isolation source="blood"
    /latitude and longitude="12.9165 N 79.1325 E"
    /sub species="pneumoniae"
Accession: SAMN20115179	ID: 20115179

97: Pathogen: clinical or host-associated sample from Klebsiella pneumoniae subsp. pneumoniae
Identifiers: BioSample: SAMN20115068; Sample name: WRC04_AI1235MC
Organism: Klebsiella pneumoniae subsp. pneumoniae
Attributes:
    /strain="WRC04_AI1235MC"
    /collected by="Christian medical college"
    /collection date="2014"
    /geographic location="India"
    /host="Homo sapiens"
    /host disease="Urinary tract infection"
    /isolation source="urine"
    /latitude and longitude="12.9165 N 79.1325 E"
    /sub species="pneumoniae"
Accession: SAMN20115068	ID: 20115068

98: Pathogen: clinical or host-associated sample from Klebsiella pneumoniae subsp. pneumoniae
Identifiers: BioSample: SAMN20115067; Sample name: WRC03_AI1235PC
Organism: Klebsiella pneumoniae subsp. pneumoniae
Attributes:
    /strain="WRC03_AI1235PC"
    /collected by="Christian medical college"
    /collection date="2014"
    /geographic location="India"
    /host="Homo sapiens"
    /host disease="Urinary tract infection"
    /isolation source="urine"
    /latitude and longitude="12.9165 N 79.1325 E"
    /sub species="pneumoniae"
Accession: SAMN20115067	ID: 20115067

99: Pathogen: clinical or host-associated sample from Klebsiella pneumoniae subsp. pneumoniae
Identifiers: BioSample: SAMN20115065; Sample name: WRC02_S465MC
Organism: Klebsiella pneumoniae subsp. pneumoniae
Attributes:
    /strain="WRC02_S465MC"
    /collected by="Christian medical college"
    /collection date="2014"
    /geographic location="India"
    /host="Homo sapiens"
    /host disease="Urinary tract infection"
    /isolation source="urine"
    /latitude and longitude="12.9165 N 79.1325 E"
    /sub species="pneumoniae"
Accession: SAMN20115065	ID: 20115065

100: Pathogen: clinical or host-associated sample from Klebsiella pneumoniae subsp. pneumoniae
Identifiers: BioSample: SAMN20114092; Sample name: WRC12_S471M
Organism: Klebsiella pneumoniae subsp. pneumoniae
Attributes:
    /strain="WRC12_S471M"
    /collected by="Christian medical college"
    /collection date="2014"
    /geographic location="India"
    /host="Homo sapiens"
    /host disease="Urinary tract infection"
    /isolation source="urine"
    /latitude and longitude="12.9165 N 79.1325 E"
    /sub species="pneumoniae"
Accession: SAMN20114092	ID: 20114092


101: 0
Identifiers: BioSample: SAMN19925006; Sample name: CDI231; SRA: SRS12508170
Organism: Klebsiella pneumoniae
Attributes:
    /strain="CDI231"
    /collected by="not applicable"
    /collection date="not applicable"
    /geographic location="not applicable"
    /host="Homo sapiens"
    /host disease="not applicable"
    /isolation source="not applicable"
    /latitude and longitude="not applicable"
Accession: SAMN19925006	ID: 19925006

102: Microbe sample from Klebsiella pneumoniae
Identifiers: BioSample: SAMN17304745; Sample name: pRIVM_C000054_3
Organism: Klebsiella pneumoniae
Attributes:
    /strain="RIVM_C000054"
    /host="Homo sapiens"
    /collection date="2019"
    /geographic location="Netherlands"
    /sample type="Plasmid"
Accession: SAMN17304745	ID: 17304745

103: Microbe sample from Klebsiella pneumoniae
Identifiers: BioSample: SAMN18878040; Sample name: 2021 Samples 339; SRA: SRS8784859
Organism: Klebsiella pneumoniae
Attributes:
    /strain="SCPM-O-B-8919 (12PKP/19c)"
    /host="Homo sapiens"
    /isolation source="intestine"
    /collection date="2019-10-31"
    /geographic location="Russia: Moscow"
    /sample type="Cell culture"
Accession: SAMN18878040	ID: 18878040

104: Microbe sample from Klebsiella pneumoniae
Identifiers: BioSample: SAMN18878033; Sample name: 2021 Samples 332; SRA: SRS8784852
Organism: Klebsiella pneumoniae
Attributes:
    /strain="SCPM-O-B-8912 (11PKP/19a)"
    /host="Homo sapiens"
    /isolation source="intestine"
    /collection date="2019-10-18"
    /geographic location="Russia: Moscow"
    /sample type="Cell culture"
Accession: SAMN18878033	ID: 18878033

105: Microbe sample from Klebsiella pneumoniae
Identifiers: BioSample: SAMN18613639; Sample name: dm843
Organism: Klebsiella pneumoniae
Attributes:
    /host="Homo sapiens"
    /isolation source="Wound swab"
    /collection date="2017-05-27"
    /geographic location="Bangladesh: Dhaka"
    /sample type="Pure culture one microbial species"
    /strain="dm843"
Accession: SAMN18613639	ID: 18613639

106: Microbe sample from Klebsiella pneumoniae
Identifiers: BioSample: SAMN18613607; Sample name: dm730a
Organism: Klebsiella pneumoniae
Attributes:
    /host="Homo sapiens"
    /isolation source="Wound swab"
    /collection date="2017-04-24"
    /geographic location="Bangladesh: Dhaka"
    /sample type="Pure culture one microbial species"
    /strain="dm730a"
Accession: SAMN18613607	ID: 18613607

107: Microbe sample from Klebsiella pneumoniae
Identifiers: BioSample: SAMN18613593; Sample name: dm683b
Organism: Klebsiella pneumoniae
Attributes:
    /host="Homo sapiens"
    /isolation source="tracheal aspirate"
    /collection date="2017-04-12"
    /geographic location="Bangladesh: Dhaka"
    /sample type="Pure culture one microbial species"
    /strain="dm683b"
Accession: SAMN18613593	ID: 18613593

108: Microbe sample from Klebsiella pneumoniae
Identifiers: BioSample: SAMN18613473; Sample name: b82
Organism: Klebsiella pneumoniae
Attributes:
    /host="Homo sapiens"
    /isolation source="blood"
    /collection date="2017-01-26"
    /geographic location="Bangladesh: Dhaka"
    /sample type="Pure culture one microbial species"
    /strain="b82"
Accession: SAMN18613473	ID: 18613473

109: Microbe sample from Klebsiella pneumoniae
Identifiers: BioSample: SAMN18613462; Sample name: b207b
Organism: Klebsiella pneumoniae
Attributes:
    /host="Homo sapiens"
    /isolation source="blood"
    /collection date="2017-05-27"
    /geographic location="Bangladesh: Dhaka"
    /sample type="Pure culture one microbial species"
    /strain="b207b"
Accession: SAMN18613462	ID: 18613462

110: Microbe sample from Klebsiella pneumoniae
Identifiers: BioSample: SAMN17304703; Sample name: pRIVM_C019533_3
Organism: Klebsiella pneumoniae
Attributes:
    /strain="RIVM_C019533"
    /host="Homo sapiens"
    /collection date="2019"
    /geographic location="Netherlands"
    /sample type="Plasmid"
Accession: SAMN17304703	ID: 17304703

111: Microbe sample from Klebsiella pneumoniae
Identifiers: BioSample: SAMN17304714; Sample name: pRIVM_C019587_2
Organism: Klebsiella pneumoniae
Attributes:
    /strain="RIVM_C019587"
    /host="Homo sapiens"
    /collection date="2019"
    /geographic location="Netherlands"
    /sample type="Plasmid"
Accession: SAMN17304714	ID: 17304714

112: Microbe sample from Klebsiella pneumoniae
Identifiers: BioSample: SAMN17304712; Sample name: pRIVM_C019583_4
Organism: Klebsiella pneumoniae
Attributes:
    /strain="RIVM_C019583"
    /host="Homo sapiens"
    /collection date="2019"
    /geographic location="Netherlands"
    /sample type="Plasmid"
Accession: SAMN17304712	ID: 17304712

113: Microbe sample from Klebsiella pneumoniae
Identifiers: BioSample: SAMN17304711; Sample name: pRIVM_C019578_2
Organism: Klebsiella pneumoniae
Attributes:
    /strain="RIVM_C019578"
    /host="Homo sapiens"
    /collection date="2019"
    /geographic location="Netherlands"
    /sample type="Plasmid"
Accession: SAMN17304711	ID: 17304711

114: Microbe sample from Klebsiella pneumoniae
Identifiers: BioSample: SAMN17304710; Sample name: pRIVM_C019575_3
Organism: Klebsiella pneumoniae
Attributes:
    /strain="RIVM_C019575"
    /host="Homo sapiens"
    /collection date="2019"
    /geographic location="Netherlands"
    /sample type="Plasmid"
Accession: SAMN17304710	ID: 17304710

115: Microbe sample from Klebsiella pneumoniae
Identifiers: BioSample: SAMN17304709; Sample name: pRIVM_C019563_2
Organism: Klebsiella pneumoniae
Attributes:
    /strain="RIVM_C019563"
    /host="Homo sapiens"
    /collection date="2019"
    /geographic location="Netherlands"
    /sample type="Plasmid"
Accession: SAMN17304709	ID: 17304709

116: Microbe sample from Klebsiella pneumoniae
Identifiers: BioSample: SAMN17304707; Sample name: pRIVM_C019559_2
Organism: Klebsiella pneumoniae
Attributes:
    /strain="RIVM_C019559"
    /host="Homo sapiens"
    /collection date="2019"
    /geographic location="Netherlands"
    /sample type="Plasmid"
Accession: SAMN17304707	ID: 17304707

117: Microbe sample from Klebsiella pneumoniae
Identifiers: BioSample: SAMN17304706; Sample name: pRIVM_C019556_2
Organism: Klebsiella pneumoniae
Attributes:
    /strain="RIVM_C019556"
    /host="Homo sapiens"
    /collection date="2019"
    /geographic location="Netherlands"
    /sample type="Plasmid"
Accession: SAMN17304706	ID: 17304706

118: Microbe sample from Klebsiella pneumoniae
Identifiers: BioSample: SAMN17304704; Sample name: pRIVM_C019536_3
Organism: Klebsiella pneumoniae
Attributes:
    /strain="RIVM_C019536"
    /host="Homo sapiens"
    /collection date="2019"
    /geographic location="Netherlands"
    /sample type="Plasmid"
Accession: SAMN17304704	ID: 17304704

119: Microbe sample from Klebsiella pneumoniae
Identifiers: BioSample: SAMN17304715; Sample name: pRIVM_C019590_4
Organism: Klebsiella pneumoniae
Attributes:
    /strain="RIVM_C019590"
    /host="Homo sapiens"
    /collection date="2019"
    /geographic location="Netherlands"
    /sample type="Plasmid"
Accession: SAMN17304715	ID: 17304715

120: Microbe sample from Klebsiella pneumoniae
Identifiers: BioSample: SAMN17304702; Sample name: pRIVM_C019523_2
Organism: Klebsiella pneumoniae
Attributes:
    /strain="RIVM_C019523"
    /host="Homo sapiens"
    /collection date="2019"
    /geographic location="Netherlands"
    /sample type="Plasmid"
Accession: SAMN17304702	ID: 17304702

121: Microbe sample from Klebsiella pneumoniae
Identifiers: BioSample: SAMN17304701; Sample name: pRIVM_C019515_2
Organism: Klebsiella pneumoniae
Attributes:
    /strain="RIVM_C019515"
    /host="Homo sapiens"
    /collection date="2019"
    /geographic location="Netherlands"
    /sample type="Plasmid"
Accession: SAMN17304701	ID: 17304701

122: Microbe sample from Klebsiella pneumoniae
Identifiers: BioSample: SAMN17304700; Sample name: pRIVM_C019479_2
Organism: Klebsiella pneumoniae
Attributes:
    /strain="RIVM_C019479"
    /host="Homo sapiens"
    /collection date="2019"
    /geographic location="Netherlands"
    /sample type="Plasmid"
Accession: SAMN17304700	ID: 17304700

123: Microbe sample from Klebsiella pneumoniae
Identifiers: BioSample: SAMN17304699; Sample name: pRIVM_C019464_1
Organism: Klebsiella pneumoniae
Attributes:
    /strain="RIVM_C019464"
    /host="Homo sapiens"
    /collection date="2019"
    /geographic location="Netherlands"
    /sample type="Plasmid"
Accession: SAMN17304699	ID: 17304699

124: Microbe sample from Klebsiella pneumoniae
Identifiers: BioSample: SAMN17304698; Sample name: pRIVM_C019453_1
Organism: Klebsiella pneumoniae
Attributes:
    /strain="RIVM_C019453"
    /host="Homo sapiens"
    /collection date="2019"
    /geographic location="Netherlands"
    /sample type="Plasmid"
Accession: SAMN17304698	ID: 17304698

125: Microbe sample from Klebsiella pneumoniae
Identifiers: BioSample: SAMN17304696; Sample name: pRIVM_C019393_3
Organism: Klebsiella pneumoniae
Attributes:
    /strain="RIVM_C019393"
    /host="Homo sapiens"
    /collection date="2019"
    /geographic location="Netherlands"
    /sample type="Plasmid"
Accession: SAMN17304696	ID: 17304696

126: Microbe sample from Klebsiella pneumoniae
Identifiers: BioSample: SAMN17304605; Sample name: pRIVM_C015362_3
Organism: Klebsiella pneumoniae
Attributes:
    /strain="RIVM_C015362"
    /host="Homo sapiens"
    /collection date="2017"
    /geographic location="Netherlands"
    /sample type="Plasmid"
Accession: SAMN17304605	ID: 17304605

127: Microbe sample from Klebsiella pneumoniae
Identifiers: BioSample: SAMN17304693; Sample name: pRIVM_C019247_3
Organism: Klebsiella pneumoniae
Attributes:
    /strain="RIVM_C019247"
    /host="Homo sapiens"
    /collection date="2019"
    /geographic location="Netherlands"
    /sample type="Plasmid"
Accession: SAMN17304693	ID: 17304693

128: Microbe sample from Klebsiella pneumoniae
Identifiers: BioSample: SAMN17304733; Sample name: pRIVM_C019672_2
Organism: Klebsiella pneumoniae
Attributes:
    /strain="RIVM_C019672"
    /host="Homo sapiens"
    /collection date="2019"
    /geographic location="Netherlands"
    /sample type="Plasmid"
Accession: SAMN17304733	ID: 17304733

129: Microbe sample from Klebsiella pneumoniae
Identifiers: BioSample: SAMN17304744; Sample name: pRIVM_C000056_2
Organism: Klebsiella pneumoniae
Attributes:
    /strain="RIVM_C000056"
    /host="Homo sapiens"
    /collection date="2019"
    /geographic location="Netherlands"
    /sample type="Plasmid"
Accession: SAMN17304744	ID: 17304744

130: Microbe sample from Klebsiella pneumoniae
Identifiers: BioSample: SAMN17304743; Sample name: pRIVM_C000133_2
Organism: Klebsiella pneumoniae
Attributes:
    /strain="RIVM_C000133"
    /host="Homo sapiens"
    /collection date="2019"
    /geographic location="Netherlands"
    /sample type="Plasmid"
Accession: SAMN17304743	ID: 17304743

131: Microbe sample from Klebsiella pneumoniae
Identifiers: BioSample: SAMN17304741; Sample name: pRIVM_C019719_1
Organism: Klebsiella pneumoniae
Attributes:
    /strain="RIVM_C019719"
    /host="Homo sapiens"
    /collection date="2019"
    /geographic location="Netherlands"
    /sample type="Plasmid"
Accession: SAMN17304741	ID: 17304741

132: Microbe sample from Klebsiella pneumoniae
Identifiers: BioSample: SAMN17304740; Sample name: pRIVM_C000061_3
Organism: Klebsiella pneumoniae
Attributes:
    /strain="RIVM_C000061"
    /host="Homo sapiens"
    /collection date="2019"
    /geographic location="Netherlands"
    /sample type="Plasmid"
Accession: SAMN17304740	ID: 17304740

133: Microbe sample from Klebsiella pneumoniae
Identifiers: BioSample: SAMN17304739; Sample name: pRIVM_C019703_1
Organism: Klebsiella pneumoniae
Attributes:
    /strain="RIVM_C019703"
    /host="Homo sapiens"
    /collection date="2019"
    /geographic location="Netherlands"
    /sample type="Plasmid"
Accession: SAMN17304739	ID: 17304739

134: Microbe sample from Klebsiella pneumoniae
Identifiers: BioSample: SAMN17304737; Sample name: pRIVM_C019688_3
Organism: Klebsiella pneumoniae
Attributes:
    /strain="RIVM_C019688"
    /host="Homo sapiens"
    /collection date="2019"
    /geographic location="Netherlands"
    /sample type="Plasmid"
Accession: SAMN17304737	ID: 17304737

135: Microbe sample from Klebsiella pneumoniae
Identifiers: BioSample: SAMN17304736; Sample name: pRIVM_C019684_4
Organism: Klebsiella pneumoniae
Attributes:
    /strain="RIVM_C019684"
    /host="Homo sapiens"
    /collection date="2019"
    /geographic location="Netherlands"
    /sample type="Plasmid"
Accession: SAMN17304736	ID: 17304736

136: Microbe sample from Klebsiella pneumoniae
Identifiers: BioSample: SAMN17304734; Sample name: pRIVM_C019674_1
Organism: Klebsiella pneumoniae
Attributes:
    /strain="RIVM_C019674"
    /host="Homo sapiens"
    /collection date="2019"
    /geographic location="Netherlands"
    /sample type="Plasmid"
Accession: SAMN17304734	ID: 17304734

137: Microbe sample from Klebsiella pneumoniae
Identifiers: BioSample: SAMN17304692; Sample name: pRIVM_C019203_3
Organism: Klebsiella pneumoniae
Attributes:
    /strain="RIVM_C019203"
    /host="Homo sapiens"
    /collection date="2019"
    /geographic location="Netherlands"
    /sample type="Plasmid"
Accession: SAMN17304692	ID: 17304692

138: Microbe sample from Klebsiella pneumoniae
Identifiers: BioSample: SAMN17304732; Sample name: pRIVM_C019668_4
Organism: Klebsiella pneumoniae
Attributes:
    /strain="RIVM_C019668"
    /host="Homo sapiens"
    /collection date="2019"
    /geographic location="Netherlands"
    /sample type="Plasmid"
Accession: SAMN17304732	ID: 17304732

139: Microbe sample from Klebsiella pneumoniae
Identifiers: BioSample: SAMN17304731; Sample name: pRIVM_C019663_1
Organism: Klebsiella pneumoniae
Attributes:
    /strain="RIVM_C019663"
    /host="Homo sapiens"
    /collection date="2019"
    /geographic location="Netherlands"
    /sample type="Plasmid"
Accession: SAMN17304731	ID: 17304731

140: Microbe sample from Klebsiella pneumoniae
Identifiers: BioSample: SAMN17304730; Sample name: pRIVM_C019662_3
Organism: Klebsiella pneumoniae
Attributes:
    /strain="RIVM_C019662"
    /host="Homo sapiens"
    /collection date="2019"
    /geographic location="Netherlands"
    /sample type="Plasmid"
Accession: SAMN17304730	ID: 17304730

141: Microbe sample from Klebsiella pneumoniae
Identifiers: BioSample: SAMN17304728; Sample name: pRIVM_C019651_2
Organism: Klebsiella pneumoniae
Attributes:
    /strain="RIVM_C019651"
    /host="Homo sapiens"
    /collection date="2019"
    /geographic location="Netherlands"
    /sample type="Plasmid"
Accession: SAMN17304728	ID: 17304728

142: Microbe sample from Klebsiella pneumoniae
Identifiers: BioSample: SAMN17304727; Sample name: pRIVM_C019649_2
Organism: Klebsiella pneumoniae
Attributes:
    /strain="RIVM_C019649"
    /host="Homo sapiens"
    /collection date="2019"
    /geographic location="Netherlands"
    /sample type="Plasmid"
Accession: SAMN17304727	ID: 17304727

143: Microbe sample from Klebsiella pneumoniae
Identifiers: BioSample: SAMN17304724; Sample name: pRIVM_C019628_3
Organism: Klebsiella pneumoniae
Attributes:
    /strain="RIVM_C019628"
    /host="Homo sapiens"
    /collection date="2019"
    /geographic location="Netherlands"
    /sample type="Plasmid"
Accession: SAMN17304724	ID: 17304724

144: Microbe sample from Klebsiella pneumoniae
Identifiers: BioSample: SAMN17304722; Sample name: pRIVM_C019625_2
Organism: Klebsiella pneumoniae
Attributes:
    /strain="RIVM_C019625"
    /host="Homo sapiens"
    /collection date="2019"
    /geographic location="Netherlands"
    /sample type="Plasmid"
Accession: SAMN17304722	ID: 17304722

145: Klebsiella pneumoniae str. 980
Identifiers: BioSample: SAMEA4785252; SRA: ERS2605190
Organism: Klebsiella pneumoniae
Attributes:
    /ENA first public="2019-01-28"
    /ENA last update="2018-07-11"
    /ENA-CHECKLIST="ERC000011"
    /External Id="SAMEA4785252"
    /INSDC center alias="Leibniz-Institut DSMZ-Deutsche Sammlung von Mikro"
    /INSDC center name="Leibniz-Institut DSMZ-Deutsche Sammlung von Mikro"
    /INSDC first public="2019-01-28T17:03:35Z"
    /INSDC last update="2018-07-11T09:53:02Z"
    /INSDC status="public"
    /Submitter Id="KP980"
    /sample name="KP980"
Accession: SAMEA4785252	ID: 10898417

146: Pathogen: clinical or host-associated sample from Klebsiella pneumoniae
Identifiers: BioSample: SAMN11514673; Sample name: 19KM28
Organism: Klebsiella pneumoniae
Attributes:
    /strain="19KM28"
    /collected by="Institute of Veterinary Bacteriology, Universitt Bern"
    /collection date="2019-01"
    /geographic location="Switzerland: Bern"
    /isolation source="pus"
    /latitude and longitude="not applicable"
    /genotype="ST11"
    /host="cat"
    /host disease="not applicable"
Accession: SAMN11514673	ID: 11514673

147: Pathogen: clinical or host-associated sample from Klebsiella pneumoniae
Identifiers: BioSample: SAMN11514672; Sample name: 18KM2813
Organism: Klebsiella pneumoniae
Attributes:
    /strain="18KM2813"
    /collected by="Institute of Veterinary Bacteriology, Universitt Bern"
    /collection date="2018-12"
    /geographic location="Switzerland: Bern"
    /isolation source="urine"
    /latitude and longitude="not applicable"
    /genotype="ST11"
    /host="dog"
    /host disease="not applicable"
Accession: SAMN11514672	ID: 11514672

148: Pathogen: clinical or host-associated sample from Klebsiella pneumoniae
Identifiers: BioSample: SAMN11514671; Sample name: 18KM2517
Organism: Klebsiella pneumoniae
Attributes:
    /strain="18KM2517"
    /collected by="Institute of Veterinary Bacteriology, Universitt Bern"
    /collection date="2018-11"
    /geographic location="Switzerland: Bern"
    /isolation source="tracheal aspirate"
    /latitude and longitude="not applicable"
    /genotype="ST11"
    /host="dog"
    /host disease="not applicable"
Accession: SAMN11514671	ID: 11514671

149: Pathogen: clinical or host-associated sample from Klebsiella pneumoniae
Identifiers: BioSample: SAMN11514670; Sample name: 18KM1950
Organism: Klebsiella pneumoniae
Attributes:
    /strain="18KM1950"
    /collected by="Institute of Veterinary Bacteriology, Universitt Bern"
    /collection date="2018-08"
    /geographic location="Switzerland: Bern"
    /isolation source="tracheal aspirate"
    /latitude and longitude="not applicable"
    /genotype="ST11"
    /host="dog"
    /host disease="not applicable"
Accession: SAMN11514670	ID: 11514670

150: Pathogen: clinical or host-associated sample from Klebsiella pneumoniae
Identifiers: BioSample: SAMN11506009; Sample name: N16-03892; SRA: SRS5000780
Organism: Klebsiella pneumoniae
Attributes:
    /strain="N16-03892"
    /collected by="LSPQ"
    /collection date="2016"
    /geographic location="Canada"
    /host="Homo sapiens"
    /host disease="not collected"
    /isolation source="Rectum"
    /latitude and longitude="52.94 N 73.55 W"
Accession: SAMN11506009	ID: 11506009


151: Pathogen: clinical or host-associated sample from Klebsiella pneumoniae
Identifiers: BioSample: SAMN11246289; Sample name: 160121
Organism: Klebsiella pneumoniae
Attributes:
    /strain="KPC160121"
    /isolate="Not collected"
    /collected by="CSMUH"
    /collection date="2015-01-30"
    /geographic location="Taiwan:Taichung"
    /host="Homo sapiens"
    /host disease="pneumonia"
    /isolation source="pus"
    /latitude and longitude="23.3 N 120.9 E"
Accession: SAMN11246289	ID: 11246289

152: Pathogen: clinical or host-associated sample from Klebsiella pneumoniae
Identifiers: BioSample: SAMN11246288; Sample name: 160117
Organism: Klebsiella pneumoniae
Attributes:
    /strain="KPC160117"
    /isolate="Not collected"
    /collected by="CSMUH"
    /collection date="2014-12-19"
    /geographic location="Taiwan:Taichung"
    /host="Homo sapiens"
    /host disease="urinary tract infections"
    /isolation source="urine"
    /latitude and longitude="23.3 N 120.9 E"
Accession: SAMN11246288	ID: 11246288

153: Pathogen: clinical or host-associated sample from Klebsiella pneumoniae
Identifiers: BioSample: SAMN11056346; Sample name: FDAARGOS_631; SRA: SRS4698564
Organism: Klebsiella pneumoniae
Attributes:
    /geographic location="USA: MI"
    /collected by="University of Michigan Health System"
    /isolation source="clinical isolate"
    /collection date="Unknown"
    /strain="FDAARGOS_631"
    /latitude and longitude="Not applicable"
    /isolate name alias="FDAARGOS_631"
    /identification method="Phenotypic and Molecular Methods"
    /host sex="Unknown"
    /host disease="Unknown"
    /host age="Unknown"
    /host="Homo sapiens"
    /culture collection="FDA:FDAARGOS_631"
    /isolate="Not applicable"
    /host disease outcome="Unknown"
    /host health state="Unknown"
    /host description="Not applicable"
    /host disease stage="Unknown"
Accession: SAMN11056346	ID: 11056346

154: Pathogen: clinical or host-associated sample from Klebsiella pneumoniae
Identifiers: BioSample: SAMN11514674; Sample name: 19KM57
Organism: Klebsiella pneumoniae
Attributes:
    /strain="19KM57"
    /collected by="Institute of Veterinary Bacteriology, Universitt Bern"
    /collection date="2019-01"
    /geographic location="Switzerland: Bern"
    /isolation source="urine"
    /latitude and longitude="not applicable"
    /genotype="ST11"
    /host="dog"
    /host disease="not applicable"
Accession: SAMN11514674	ID: 11514674

155: Escherichia coli strain str. 12536
Identifiers: BioSample: SAMEA4786455; SRA: ERS2606391
Organism: Klebsiella pneumoniae
Attributes:
    /ENA first public="2019-01-28"
    /ENA last update="2020-06-25"
    /ENA-CHECKLIST="ERC000011"
    /External Id="SAMEA4786455"
    /INSDC center alias="Leibniz-Institut DSMZ-Deutsche Sammlung von Mikro"
    /INSDC center name="Leibniz-Institut DSMZ-Deutsche Sammlung von Mikro"
    /INSDC first public="2019-01-28T17:03:28Z"
    /INSDC last update="2020-06-25T13:37:50Z"
    /INSDC status="public"
    /Submitter Id="EC-12536"
    /sample name="EC-12536"
Accession: SAMEA4786455	ID: 10851303

156: Klebsiella pneumoniae str. 920
Identifiers: BioSample: SAMEA4785253; SRA: ERS2605191
Organism: Klebsiella pneumoniae
Attributes:
    /ENA first public="2019-01-28"
    /ENA last update="2018-07-11"
    /ENA-CHECKLIST="ERC000011"
    /External Id="SAMEA4785253"
    /INSDC center alias="Leibniz-Institut DSMZ-Deutsche Sammlung von Mikro"
    /INSDC center name="Leibniz-Institut DSMZ-Deutsche Sammlung von Mikro"
    /INSDC first public="2019-01-28T17:03:35Z"
    /INSDC last update="2018-07-11T10:15:21Z"
    /INSDC status="public"
    /Submitter Id="KP9201"
    /sample name="KP9201"
Accession: SAMEA4785253	ID: 10851292

157: Pathogen: clinical or host-associated sample from Klebsiella pneumoniae
Identifiers: BioSample: SAMN10662038; Sample name: Klebsiella pneumoniae strain NB5306
Organism: Klebsiella pneumoniae
Attributes:
    /strain="NB5306"
    /collected by="Xing-bei Weng"
    /collection date="2014-09-24"
    /geographic location="China: Ningbo"
    /host="Homo sapiens"
    /host disease="bloodstream infection"
    /isolation source="blood"
    /latitude and longitude="30 N 120 E"
Accession: SAMN10662038	ID: 10662038

158: Klebsiella pneumoniae TUM17823
Identifiers: BioSample: SAMD00154123
Organism: Klebsiella pneumoniae
Attributes:
    /sample name="TUM17823"
    /collection date="2017"
    /broad-scale environmental context="missing"
    /local-scale environmental context="missing"
    /environmental medium="missing"
    /geographic location="missing"
    /host="Homo sapiens"
    /isolation and growth condition="missing"
    /latitude and longitude="missing"
    /number of replicons="missing"
    /project name="WGS of multi-drug resistant organisms isolated from a Vietnamese medical tourist"
    /reference for biomaterial="missing"
    /strain="missing"
Description:
Keywords: GSC:MIxS;MIGS:6.0
Accession: SAMD00154123	ID: 10525133

159: Klebsiella pneumoniae TUM17822
Identifiers: BioSample: SAMD00154122
Organism: Klebsiella pneumoniae
Attributes:
    /sample name="TUM17822"
    /collection date="2017"
    /broad-scale environmental context="missing"
    /local-scale environmental context="missing"
    /environmental medium="missing"
    /geographic location="missing"
    /host="Homo sapiens"
    /isolation and growth condition="missing"
    /latitude and longitude="missing"
    /number of replicons="missing"
    /project name="WGS of multi-drug resistant organisms isolated from a Vietnamese medical tourist"
    /reference for biomaterial="missing"
    /strain="missing"
Description:
Keywords: GSC:MIxS;MIGS:6.0
Accession: SAMD00154122	ID: 10525132

160: Klebsiella pneumoniae TUM17817
Identifiers: BioSample: SAMD00154121
Organism: Klebsiella pneumoniae
Attributes:
    /sample name="TUM17817"
    /collection date="2017"
    /broad-scale environmental context="missing"
    /local-scale environmental context="missing"
    /environmental medium="missing"
    /geographic location="missing"
    /host="Homo sapiens"
    /isolation and growth condition="missing"
    /latitude and longitude="missing"
    /number of replicons="missing"
    /project name="WGS of multi-drug resistant organisms isolated from a Vietnamese medical tourist"
    /reference for biomaterial="missing"
    /strain="missing"
Description:
Keywords: GSC:MIxS;MIGS:6.0
Accession: SAMD00154121	ID: 10525131

161: Klebsiella pneumoniae TUM17816
Identifiers: BioSample: SAMD00154120
Organism: Klebsiella pneumoniae
Attributes:
    /sample name="TUM17816"
    /collection date="2017"
    /broad-scale environmental context="missing"
    /local-scale environmental context="missing"
    /environmental medium="missing"
    /geographic location="missing"
    /host="Homo sapiens"
    /isolation and growth condition="missing"
    /latitude and longitude="missing"
    /number of replicons="missing"
    /project name="WGS of multi-drug resistant organisms isolated from a Vietnamese medical tourist"
    /reference for biomaterial="missing"
    /strain="missing"
Description:
Keywords: GSC:MIxS;MIGS:6.0
Accession: SAMD00154120	ID: 10525130

162: I72
Identifiers: BioSample: SAMN10503922; Sample name: I72
Organism: Klebsiella pneumoniae
Attributes:
    /strain="I72"
    /collected by="Johann Pitout"
    /collection date="not applicable"
    /geographic location="not applicable"
    /host="not applicable"
    /host disease="not applicable"
    /isolation source="not applicable"
    /latitude and longitude="not applicable"
Accession: SAMN10503922	ID: 10503922

163: Pathogen: clinical or host-associated sample from Klebsiella pneumoniae
Identifiers: BioSample: SAMN12877722; Sample name: Klebsiella pneumoniae strain YML0508
Organism: Klebsiella pneumoniae
Attributes:
    /strain="YML0508"
    /alternate_ID="1-YML"
    /collected by="Sir Run Run Shaw Hospital, Zhejiang University School of Medicine (Hangzhou, China)"
    /collection date="2018-05-08"
    /geographic location="China"
    /host="Homo sapiens"
    /host disease="myelodysplasia syndrome (MDS) and acute myeloblastic leukemia (AML-M2)"
    /isolation source="rectum"
    /latitude and longitude="30.26 N 120.20 E"
Description:
Klebsiella pneumoniae strain YML0508 clinical isolated from rectal swab of a 60-year-old female diagnosed as myelodysplasia syndrome (MDS) and acute myeloblastic leukemia (AML-M2).
Accession: SAMN12877722	ID: 12877722

164: Sample from Klebsiella pneumoniae
Identifiers: BioSample: SAMN14226121; GenBank: gb|JN626286.1
Organism: Klebsiella pneumoniae
Attributes:
    /strain="Kp11978"
Accession: SAMN14226121	ID: 14226121

165: Sample from Klebsiella pneumoniae
Identifiers: BioSample: SAMN14226081; GenBank: gb|JN205800.1
Organism: Klebsiella pneumoniae
Attributes:
    /strain="KP3"
Accession: SAMN14226081	ID: 14226081

166: Sample from Klebsiella pneumoniae
Identifiers: BioSample: SAMN14225964; GenBank: gb|KC757416.2
Organism: Klebsiella pneumoniae
Attributes:
    /Assembly Method="gsAssembler v. 2.5.3"
    /Sequencing Technology="454"
Accession: SAMN14225964	ID: 14225964

167: Sample from Klebsiella pneumoniae
Identifiers: BioSample: SAMN14225963; GenBank: gb|KC757417.2
Organism: Klebsiella pneumoniae
Attributes:
    /Assembly Method="gsAssembler v. 2.5.3"
    /Sequencing Technology="454"
Accession: SAMN14225963	ID: 14225963

168: Sample from Klebsiella pneumoniae
Identifiers: BioSample: SAMN14225934; GenBank: gb|KC354801.1
Organism: Klebsiella pneumoniae
Attributes:
    /subsource note="similar to pOXA-48a, INSD accession JN626286"
    /strain="Kp002"
    /Assembly Method="CLC Genomics Workbench v. 4"
    /Sequencing Technology="IonTorrent"
Accession: SAMN14225934	ID: 14225934

169: Sample from Klebsiella pneumoniae
Identifiers: BioSample: SAMN14225878; GenBank: gb|KC335143.1
Organism: Klebsiella pneumoniae
Attributes:
    /strain="E71T"
    /Assembly Method="MIRA v. 3.4"
    /Sequencing Technology="454"
Accession: SAMN14225878	ID: 14225878

170: Pathogen: clinical or host-associated sample from Klebsiella pneumoniae
Identifiers: BioSample: SAMN13545462; Sample name: CCGC-028
Organism: Klebsiella pneumoniae
Attributes:
    /strain="20467"
    /collected by="Gamaleya National Research Centre for Epidemiology &amp; Microbiology"
    /collection date="2018-03-15"
    /geographic location="Russia: Moscow"
    /host="Homo sapiens"
    /host disease="Bronchopneumonia"
    /isolation source="Bronchial lavage"
    /latitude and longitude="55.73 N 37.83 E"
    /host age="42"
    /host disease outcome="acute"
    /host disease stage="1 week"
    /host health state="severe"
    /host sex="male"
    /host subject id="#426"
Accession: SAMN13545462	ID: 13545462

171: Pathogen: clinical or host-associated sample from Klebsiella pneumoniae
Identifiers: BioSample: SAMN13153735; Sample name: P-26
Organism: Klebsiella pneumoniae
Attributes:
    /strain="CriePir26"
    /collected by="Pir Nat Surg Centre"
    /collection date="2017"
    /geographic location="Russia: Moscow"
    /host="Homo sapiens"
    /host disease="NA"
    /isolation source="traumatic discharge"
    /latitude and longitude="55.76 N 37.62 E"
    /component organism="Klebsiella phage AShe-2020a"
Accession: SAMN13153735	ID: 13153735

172: Pathogen: clinical or host-associated sample from Klebsiella pneumoniae subsp. pneumoniae
Identifiers: BioSample: SAMN10432823; Sample name: ARLG-3135; SRA: SRS5852599
Organism: Klebsiella pneumoniae subsp. pneumoniae
Attributes:
    /strain="ARLG-3135"
    /collected by="Unknown"
    /collection date="Unknown"
    /geographic location="Unknown"
    /host="Homo sapiens"
    /host disease="Unknown"
    /isolation source="Unknown"
    /latitude and longitude="Unknown"
    /sub species="pneumoniae"
Accession: SAMN10432823	ID: 10432823

173: Pathogen: clinical or host-associated sample from Klebsiella pneumoniae
Identifiers: BioSample: SAMN12877715; Sample name: Klebsiella pneumoniae strain WSD411
Organism: Klebsiella pneumoniae
Attributes:
    /strain="WSD411"
    /collected by="Sir Run Run Shaw Hospital, Zhejiang University School of Medicine (Hangzhou, China)"
    /collection date="2018-08-26"
    /geographic location="China"
    /host="Homo sapiens"
    /host disease="fracture, pulmonary embolism (PE), atrial fibrillation (Af), Chronic renal failure (CRF) and acute respiratory failure (ARF)"
    /isolation source="rectum"
    /latitude and longitude="30.26 N 120.20 E"
    /host age="84"
Description:
Klebsiella pneumoniae strain WSD411 clinical isolated from rectal swab of an 84-year-old male admitted to the integrated ICU for fracture, pulmonary embolism (PE), atrial fibrillation (Af), Chronic renal failure (CRF) and acute respiratory failure (ARF).
Accession: SAMN12877715	ID: 12877715

174: Pathogen: clinical or host-associated sample from Klebsiella pneumoniae
Identifiers: BioSample: SAMN12264830; Sample name: SECR18-2374
Organism: Klebsiella pneumoniae
Attributes:
    /strain="18-2374"
    /collected by="Seoul Metropolitan Government Research Institute of Public Health and Environment"
    /collection date="2018-12-12"
    /geographic location="South Korea: Seoul"
    /host="Homo sapiens"
    /host disease="Klebsiella infections"
    /isolation source="missing"
    /latitude and longitude="37.56 N 126.98 E"
Accession: SAMN12264830	ID: 12264830

175: Pathogen: clinical or host-associated sample from HMH-CDI WGS project for common multidrug-resistant organisms.
Identifiers: BioSample: SAMN12082929; Sample name: Klebsiella pneumoniae Kp202
Organism: Klebsiella pneumoniae
Attributes:
    /strain="Kp202"
    /collected by="CDI"
    /collection date="not applicable"
    /geographic location="not applicable"
    /host="not applicable"
    /host disease="not applicable"
    /isolation source="not applicable"
    /latitude and longitude="not applicable"
Description:
Genomic sequencing of K. pneumoniae Kp202
Accession: SAMN12082929	ID: 12082929

176: Pathogen: environmental/food/other sample from Klebsiella pneumoniae
Identifiers: BioSample: SAMN11514678; Sample name: EAN40
Organism: Klebsiella pneumoniae
Attributes:
    /strain="EAN40"
    /collected by="Institute of Veterinary Bacteriology, Universitt Bern"
    /collection date="2018-09"
    /geographic location="Switzerland: Bern"
    /isolation source="Nosocomial environment"
    /latitude and longitude="not applicable"
    /genotype="ST11"
    /host="not applicable"
    /host disease="not applicable"
Accession: SAMN11514678	ID: 11514678

177: Pathogen: environmental/food/other sample from Klebsiella pneumoniae
Identifiers: BioSample: SAMN11514677; Sample name: EAN23
Organism: Klebsiella pneumoniae
Attributes:
    /strain="EAN23"
    /collected by="Institute of Veterinary Bacteriology, Universitt Bern"
    /collection date="2018-09"
    /geographic location="Switzerland: Bern"
    /isolation source="Nosocomial environment"
    /latitude and longitude="not applicable"
    /genotype="ST11"
    /host="not applicable"
    /host disease="not applicable"
Accession: SAMN11514677	ID: 11514677

178: Pathogen: clinical or host-associated sample from Klebsiella pneumoniae
Identifiers: BioSample: SAMN11514676; Sample name: AR142_2b
Organism: Klebsiella pneumoniae
Attributes:
    /strain="AR142_2b"
    /collected by="Institute of Veterinary Bacteriology, Universitt Bern"
    /collection date="2018-08"
    /geographic location="Switzerland: Bern"
    /isolation source="rectal swab"
    /latitude and longitude="not applicable"
    /genotype="ST307"
    /host="cat"
    /host disease="not applicable"
Accession: SAMN11514676	ID: 11514676

179: Pathogen: clinical or host-associated sample from Klebsiella pneumoniae
Identifiers: BioSample: SAMN11514675; Sample name: 18KM2445b
Organism: Klebsiella pneumoniae
Attributes:
    /strain="18KM2445b"
    /collected by="Institute of Veterinary Bacteriology, Universitt Bern"
    /collection date="2018-10"
    /geographic location="Switzerland: Bern"
    /isolation source="tracheal aspirate"
    /latitude and longitude="not applicable"
    /genotype="ST307"
    /host="dog"
    /host disease="not applicable"
Accession: SAMN11514675	ID: 11514675

180: Pathogen: clinical or host-associated sample from Klebsiella pneumoniae
Identifiers: BioSample: SAMN04448229; Sample name: DHQP1300920; SRA: SRS1336149
Organism: Klebsiella pneumoniae
Attributes:
    /isolate="11"
    /collected by="PA State Health Department"
    /collection date="2013-03-14"
    /geographic location="USA: Pennsylvania"
    /host="Homo sapiens"
    /host disease="NA"
    /isolation source="urine"
    /latitude and longitude="NA"
Accession: SAMN04448229	ID: 4448229

181: Pathogen: clinical or host-associated sample from Klebsiella pneumoniae oxa48 positive
Identifiers: BioSample: SAMN05412458; Sample name: Kp_Goe_149473
Organism: Klebsiella pneumoniae
Attributes:
    /collected by="Andreas Erich Zautner"
    /collection date="2014-05-07"
    /geographic location="Germany: Goettingen"
    /host="Homo sapiens"
    /host disease="pneumonia"
    /isolation source="tracheal secretion"
    /latitude and longitude="51.53919016 N 9.91156249 E"
    /genotype="MLST ST147"
    /host age="70"
    /host description="German citizen"
    /host sex="male"
    /strain="Kp_Goe_149473"
Description:
Klebsiella pneumoniae isolate, oxa48 positive, isolated from a patient suffering from pneumonia
Accession: SAMN05412458	ID: 5412458

182: Pathogen: clinical or host-associated sample from Klebsiella pneumoniae oxa48 positive
Identifiers: BioSample: SAMN05412457; Sample name: Kp_Goe_821588
Organism: Klebsiella pneumoniae
Attributes:
    /collected by="Andreas Erich Zautner"
    /collection date="2014-02-11"
    /geographic location="Germany: Goettingen"
    /host="Homo sapiens"
    /host disease="colonization"
    /isolation source="anal swab"
    /latitude and longitude="51.53919016 N 9.91156249 E"
    /genotype="MLST ST11"
    /host age="50"
    /host description="Refugee from North Africa"
    /host sex="male"
    /strain="Kp_Goe_821588"
Description:
Klebsiella pneumoniae isolate, oxa48 positive, isolated from an anal swab
Accession: SAMN05412457	ID: 5412457

183: Pathogen: clinical or host-associated sample from Klebsiella pneumoniae oxa48 positive
Identifiers: BioSample: SAMN05412456; Sample name: Kp_Goe_71070
Organism: Klebsiella pneumoniae
Attributes:
    /collected by="Andreas Erich Zautner"
    /collection date="2013-04-05"
    /geographic location="Germany: Goettingen"
    /host="Homo sapiens"
    /host disease="Urinary tract infection"
    /isolation source="urine sample"
    /latitude and longitude="51.53919016 N 9.91156249 E"
    /genotype="MLST ST101"
    /host age="31"
    /host description="Refugee from North Africa"
    /host sex="male"
    /culture collection="DSM:103699"
    /strain="Kp_Goe_71070"
Description:
Klebsiella pneumoniae isolate, oxa48 positive, isolated from a patient with an urinary tract infection
Accession: SAMN05412456	ID: 5412456

184: Pathogen: clinical or host-associated sample from Klebsiella pneumoniae oxa48 positive
Identifiers: BioSample: SAMN05412455; Sample name: Kp_Goe_33208
Organism: Klebsiella pneumoniae
Attributes:
    /collected by="Andreas Erich Zautner"
    /collection date="2013-04-05"
    /geographic location="Germany: Goettingen"
    /host="Homo sapiens"
    /host disease="wound infection"
    /isolation source="wound swab"
    /latitude and longitude="51.53919016 N 9.91156249 E"
    /genotype="MLST ST101"
    /host age="31"
    /host sex="male"
    /culture collection="DSM:103696"
    /strain="Kp_Goe_33208"
Description:
Klebsiella pneumoniae isolate, oxa48 positive, isolated from wound swab
Accession: SAMN05412455	ID: 5412455

185: Pathogen: clinical or host-associated sample from Klebsiella pneumoniae oxa48 positive
Identifiers: BioSample: SAMN05412453; Sample name: Kp_Goe_822917
Organism: Klebsiella pneumoniae
Attributes:
    /collected by="Andreas Erich Zautner"
    /collection date="2013-03-12"
    /geographic location="Germany: Goettingen"
    /host="Homo sapiens"
    /host disease="colonization"
    /isolation source="skin swab"
    /latitude and longitude="51.53919016 N 9.91156249 E"
    /genotype="MLST ST11"
    /host age="49"
    /host description="Refugee from North Africa"
    /host sex="male"
    /culture collection="DSM:103702"
    /strain="Kp_Goe_822917"
Description:
Klebsiella pneumoniae isolate, oxa48 positive, isolated from skin swab
Accession: SAMN05412453	ID: 5412453

186: Pathogen: clinical or host-associated sample from Klebsiella pneumoniae oxa48 positive
Identifiers: BioSample: SAMN05412444; Sample name: Kp_Goe_822579
Organism: Klebsiella pneumoniae
Attributes:
    /strain="Kp_Goe_822579"
    /culture collection="DSM:103701"
    /collected by="Andreas Erich Zautner"
    /collection date="2013-03-12"
    /geographic location="Germany: Goettingen"
    /host="Homo sapiens"
    /host disease="colonization"
    /isolation source="nose"
    /latitude and longitude="51.5392 N 9.9116 E"
    /genotype="ST147"
    /host age="22"
    /host description="Refugee from North Africa"
    /host sex="male"
Description:
Klebsiella pneumoniae oxa48 clinical isolate
Accession: SAMN05412444	ID: 5412444

187: Pathogen: clinical or host-associated sample from Klebsiella pneumoniae
Identifiers: BioSample: SAMN04868736; Sample name: 16_GR_13; SRA: SRS2978305
Organism: Klebsiella pneumoniae
Attributes:
    /latitude and longitude="38.03 N 23.79 E"
    /collection date="2013-11-08"
    /collected by="Hygeia General Hospital"
    /genotype="ST11"
    /host disease="missing"
    /isolation source="stool"
    /strain="16_GR_13"
    /host="Homo sapiens"
    /geographic location="Greece: Athens"
Accession: SAMN04868736	ID: 4868736

188: Pathogen: clinical or host-associated sample from Klebsiella pneumoniae
Identifiers: BioSample: SAMN04448241; Sample name: DHQP1400954; SRA: SRS1336658
Organism: Klebsiella pneumoniae
Attributes:
    /isolate="23"
    /collected by="MN State Health Department"
    /collection date="2014-03-08"
    /geographic location="USA: Minnesota"
    /host="Homo sapiens"
    /host disease="NA"
    /isolation source="tracheal aspirate"
    /latitude and longitude="NA"
Accession: SAMN04448241	ID: 4448241

189: Pathogen: clinical or host-associated sample from Klebsiella pneumoniae oxa48 positive
Identifiers: BioSample: SAMN05412459; Sample name: Kp_Goe_149832
Organism: Klebsiella pneumoniae
Attributes:
    /collected by="Andreas Erich Zautner"
    /collection date="2014-05-12"
    /geographic location="Germany: Goettingen"
    /host="Homo sapiens"
    /host disease="peritonitis"
    /isolation source="abdominal drain fluid"
    /latitude and longitude="51.53919016 N 9.91156249 E"
    /genotype="MLST ST147"
    /host age="51"
    /host description="German citizen"
    /host sex="male"
    /strain="Kp_Goe_149832"
    /culture collection="DSM:103709"
Description:
Klebsiella pneumoniae isolate, oxa48 positive, isolated from abdominal drain fluid of a patient that underwent organ transplantation
Accession: SAMN05412459	ID: 5412459

190: Klebsiella pneumoniae str. KSB1_5H
Identifiers: BioSample: SAMEA3357352; SRA: ERS711181
Organism: Klebsiella pneumoniae
Attributes:
    /ENA first public="2016-01-19"
    /ENA-CHECKLIST="ERC000011"
    /ENA-LAST-UPDATE="2023-06-13"
    /External Id="SAMEA3357352"
    /INSDC center alias="SC"
    /INSDC center name="Wellcome Sanger Institute"
    /INSDC first public="2016-01-19T09:18:19Z"
    /INSDC last update="2023-06-13T16:39:58Z"
    /INSDC status="public"
    /Submitter Id="KSB1_5H-sc-2280283"
    /collection date="2014-01"
    /geographic location="Australia"
    /geographic location="Australia"
    /geographic location (region and locality)="Melbourne"
    /host="Homo sapiens"
    /host health state="healthy"
    /isolate="KSB1_5H"
    /isolation source="rectal swab"
    /latitude and longitude="-37.8462/144.10149"
    /sample name="KSB1_5H-sc-2280283"
    /scientific_name="Klebsiella pneumoniae"
    /serovar="unknown"
    /strain="KSB1_5H"
Accession: SAMEA3357352	ID: 4427187

191: Klebsiella pneumoniae str. MSB1_8A
Identifiers: BioSample: SAMEA3357466; SRA: ERS711295
Organism: Klebsiella pneumoniae
Attributes:
    /ENA first public="2015-09-22"
    /ENA-CHECKLIST="ERC000011"
    /ENA-LAST-UPDATE="2023-06-13"
    /External Id="SAMEA3357466"
    /INSDC center alias="SC"
    /INSDC center name="Wellcome Sanger Institute"
    /INSDC first public="2015-09-22T09:29:44Z"
    /INSDC last update="2023-06-13T16:39:58Z"
    /INSDC status="public"
    /Submitter Id="MSB1_8A-sc-2280397"
    /collection date="2014-01"
    /geographic location="Australia"
    /geographic location="Australia"
    /geographic location (region and locality)="Melbourne"
    /host="Homo sapiens"
    /host health state="healthy"
    /isolate="MSB1_8A"
    /isolation source="rectal swab"
    /latitude and longitude="-37.8462/144.10113"
    /sample name="MSB1_8A-sc-2280397"
    /scientific_name="Klebsiella pneumoniae"
    /serovar="unknown"
    /strain="MSB1_8A"
Accession: SAMEA3357466	ID: 4106454

192: Pathogen: clinical or host-associated sample from Klebsiella pneumoniae
Identifiers: BioSample: SAMN04044480; Sample name: KP617
Organism: Klebsiella pneumoniae
Attributes:
    /strain="KP617"
    /collected by="KEPCO Medical Center"
    /collection date="2013-05-29"
    /geographic location="Korea: Seoul"
    /host="Homo sapiens"
    /host disease="Bacterial Pneumonia"
    /isolation source="Burn Patient"
    /latitude and longitude="37.6463 N 127.0288 E"
Accession: SAMN04044480	ID: 4044480

193: Klebsiella pneumoniae str. INF310
Identifiers: BioSample: SAMEA3357175; SRA: ERS711004
Organism: Klebsiella pneumoniae
Attributes:
    /ENA first public="2015-09-08"
    /ENA-CHECKLIST="ERC000011"
    /ENA-LAST-UPDATE="2023-06-13"
    /External Id="SAMEA3357175"
    /INSDC center alias="SC"
    /INSDC center name="Wellcome Sanger Institute"
    /INSDC first public="2015-09-08T09:44:07Z"
    /INSDC last update="2023-06-13T16:39:56Z"
    /INSDC status="public"
    /Submitter Id="INF310-sc-2280104"
    /collection date="2014-02"
    /geographic location="Australia"
    /geographic location="Australia"
    /geographic location (region and locality)="Melbourne"
    /host="Homo sapiens"
    /host health state="diseased"
    /isolate="INF310"
    /isolation source="wound swab"
    /latitude and longitude="-37.8462/144.10450"
    /sample name="INF310-sc-2280104"
    /scientific_name="Klebsiella pneumoniae"
    /serovar="unknown"
    /strain="INF310"
Accession: SAMEA3357175	ID: 4042673

194: Klebsiella pneumoniae str. INF305
Identifiers: BioSample: SAMEA3357165; SRA: ERS710994
Organism: Klebsiella pneumoniae
Attributes:
    /ENA first public="2015-09-08"
    /ENA-CHECKLIST="ERC000011"
    /ENA-LAST-UPDATE="2023-06-13"
    /External Id="SAMEA3357165"
    /INSDC center alias="SC"
    /INSDC center name="Wellcome Sanger Institute"
    /INSDC first public="2015-09-08T09:44:06Z"
    /INSDC last update="2023-06-13T16:39:56Z"
    /INSDC status="public"
    /Submitter Id="INF305-sc-2280094"
    /collection date="2014-01"
    /geographic location="Australia"
    /geographic location="Australia"
    /geographic location (region and locality)="Melbourne"
    /host="Homo sapiens"
    /host health state="diseased"
    /isolate="INF305"
    /isolation source="wound swab"
    /latitude and longitude="-37.8462/144.10448"
    /sample name="INF305-sc-2280094"
    /scientific_name="Klebsiella pneumoniae"
    /serovar="unknown"
    /strain="INF305"
Accession: SAMEA3357165	ID: 4042668

195: Pathogen: clinical or host-associated sample from Klebsiella pneumoniae
Identifiers: BioSample: SAMN04015001; Sample name: FDA-CDC-AR_0160; SRA: SRS1256892
Organism: Klebsiella pneumoniae
Attributes:
    /isolation source="missing"
    /latitude and longitude="missing"
    /collected by="missing"
    /host disease="missing"
    /host="missing"
    /isolate="missing"
    /geographic location="missing"
    /collection date="missing"
    /panel_id="CRE-49"
Accession: SAMN04015001	ID: 4015001

196: Pathogen: clinical or host-associated sample from Klebsiella pneumoniae
Identifiers: BioSample: SAMN04008892; Sample name: UCLAOXA232KP-Pt1
Organism: Klebsiella pneumoniae
Attributes:
    /strain="UCLAOXA232KP"
    /collected by="UCLA"
    /collection date="2014-10-12"
    /geographic location="USA: California"
    /host="Homo sapiens"
    /host disease="end-stage liver disease"
    /isolation source="abdominal drainage"
    /latitude and longitude="34.0561 N 118.4297 W"
Accession: SAMN04008892	ID: 4008892

197: Sample from Klebsiella pneumoniae subsp. pneumoniae PittNDM01
Identifiers: BioSample: SAMN03081487; GenBank: gb|CP006798.1
Organism: Klebsiella pneumoniae subsp. pneumoniae PittNDM01
Attributes:
    /geographic location="USA"
    /isolation source="urine"
    /strain="PittNDM01"
    /sub species="pneumoniae"
Accession: SAMN03081487	ID: 3081487

198: Beta-lactamase sample from Klebsiella pneumoniae
Identifiers: BioSample: SAMN06200227; Sample name: DT1
Organism: Klebsiella pneumoniae
Attributes:
    /beta-lactamase family="CTX-M"
    /carbapenemase="yes"
    /EDTA inhibitor tested="yes"
    /collection date="2015-10-22"
    /geographic location="Germany: Hamburg"
    /host="Homo sapiens"
    /isolation source="central venous catheter"
    /strain="DT1"
Accession: SAMN06200227	ID: 6200227

199: Microbe sample from Klebsiella pneumoniae
Identifiers: BioSample: SAMN10249009; Sample name: KP_160; SRA: SRS5369311
Organism: Klebsiella pneumoniae
Attributes:
    /strain="KP_160"
    /isolation source="bedside light switch in hospital intensive care unit"
    /collection date="2016-02"
    /geographic location="Pakistan"
    /sample type="whole organism"
    /relative_week="2"
    /collection_room="PAK-3"
Accession: SAMN10249009	ID: 10249009

200: Pathogen: clinical or host-associated sample from Klebsiella pneumoniae
Identifiers: BioSample: SAMN09279554; Sample name: CRKP
Organism: Klebsiella pneumoniae
Attributes:
    /strain="160111"
    /collected by="Chung Shan Medical University Hospital"
    /collection date="2014-12-02"
    /geographic location="Taiwan"
    /host="Homo sapiens"
    /host disease="Urinary tract infections"
    /isolation source="urine"
    /latitude and longitude="24.08 N 120.37 E"
Accession: SAMN09279554	ID: 9279554


201: Pathogen: clinical or host-associated sample from Klebsiella pneumoniae
Identifiers: BioSample: SAMN08904739; Sample name: Kp589
Organism: Klebsiella pneumoniae
Attributes:
    /strain="Kp589"
    /collected by="Hospital Vall d'Hebron"
    /collection date="2012-01-16"
    /geographic location="Spain: Barcelona"
    /host="Homo sapiens"
    /host disease="Chorioamnionitis"
    /isolation source="amniotic fluid"
    /latitude and longitude="41.428083 N 2.142278 E"
Accession: SAMN08904739	ID: 8904739

202: Sample of  CRK0298, ARLG-2882
Identifiers: BioSample: SAMN08579613; SRA: SRS2992386; JCVI: ARLG-2882_bio
Organism: Klebsiella pneumoniae subsp. pneumoniae
Attributes:
    /collected by="Unknown"
    /collection date="2015"
    /geographic location="USA: Ohio"
    /host="Homo sapiens"
    /host disease="Unknown"
    /isolation source="miscellaneous body fluid"
    /latitude and longitude="Unknown"
    /sub species="pneumoniae"
    /strain="CRK0298"
Description:
Sample of Klebsiella pneumoniae subsp. pneumoniae ARLG-2882
Accession: SAMN08579613	ID: 8579613

203: Pathogen: clinical or host-associated sample from Klebsiella pneumoniae
Identifiers: BioSample: SAMN07792096; Sample name: MRSN479404
Organism: Klebsiella pneumoniae
Attributes:
    /strain="QS17-0029"
    /collected by="AFRIMS"
    /collection date="2017-04"
    /geographic location="Thailand: Chonburi"
    /host="Homo sapiens"
    /host disease="Unknown"
    /isolation source="Unknown"
    /latitude and longitude="12.6890 N 100.9820 E"
    /culture collection="MRSN&lt;USA&gt;:479404"
Accession: SAMN07792096	ID: 7792096

204: Pathogen: clinical or host-associated sample from Klebsiella pneumoniae
Identifiers: BioSample: SAMN07312484; Sample name: FDAARGOS_440; SRA: SRS2397403
Organism: Klebsiella pneumoniae
Attributes:
    /geographic location="Canada:BC"
    /collected by="BC Centre for Disease Control"
    /isolation source="blood"
    /collection date="2015-01"
    /strain="FDAARGOS_440"
    /latitude and longitude="Not Applicable"
    /isolate name alias="FDAARGOS_440"
    /identification method="Phenotypic and Molecular Methods"
    /host sex="Missing"
    /host disease="Missing"
    /host age="Missing"
    /host="Homo sapiens"
    /culture collection="FDA:FDAARGOS_440"
    /isolate="Not Applicable"
    /host disease outcome="Missing"
    /host health state="Missing"
    /host description="Missing"
    /host disease stage="Missing"
Description:
clinical isolate
Accession: SAMN07312484	ID: 7312484

205: Microbe sample from Klebsiella pneumoniae
Identifiers: BioSample: SAMN07260304; Sample name: KPn_704SK6
Organism: Klebsiella pneumoniae
Attributes:
    /isolate="704SK6"
    /isolation source="wastewater"
    /collection date="2015-12"
    /geographic location="Switzerland:Basel"
    /sample type="water"
Accession: SAMN07260304	ID: 7260304

206: KPN1482
Identifiers: BioSample: SAMN06438459; Sample name: KPN1482; SRA: SRS2079018
Organism: Klebsiella pneumoniae
Attributes:
    /isolation source="respiratory"
    /geographic location="USA: Houston"
    /pubmed_id-0="28512093"
    /collected by="Houston Methodist Hospital"
    /host description="HMH:KPN:1482"
    /host="Homo sapiens"
    /genotype="ST37; Capsule locus KL105"
    /latitude and longitude="29.7107 N 95.4006 W"
    /pubmed_id-1="28776045"
    /collection date="2014-06-11"
    /host disease="Klebsiella Infections"
    /strain="KPN1482"
Accession: SAMN06438459	ID: 6438459

207: Sample from Klebsiella pneumoniae
Identifiers: BioSample: SAMN14226484; GenBank: gb|KM406491.1
Organism: Klebsiella pneumoniae
Attributes:
    /geographic location="Switzerland: Bern"
    /strain="Kpn-E1.Nr7"
Accession: SAMN14226484	ID: 14226484

208: Pathogen: clinical or host-associated sample from Klebsiella pneumoniae
Identifiers: BioSample: SAMN06112224; Sample name: AUSMDU00003503_S16_L001; SRA: SRS1840583
Organism: Klebsiella pneumoniae
Attributes:
    /collected by="University of Melbourne"
    /collection date="2014"
    /geographic location="Australia: Melbourne"
    /host="Homo sapiens"
    /host disease="n/a"
    /isolation source="wound"
    /latitude and longitude="37.8457 S 144.9821 E"
    /isolate="missing"
    /strain="INF298"
Accession: SAMN06112224	ID: 6112224

209: Pathogen: clinical or host-associated sample from Klebsiella pneumoniae oxa48 positive
Identifiers: BioSample: SAMN05412805; Sample name: Kp_Goe_154414
Organism: Klebsiella pneumoniae
Attributes:
    /isolate="Kp_Goe_154414"
    /collected by="Andreas Erich Zautner"
    /collection date="2014-07-21"
    /geographic location="Germany: Goettingen"
    /host="Homo sapiens"
    /host disease="wound (hand)"
    /isolation source="wound swab"
    /latitude and longitude="51.53919016 N 9.91156249 E"
    /genotype="MLST ST23"
    /host age="36"
    /host description="German citizen"
    /host sex="male"
Description:
Klebsiella pneumoniae isolate, oxa48 positive, isolated from a patient with a superinfected wound (hand)
Accession: SAMN05412805	ID: 5412805

210: Pathogen: clinical or host-associated sample from Klebsiella pneumoniae oxa48 positive
Identifiers: BioSample: SAMN05412804; Sample name: KP_Goe_828304
Organism: Klebsiella pneumoniae
Attributes:
    /collected by="Andreas Erich Zautner"
    /collection date="2014-06-17"
    /geographic location="Germany: Goettingen"
    /host="Homo sapiens"
    /host disease="colonization"
    /isolation source="anal swab"
    /latitude and longitude="51.53919016 N 9.91156249 E"
    /genotype="MLST ST147"
    /host age="61"
    /host description="German citizen"
    /host sex="male"
    /strain="KP_Goe_828304"
    /culture collection="DSM:103706"
Description:
Klebsiella pneumoniae isolate, oxa48 positive, isolated from an anal swab of a hospitalized patient
Accession: SAMN05412804	ID: 5412804

211: Pathogen: clinical or host-associated sample from Klebsiella pneumoniae oxa48 positive
Identifiers: BioSample: SAMN05412803; Sample name: Kp_Goe_152021
Organism: Klebsiella pneumoniae
Attributes:
    /collected by="Andreas Erich Zautner"
    /collection date="2014-06-13"
    /geographic location="Germany: Goettingen"
    /host="Homo sapiens"
    /host disease="peritonitis"
    /isolation source="abdominal drainage fluid"
    /latitude and longitude="51.53919016 N 9.91156249 E"
    /genotype="MLST ST147"
    /host age="82"
    /host description="German citizen"
    /host sex="female"
    /strain="Kp_Goe_152021"
    /culture collection="DSM:103710"
Description:
Klebsiella pneumoniae isolate, oxa48 positive, isolated from a patient suffering from peritonitis after abdominal organ transplantation
Accession: SAMN05412803	ID: 5412803

212: Pathogen: clinical or host-associated sample from Klebsiella pneumoniae oxa48 positive
Identifiers: BioSample: SAMN05412802; Sample name: Kp_Goe_827026
Organism: Klebsiella pneumoniae
Attributes:
    /collected by="Andreas Erich Zautner"
    /collection date="2014-05-30"
    /geographic location="Germany: Goettingen"
    /host="Homo sapiens"
    /host disease="colonization"
    /isolation source="nasal swab"
    /latitude and longitude="51.53919016 N 9.91156249 E"
    /genotype="MLST ST147"
    /host age="51"
    /host description="German citizen"
    /host sex="male"
    /strain="Kp_Goe_827026"
    /culture collection="DSM:103705"
Description:
Klebsiella pneumoniae isolate, oxa48 positive, isolated from a nasal swab of a colonized hospitalized patient
Accession: SAMN05412802	ID: 5412802

213: Pathogen: clinical or host-associated sample from Klebsiella pneumoniae oxa48 positive
Identifiers: BioSample: SAMN05412797; Sample name: Kp_Goe_827024
Organism: Klebsiella pneumoniae
Attributes:
    /collected by="Andreas Erich Zautner"
    /collection date="2014-05-30"
    /geographic location="Germany: Goettingen"
    /host="Homo sapiens"
    /host disease="peritonitis"
    /isolation source="abdominal drainage fluid"
    /latitude and longitude="51.53919016 N 9.91156249 E"
    /genotype="MLST ST147"
    /host age="51"
    /host sex="male"
    /strain="Kp_Goe_827024"
    /culture collection="DSM:103704"
Description:
Klebsiella pneumoniae isolate, oxa48 positive, isolated from abdominal drainage fluid of a patient suffering from peritonitis after abdominal surgery
Accession: SAMN05412797	ID: 5412797

214: Pathogen: clinical or host-associated sample from Klebsiella pneumoniae oxa48 positive
Identifiers: BioSample: SAMN05412796; Sample name: Kp_Goe_825795
Organism: Klebsiella pneumoniae
Attributes:
    /collected by="Andreas Erich Zautner"
    /collection date="2014-05-14"
    /geographic location="Germany: Goettingen"
    /host="Homo sapiens"
    /host disease="colonization"
    /isolation source="anal swab"
    /latitude and longitude="51.53919016 N 9.91156249 E"
    /genotype="MLST ST147"
    /host age="73"
    /host description="German citizen"
    /host sex="male"
    /strain="825795-1"
    /culture collection="DSM:103703"
Description:
Klebsiella pneumoniae isolate, oxa48 positive, isolated from an anal swab of a colonized hospitalized patient
Accession: SAMN05412796	ID: 5412796

215: Pathogen: clinical or host-associated sample from Klebsiella pneumoniae
Identifiers: BioSample: SAMN16393502; Sample name: VBA6753
Organism: Klebsiella pneumoniae
Attributes:
    /strain="B6753"
    /collected by="Department of Clinical Microbiology, Christian Medical College, Vellore"
    /collection date="2019"
    /geographic location="India"
    /host="Homo sapiens"
    /host disease="Bacteremia"
    /isolation source="blood"
    /latitude and longitude="12.9165 N 79.1325 E"
Accession: SAMN16393502	ID: 16393502

216: Microbe sample from Klebsiella pneumoniae
Identifiers: BioSample: SAMN17304583; Sample name: pRIVM_C011852_2
Organism: Klebsiella pneumoniae
Attributes:
    /strain="RIVM_C011852"
    /host="Homo sapiens"
    /collection date="2016"
    /geographic location="Netherlands"
    /sample type="Plasmid"
Accession: SAMN17304583	ID: 17304583

217: Microbe sample from Klebsiella pneumoniae
Identifiers: BioSample: SAMN17304582; Sample name: pRIVM_C011816_2
Organism: Klebsiella pneumoniae
Attributes:
    /strain="RIVM_C011816"
    /host="Homo sapiens"
    /collection date="2016"
    /geographic location="Netherlands"
    /sample type="Plasmid"
Accession: SAMN17304582	ID: 17304582

218: Microbe sample from Klebsiella pneumoniae
Identifiers: BioSample: SAMN17304580; Sample name: pRIVM_C011678_3
Organism: Klebsiella pneumoniae
Attributes:
    /strain="RIVM_C011678"
    /host="Homo sapiens"
    /collection date="2016"
    /geographic location="Netherlands"
    /sample type="Plasmid"
Accession: SAMN17304580	ID: 17304580

219: Microbe sample from Klebsiella pneumoniae
Identifiers: BioSample: SAMN17304579; Sample name: pRIVM_C010856_15
Organism: Klebsiella pneumoniae
Attributes:
    /strain="RIVM_C010856"
    /host="Homo sapiens"
    /collection date="2015"
    /geographic location="Netherlands"
    /sample type="Plasmid"
Accession: SAMN17304579	ID: 17304579

220: Microbe sample from Klebsiella pneumoniae
Identifiers: BioSample: SAMN17304578; Sample name: pRIVM_C010541_2
Organism: Klebsiella pneumoniae
Attributes:
    /strain="RIVM_C010541"
    /host="Homo sapiens"
    /collection date="2015"
    /geographic location="Netherlands"
    /sample type="Plasmid"
Accession: SAMN17304578	ID: 17304578

221: Microbe sample from Klebsiella pneumoniae
Identifiers: BioSample: SAMN17271112; Sample name: IR1251
Organism: Klebsiella pneumoniae
Attributes:
    /strain="IR1251"
    /isolation source="sputum"
    /collection date="2015-04-23"
    /geographic location="China: Beijing"
    /sample type="whole organism"
Accession: SAMN17271112	ID: 17271112

222: KP2509
Identifiers: BioSample: SAMN17053394; Sample name: KP2509
Organism: Klebsiella pneumoniae
Attributes:
    /strain="KP2509"
    /collected by="Taipei Veterans General Hospital"
    /collection date="not applicable"
    /geographic location="Taiwan"
    /host="Homo sapiens"
    /host disease="not applicable"
    /isolation source="not applicable"
    /latitude and longitude="not applicable"
Accession: SAMN17053394	ID: 17053394

223: Pathogen: clinical or host-associated sample from Klebsiella pneumoniae
Identifiers: BioSample: SAMN16657684; Sample name: MI00004; SRA: SRS7643696
Organism: Klebsiella pneumoniae
Attributes:
    /strain="2016_49"
    /collected by="Hospital Universitario Rio Hortega"
    /collection date="2016-06-05"
    /geographic location="Spain: Valladolid"
    /host="Homo sapiens"
    /host disease="Pneumonia"
    /isolation source="sputum"
    /latitude and longitude="not applicable"
    /sequencing_technology="ONT"
Accession: SAMN16657684	ID: 16657684

224: Microbe sample from Klebsiella pneumoniae
Identifiers: BioSample: SAMN17304584; Sample name: pRIVM_C011903_3
Organism: Klebsiella pneumoniae
Attributes:
    /strain="RIVM_C011903"
    /host="Homo sapiens"
    /collection date="2016"
    /geographic location="Netherlands"
    /sample type="Plasmid"
Accession: SAMN17304584	ID: 17304584

225: Pathogen: clinical or host-associated sample from Klebsiella pneumoniae
Identifiers: BioSample: SAMN16386297; Sample name: kp2
Organism: Klebsiella pneumoniae
Attributes:
    /strain="MAR14-456"
    /collected by="4N .N. Burdenko National Scientific and Practical Center for Neurosurgery, Moscow, Russia"
    /collection date="2014-02"
    /geographic location="Russia:Moscow"
    /host="Homo sapiens"
    /host disease="Sepsis"
    /isolation source="Postoperative wound"
    /latitude and longitude="55.8 N 37.6 E"
Accession: SAMN16386297	ID: 16386297

226: Pathogen: clinical or host-associated sample from Klebsiella pneumoniae
Identifiers: BioSample: SAMN16178551; Sample name: VSP968
Organism: Klebsiella pneumoniae
Attributes:
    /strain="SP968"
    /collected by="Department of Clinical Microbiology, Christian Medical College, Vellore"
    /collection date="2019"
    /geographic location="India"
    /host="Homo sapiens"
    /host disease="respiratory infection"
    /isolation source="endotracheal aspirate"
    /latitude and longitude="12.9165 N 79.1325 E"
Accession: SAMN16178551	ID: 16178551

227: Pathogen: clinical or host-associated sample from Klebsiella pneumoniae
Identifiers: BioSample: SAMN15946737; Sample name: HKP0067 strain-Klebsiella pneumoniae ST147
Organism: Klebsiella pneumoniae
Attributes:
    /strain="HKP0067"
    /collected by="university hospital in northern Germany"
    /collection date="2015-05-19"
    /geographic location="Germany"
    /host="Homo sapiens"
    /host disease="colonization"
    /isolation source="rectal swab"
    /latitude and longitude="53.4608 N 9.9836 E"
Accession: SAMN15946737	ID: 15946737

228: Pathogen: clinical or host-associated sample from Klebsiella pneumoniae
Identifiers: BioSample: SAMN15946735; Sample name: HKP0018 strain-Klebsiella pneumoniae ST147
Organism: Klebsiella pneumoniae
Attributes:
    /strain="HKP0018"
    /collected by="university hospital in northern Germany"
    /collection date="2015-02-16"
    /geographic location="Germany"
    /host="Homo sapiens"
    /host disease="colonization"
    /isolation source="rectal swab"
    /latitude and longitude="53.4608 N 9.9836 E"
Accession: SAMN15946735	ID: 15946735

229: Pathogen: clinical or host-associated sample from Klebsiella pneumoniae
Identifiers: BioSample: SAMN15813776; Sample name: FQ61; SRA: SRS7307385
Organism: Klebsiella pneumoniae
Attributes:
    /strain="10MC160002271"
    /collected by="Hamad Medical Corporation"
    /collection date="2016-04-28"
    /geographic location="Qatar:Doha"
    /host="Homo sapiens"
    /host disease="not collected"
    /isolation source="pus"
    /latitude and longitude="25.28 N 51.53 E"
Accession: SAMN15813776	ID: 15813776

230: Microbe sample from Klebsiella pneumoniae
Identifiers: BioSample: SAMN15676897; Sample name: IR5065
Organism: Klebsiella pneumoniae
Attributes:
    /strain="IR5065"
    /host="Homo sapiens"
    /isolation source="blood"
    /collection date="2013-04-29"
    /geographic location="China: Beijing"
    /sample type="whole organism"
Accession: SAMN15676897	ID: 15676897

231: Microbe sample from Klebsiella pneumoniae
Identifiers: BioSample: SAMN15676890; Sample name: IR5654
Organism: Klebsiella pneumoniae
Attributes:
    /strain="IR5654"
    /host="Homo sapiens"
    /isolation source="urine"
    /collection date="2015-11-01"
    /geographic location="China: Beijing"
    /sample type="whole organism"
Accession: SAMN15676890	ID: 15676890

232: Microbe sample from Klebsiella pneumoniae
Identifiers: BioSample: SAMN15676889; Sample name: IR5726
Organism: Klebsiella pneumoniae
Attributes:
    /strain="IR5726"
    /host="Homo sapiens"
    /isolation source="sputum"
    /collection date="2017-08-09"
    /geographic location="China: Beijing"
    /sample type="whole organism"
Accession: SAMN15676889	ID: 15676889

233: Microbe sample from Klebsiella pneumoniae
Identifiers: BioSample: SAMN17304597; Sample name: pRIVM_C014442_1
Organism: Klebsiella pneumoniae
Attributes:
    /strain="RIVM_C014442"
    /host="Homo sapiens"
    /collection date="2017"
    /geographic location="Netherlands"
    /sample type="Plasmid"
Accession: SAMN17304597	ID: 17304597

234: Microbe sample from Klebsiella pneumoniae
Identifiers: BioSample: SAMN17304606; Sample name: pRIVM_C015395_4
Organism: Klebsiella pneumoniae
Attributes:
    /strain="RIVM_C015395"
    /host="Homo sapiens"
    /collection date="2017"
    /geographic location="Netherlands"
    /sample type="Plasmid"
Accession: SAMN17304606	ID: 17304606

235: Pathogen: clinical or host-associated sample from Klebsiella pneumoniae subsp. pneumoniae
Identifiers: BioSample: SAMN20115014; Sample name: WRC01_S465PC
Organism: Klebsiella pneumoniae subsp. pneumoniae
Attributes:
    /strain="WRC01_S465PC"
    /collected by="Christian medical college"
    /collection date="2014"
    /geographic location="India"
    /host="Homo sapiens"
    /host disease="Urinary tract infection"
    /isolation source="urine"
    /latitude and longitude="12.9165 N 79.1325 E"
    /sub species="pneumoniae"
Accession: SAMN20115014	ID: 20115014

236: Microbe sample from Klebsiella pneumoniae
Identifiers: BioSample: SAMN17304604; Sample name: pRIVM_C015345_4
Organism: Klebsiella pneumoniae
Attributes:
    /strain="RIVM_C015345"
    /host="Homo sapiens"
    /collection date="2017"
    /geographic location="Netherlands"
    /sample type="Plasmid"
Accession: SAMN17304604	ID: 17304604

237: Microbe sample from Klebsiella pneumoniae
Identifiers: BioSample: SAMN17304603; Sample name: pRIVM_C015203_3
Organism: Klebsiella pneumoniae
Attributes:
    /strain="RIVM_C015203"
    /host="Homo sapiens"
    /collection date="2017"
    /geographic location="Netherlands"
    /sample type="Plasmid"
Accession: SAMN17304603	ID: 17304603

238: Microbe sample from Klebsiella pneumoniae
Identifiers: BioSample: SAMN17304602; Sample name: pRIVM_C015172_3
Organism: Klebsiella pneumoniae
Attributes:
    /strain="RIVM_C015172"
    /host="Homo sapiens"
    /collection date="2017"
    /geographic location="Netherlands"
    /sample type="Plasmid"
Accession: SAMN17304602	ID: 17304602

239: Microbe sample from Klebsiella pneumoniae
Identifiers: BioSample: SAMN17304601; Sample name: pRIVM_C015073_2
Organism: Klebsiella pneumoniae
Attributes:
    /strain="RIVM_C015073"
    /host="Homo sapiens"
    /collection date="2017"
    /geographic location="Netherlands"
    /sample type="Plasmid"
Accession: SAMN17304601	ID: 17304601

240: Microbe sample from Klebsiella pneumoniae
Identifiers: BioSample: SAMN17304600; Sample name: pRIVM_C015017_3
Organism: Klebsiella pneumoniae
Attributes:
    /strain="RIVM_C015017"
    /host="Homo sapiens"
    /collection date="2017"
    /geographic location="Netherlands"
    /sample type="Plasmid"
Accession: SAMN17304600	ID: 17304600

241: Microbe sample from Klebsiella pneumoniae
Identifiers: BioSample: SAMN17304598; Sample name: pRIVM_C014596_3
Organism: Klebsiella pneumoniae
Attributes:
    /strain="RIVM_C014596"
    /host="Homo sapiens"
    /collection date="2017"
    /geographic location="Netherlands"
    /sample type="Plasmid"
Accession: SAMN17304598	ID: 17304598

242: Microbe sample from Klebsiella pneumoniae
Identifiers: BioSample: SAMN15676888; Sample name: JNK002
Organism: Klebsiella pneumoniae
Attributes:
    /strain="JNK002"
    /host="Homo sapiens"
    /isolation source="urine"
    /collection date="2015-11-10"
    /geographic location="China: Jinan"
    /sample type="whole organism"
Accession: SAMN15676888	ID: 15676888

243: Microbe sample from Klebsiella pneumoniae
Identifiers: BioSample: SAMN17304595; Sample name: pRIVM_C014093_4
Organism: Klebsiella pneumoniae
Attributes:
    /strain="RIVM_C014093"
    /host="Homo sapiens"
    /collection date="2017"
    /geographic location="Netherlands"
    /sample type="Plasmid"
Accession: SAMN17304595	ID: 17304595

244: Microbe sample from Klebsiella pneumoniae
Identifiers: BioSample: SAMN17304594; Sample name: pRIVM_C013846_2
Organism: Klebsiella pneumoniae
Attributes:
    /strain="RIVM_C013846"
    /host="Homo sapiens"
    /collection date="2017"
    /geographic location="Netherlands"
    /sample type="Plasmid"
Accession: SAMN17304594	ID: 17304594

245: Microbe sample from Klebsiella pneumoniae
Identifiers: BioSample: SAMN17304592; Sample name: pRIVM_C013375_3
Organism: Klebsiella pneumoniae
Attributes:
    /strain="RIVM_C013375"
    /host="Homo sapiens"
    /collection date="2017"
    /geographic location="Netherlands"
    /sample type="Plasmid"
Accession: SAMN17304592	ID: 17304592

246: Microbe sample from Klebsiella pneumoniae
Identifiers: BioSample: SAMN17304590; Sample name: pRIVM_C012730_15
Organism: Klebsiella pneumoniae
Attributes:
    /strain="RIVM_C012730"
    /host="Homo sapiens"
    /collection date="2017"
    /geographic location="Netherlands"
    /sample type="Plasmid"
Accession: SAMN17304590	ID: 17304590

247: Microbe sample from Klebsiella pneumoniae
Identifiers: BioSample: SAMN17304589; Sample name: pRIVM_C012525_20
Organism: Klebsiella pneumoniae
Attributes:
    /strain="RIVM_C012525"
    /host="Homo sapiens"
    /collection date="2017"
    /geographic location="Netherlands"
    /sample type="Plasmid"
Accession: SAMN17304589	ID: 17304589

248: Microbe sample from Klebsiella pneumoniae
Identifiers: BioSample: SAMN17304587; Sample name: pRIVM_C012131_2
Organism: Klebsiella pneumoniae
Attributes:
    /strain="RIVM_C012131"
    /host="Homo sapiens"
    /collection date="2016"
    /geographic location="Netherlands"
    /sample type="Plasmid"
Accession: SAMN17304587	ID: 17304587

249: Microbe sample from Klebsiella pneumoniae
Identifiers: BioSample: SAMN17304585; Sample name: pRIVM_C011932_1
Organism: Klebsiella pneumoniae
Attributes:
    /strain="RIVM_C011932"
    /host="Homo sapiens"
    /collection date="2016"
    /geographic location="Netherlands"
    /sample type="Plasmid"
Accession: SAMN17304585	ID: 17304585

250: Sample from Klebsiella pneumoniae
Identifiers: BioSample: SAMN14227071; GenBank: gb|KX523901.1
Organism: Klebsiella pneumoniae
Attributes:
    /strain="Kpn-30715/15"
Accession: SAMN14227071	ID: 14227071


251: Sample from Klebsiella pneumoniae
Identifiers: BioSample: SAMN14228721; GenBank: gb|MK370728.1
Organism: Klebsiella pneumoniae
Attributes:
    /geographic location="France"
    /collected by="CHU Limoges"
    /subsource note="Clinical sample"
    /strain="69G1"
    /Assembly Method="CLC workbench v. 9.5"
    /Assembly Name="p69G1"
    /Sequencing Technology="Illumina"
Accession: SAMN14228721	ID: 14228721

252: Sample from Klebsiella pneumoniae
Identifiers: BioSample: SAMN14227950; GenBank: gb|MK088079.1
Organism: Klebsiella pneumoniae
Attributes:
    /geographic location="Turkey"
    /isolation source="tracheal aspirate"
    /strain="19"
    /Assembly Method="Geneious R9 v. R9"
    /Sequencing Technology="Illumina"
Accession: SAMN14227950	ID: 14227950

253: Sample from Klebsiella pneumoniae
Identifiers: BioSample: SAMN14227597; GenBank: gb|MF774791.1
Organism: Klebsiella pneumoniae
Attributes:
    /geographic location="United Arab Emirates"
    /isolation source="urine"
    /collection date="2011-10-11"
    /strain="ABC120"
    /host="Homo sapiens"
    /Sequencing Technology="Sanger dideoxy sequencing"
Accession: SAMN14227597	ID: 14227597

254: Sample from Klebsiella pneumoniae
Identifiers: BioSample: SAMN14227542; GenBank: gb|KY454616.1
Organism: Klebsiella pneumoniae
Attributes:
    /geographic location="China"
    /isolation source="sputum"
    /collection date="2016-04-13"
    /strain="kNICU5"
    /Sequencing Technology="Sanger dideoxy sequencing"
Accession: SAMN14227542	ID: 14227542

255: Sample from Klebsiella pneumoniae subsp. pneumoniae
Identifiers: BioSample: SAMN14227362; GenBank: gb|KY200950.1
Organism: Klebsiella pneumoniae subsp. pneumoniae
Attributes:
    /geographic location="Belgium"
    /strain="Kp1219"
    /sub species="pneumoniae"
Accession: SAMN14227362	ID: 14227362

256: Sample from Klebsiella pneumoniae
Identifiers: BioSample: SAMN14227358; GenBank: gb|KY213890.1
Organism: Klebsiella pneumoniae
Attributes:
    /geographic location="China"
    /isolation source="ascitic fluid"
    /collection date="2015"
    /strain="38_wz"
    /Assembly Method="SPAdes v. 3.9.0"
    /Sequencing Technology="Illumina"
Accession: SAMN14227358	ID: 14227358

257: Sample from Klebsiella pneumoniae subsp. pneumoniae
Identifiers: BioSample: SAMN14227357; GenBank: gb|KY215945.1
Organism: Klebsiella pneumoniae subsp. pneumoniae
Attributes:
    /geographic location="Belgium"
    /strain="Kp1210"
    /sub species="pneumoniae"
    /Assembly Method="CLC workbench v. 9.0"
    /Sequencing Technology="Illumina"
Accession: SAMN14227357	ID: 14227357

258: Sample from Klebsiella pneumoniae
Identifiers: BioSample: SAMN14227072; GenBank: gb|KX523900.1
Organism: Klebsiella pneumoniae
Attributes:
    /strain="Kpn-04963/15"
Accession: SAMN14227072	ID: 14227072

259: Sample from Klebsiella pneumoniae
Identifiers: BioSample: SAMN14229089; GenBank: gb|MK412920.1
Organism: Klebsiella pneumoniae
Attributes:
    /geographic location="United Arab Emirates"
    /isolation source="blood"
    /collection date="2013-11-07"
    /subsource note="OXA-181 bearing plasmid"
    /strain="BC-13-947"
    /host="Homo sapiens"
    /Assembly Method="Velvet v. 1.2.10; Clone Manager v. 9"
    /Sequencing Technology="Sanger dideoxy sequencing; Illumina"
Accession: SAMN14229089	ID: 14229089

260: Sample from Klebsiella pneumoniae
Identifiers: BioSample: SAMN14227070; GenBank: gb|KX523902.1
Organism: Klebsiella pneumoniae
Attributes:
    /strain="Kpn-30891/15"
Accession: SAMN14227070	ID: 14227070

261: Sample from Klebsiella pneumoniae
Identifiers: BioSample: SAMN14227069; GenBank: gb|KX523903.1
Organism: Klebsiella pneumoniae
Attributes:
    /strain="Kpn-29144/15"
Accession: SAMN14227069	ID: 14227069

262: Sample from Klebsiella pneumoniae
Identifiers: BioSample: SAMN14227068; GenBank: gb|KX523904.1
Organism: Klebsiella pneumoniae
Attributes:
    /strain="Kpn-30929/15"
Accession: SAMN14227068	ID: 14227068

263: Sample from Klebsiella pneumoniae
Identifiers: BioSample: SAMN14227067; GenBank: gb|KX524525.1
Organism: Klebsiella pneumoniae
Attributes:
    /strain="RAY"
    /Assembly Method="Newbler v. 3.0"
    /Sequencing Technology="Sanger dideoxy sequencing; 454; Illumina"
Accession: SAMN14227067	ID: 14227067

264: Sample from Klebsiella pneumoniae
Identifiers: BioSample: SAMN14227043; GenBank: gb|KX636096.1
Organism: Klebsiella pneumoniae
Attributes:
    /strain="RJ119"
    /Assembly Method="SMRT v. HGAP3.0"
    /Sequencing Technology="Sanger dideoxy sequencing; Pacific Biosciences"
Accession: SAMN14227043	ID: 14227043

265: Sample from Klebsiella pneumoniae
Identifiers: BioSample: SAMN14226903; GenBank: gb|KU159085.1
Organism: Klebsiella pneumoniae
Attributes:
    /Assembly Method="Newbler De Novo Assembler v3.0."
    /Coverage="270"
    /Sequencing Technology="IonTorrent, Sanger dideoxy sequencing"
Accession: SAMN14226903	ID: 14226903

266: Sample from Klebsiella pneumoniae
Identifiers: BioSample: SAMN14226902; GenBank: gb|KU159086.1
Organism: Klebsiella pneumoniae
Attributes:
    /Assembly Method="Newbler De Novo Assembler v. v3.0"
    /Coverage="280"
    /Sequencing Technology="Sanger dideoxy sequencing; IonTorrent"
Accession: SAMN14226902	ID: 14226902

267: Sample from Klebsiella pneumoniae
Identifiers: BioSample: SAMN14226583; GenBank: gb|KP659188.1
Organism: Klebsiella pneumoniae
Attributes:
    /strain="153877-1"
    /Assembly Method="Sequencer v. 5.2.3; Abyss-pe v. 1.3.3"
    /Sequencing Technology="Sanger dideoxy sequencing; Illumina"
Accession: SAMN14226583	ID: 14226583

268: Pathogen: clinical or host-associated sample from Klebsiella pneumoniae
Identifiers: BioSample: SAMN14402336; Sample name: VBA2105
Organism: Klebsiella pneumoniae
Attributes:
    /strain="BA2105"
    /collected by="Dept of Microbiology, CMC Vellore"
    /collection date="2019"
    /geographic location="India"
    /host="Homo sapiens"
    /host disease="Bacteremia"
    /isolation source="blood"
    /latitude and longitude="12.9246 N 79.1348 E"
Accession: SAMN14402336	ID: 14402336

269: Microbe sample from Klebsiella pneumoniae
Identifiers: BioSample: SAMN15676887; Sample name: LZK001
Organism: Klebsiella pneumoniae
Attributes:
    /strain="LZK001"
    /host="Homo sapiens"
    /isolation source="bile"
    /collection date="2015-02-03"
    /geographic location="China: Lanzhou"
    /sample type="whole organism"
Accession: SAMN15676887	ID: 15676887

270: Microbe sample from Klebsiella pneumoniae
Identifiers: BioSample: SAMN15676885; Sample name: IR5755
Organism: Klebsiella pneumoniae
Attributes:
    /strain="IR5755"
    /host="Homo sapiens"
    /isolation source="urine"
    /collection date="2018-04-13"
    /geographic location="China: Beijing"
    /sample type="whole organism"
Accession: SAMN15676885	ID: 15676885

271: Microbe sample from Klebsiella pneumoniae
Identifiers: BioSample: SAMN15676882; Sample name: IR5086
Organism: Klebsiella pneumoniae
Attributes:
    /strain="IR5086"
    /host="Homo sapiens"
    /isolation source="sputum"
    /collection date="2014-02-11"
    /geographic location="China: Beijing"
    /sample type="whole organism"
Accession: SAMN15676882	ID: 15676882

272: 49210
Identifiers: BioSample: SAMN15146843; Sample name: 49210; SRA: SRS6779737
Organism: Klebsiella pneumoniae
Attributes:
    /strain="49210"
    /collected by="HMH-CDI"
    /collection date="not applicable"
    /geographic location="not applicable"
    /host="not applicable"
    /host disease="not applicable"
    /isolation source="not applicable"
    /latitude and longitude="not applicable"
Accession: SAMN15146843	ID: 15146843

273: Pathogen: clinical or host-associated sample from Klebsiella pneumoniae
Identifiers: BioSample: SAMN14421541; Sample name: 51015
Organism: Klebsiella pneumoniae
Attributes:
    /strain="51015"
    /collected by="Charles University in Prague"
    /collection date="2019-06"
    /geographic location="Czech Republic: Prague"
    /host="Homo sapiens"
    /host disease="bile duct obstruction"
    /isolation source="Rectal swab"
    /latitude and longitude="50.07 N 14.43 E"
Accession: SAMN14421541	ID: 14421541

274: Pathogen: clinical or host-associated sample from Klebsiella pneumoniae
Identifiers: BioSample: SAMN14421540; Sample name: 50595
Organism: Klebsiella pneumoniae
Attributes:
    /strain="50595"
    /collected by="Charles University in Prague"
    /collection date="2019-05"
    /geographic location="Czech Republic: Prague"
    /host="Homo sapiens"
    /host disease="hip replacement"
    /isolation source="urine"
    /latitude and longitude="50.06 N 14.38 E"
Accession: SAMN14421540	ID: 14421540

275: Pathogen: clinical or host-associated sample from Klebsiella pneumoniae
Identifiers: BioSample: SAMN14421539; Sample name: 47733
Organism: Klebsiella pneumoniae
Attributes:
    /strain="47733"
    /collected by="Charles University in Prague"
    /collection date="2018-12"
    /geographic location="Czech Republic: Prague"
    /host="Homo sapiens"
    /host disease="concussion"
    /isolation source="Rectal swab"
    /latitude and longitude="50.08 N 14.36 E"
Accession: SAMN14421539	ID: 14421539

276: Pathogen: clinical or host-associated sample from Klebsiella pneumoniae
Identifiers: BioSample: SAMN14402341; Sample name: VBP3636
Organism: Klebsiella pneumoniae
Attributes:
    /strain="BP3636"
    /collected by="Dept of Microbiology, CMC Vellore"
    /collection date="2019"
    /geographic location="India"
    /host="Homo sapiens"
    /host disease="Bacteremia"
    /isolation source="blood"
    /latitude and longitude="12.9246 N 79.1348 E"
Accession: SAMN14402341	ID: 14402341

277: Microbe sample from Klebsiella pneumoniae
Identifiers: BioSample: SAMN17304607; Sample name: pRIVM_C015408_3
Organism: Klebsiella pneumoniae
Attributes:
    /strain="RIVM_C015408"
    /host="Homo sapiens"
    /collection date="2017"
    /geographic location="Netherlands"
    /sample type="Plasmid"
Accession: SAMN17304607	ID: 17304607

278: Pathogen: clinical or host-associated sample from Klebsiella pneumoniae
Identifiers: BioSample: SAMN14402321; Sample name: VBA39649
Organism: Klebsiella pneumoniae
Attributes:
    /strain="BA39649"
    /collected by="Dept of Microbiology, CMC Vellore"
    /collection date="2019"
    /geographic location="India"
    /host="Homo sapiens"
    /host disease="Bacteremia"
    /isolation source="blood"
    /latitude and longitude="12.9246 N 79.1348 E"
Accession: SAMN14402321	ID: 14402321

279: na9_oxa
Identifiers: BioSample: SAMN14353856; Sample name: Carbapenemase(OXA-232)_ColKP3_circular_plasmid__na9__HK
Organism: Klebsiella pneumoniae
Attributes:
    /collected by="Chendi ZHU; Margaret IP"
    /collection date="2017-08-11"
    /geographic location="Hong Kong"
    /host="Homo sapiens"
    /host disease="not collected"
    /isolation source="rectal_swab"
    /latitude and longitude="not collected"
    /isolate="missing"
    /strain="missing"
Accession: SAMN14353856	ID: 14353856

280: Pathogen: clinical or host-associated sample from Klebsiella pneumoniae
Identifiers: BioSample: SAMN14333447; Sample name: 19KM1109
Organism: Klebsiella pneumoniae
Attributes:
    /strain="19KM1109"
    /collected by="IVB"
    /collection date="2019-04"
    /geographic location="Switzerland:Bern"
    /host="Felis catus"
    /host disease="Bacterial cholangitis"
    /isolation source="bile"
    /latitude and longitude="46.9480 N 7.4474 E"
    /genotype="ST11"
Accession: SAMN14333447	ID: 14333447

281: Pathogen: clinical or host-associated sample from Klebsiella pneumoniae
Identifiers: BioSample: SAMN14333446; Sample name: 19KM1053
Organism: Klebsiella pneumoniae
Attributes:
    /strain="19KM1053"
    /collected by="IVB"
    /collection date="2019-05"
    /geographic location="Switzerland:Bern"
    /host="Felis catus"
    /host disease="Urinary tract infection"
    /isolation source="urine"
    /latitude and longitude="46.9480 N 7.4474 E"
    /genotype="ST11"
Accession: SAMN14333446	ID: 14333446

282: Pathogen: clinical or host-associated sample from Klebsiella pneumoniae
Identifiers: BioSample: SAMN14333445; Sample name: 19KM267
Organism: Klebsiella pneumoniae
Attributes:
    /strain="19KM267"
    /collected by="IVB"
    /collection date="2019-02"
    /geographic location="Switzerland:Bern"
    /host="Canis lupus familiaris"
    /host disease="Urinary tract infection"
    /isolation source="urine"
    /latitude and longitude="46.9480 N 7.4474 E"
    /genotype="ST11"
Accession: SAMN14333445	ID: 14333445

283: Sample from Klebsiella pneumoniae
Identifiers: BioSample: SAMN14229145; GenBank: gi|901692722
Organism: Klebsiella pneumoniae
Attributes:
    /geographic location="Lebanon:Tripoli"
    /strain="KP112"
Accession: SAMN14229145	ID: 14229145

284: Sample from Klebsiella pneumoniae
Identifiers: BioSample: SAMN14229094; GenBank: gb|MK412915.1
Organism: Klebsiella pneumoniae
Attributes:
    /geographic location="United Arab Emirates"
    /isolation source="Rectal swab"
    /collection date="2014-03-31"
    /subsource note="OXA-181 bearing plasmid"
    /strain="ABC260"
    /host="Homo sapiens"
    /Assembly Method="Velvet v. 1.2.10; CloneManager v. 9"
    /Sequencing Technology="Sanger dideoxy sequencing; Illumina"
Accession: SAMN14229094	ID: 14229094

285: AI2766 DNA
Identifiers: BioSample: SAMEA7082325; SRA: ERS4842920
Organism: Klebsiella pneumoniae
Attributes:
    /ENA first public="2021-10-14"
    /ENA last update="2021-10-14"
    /ENA-CHECKLIST="ERC000028"
    /External Id="SAMEA7082325"
    /INSDC center alias="CNAG"
    /INSDC center name="Centro Nacional de Análisis Genómico"
    /INSDC first public="2021-10-14T13:03:14Z"
    /INSDC last update="2021-10-14T13:03:14Z"
    /INSDC status="public"
    /Submitter Id="AI2766"
    /collection date="2017"
    /geographic location="Spain"
    /host health state="diseased"
    /host="Homo sapiens"
    /isolate="147"
    /isolation source="Hospital Univeristario de Bellvitge (Barcelona)"
    /sample name="AI2766"
Description:
DNA extracted from AI2766
Accession: SAMEA7082325	ID: 22316551

286: Pathogen: clinical or host-associated sample from Klebsiella pneumoniae
Identifiers: BioSample: SAMN29785854; Sample name: Klebsiella pneumoniae_KPA1
Organism: Klebsiella pneumoniae
Attributes:
    /collected by="Small Animal Hospital, Chulalongkorn University"
    /collection date="2020-07-18"
    /geographic location="Thailand: Bangkok"
    /host disease="Klebsiella pneumoniae infection"
    /latitude and longitude="13.736717 N 100.523186 E"
    /isolate="missing"
    /isolation source="missing"
    /host="dog"
    /strain="KPA1"
Accession: SAMN29785854	ID: 29785854

287: Microbe sample from Klebsiella pneumoniae
Identifiers: BioSample: SAMN29856549; Sample name: 5589
Organism: Klebsiella pneumoniae
Attributes:
    /strain="5589"
    /host="Homo sapiens"
    /isolation source="missing"
    /collection date="2022-01-25"
    /geographic location="China"
    /sample type="blood"
Accession: SAMN29856549	ID: 29856549

288: AI2775 DNA
Identifiers: BioSample: SAMEA7082335; SRA: ERS4842930
Organism: Klebsiella pneumoniae
Attributes:
    /ENA first public="2021-10-14"
    /ENA last update="2021-10-14"
    /ENA-CHECKLIST="ERC000028"
    /External Id="SAMEA7082335"
    /INSDC center alias="CNAG"
    /INSDC center name="Centro Nacional de Análisis Genómico"
    /INSDC first public="2021-10-14T13:03:14Z"
    /INSDC last update="2021-10-14T13:03:14Z"
    /INSDC status="public"
    /Submitter Id="AI2775"
    /collection date="2017"
    /geographic location="Spain"
    /host health state="diseased"
    /host="Homo sapiens"
    /isolate="147"
    /isolation source="Hospital Univeristario de Bellvitge (Barcelona)"
    /sample name="AI2775"
Description:
DNA extracted from AI2775
Accession: SAMEA7082335	ID: 22316562

289: AI3000 DNA
Identifiers: BioSample: SAMEA7082334; SRA: ERS4842929
Organism: Klebsiella pneumoniae
Attributes:
    /ENA first public="2021-10-14"
    /ENA last update="2021-10-14"
    /ENA-CHECKLIST="ERC000028"
    /External Id="SAMEA7082334"
    /INSDC center alias="CNAG"
    /INSDC center name="Centro Nacional de Análisis Genómico"
    /INSDC first public="2021-10-14T13:03:14Z"
    /INSDC last update="2021-10-14T13:03:14Z"
    /INSDC status="public"
    /Submitter Id="AI3000"
    /collection date="2017"
    /geographic location="Spain"
    /host health state="diseased"
    /host="Homo sapiens"
    /isolate="147"
    /isolation source="Hospital Univeristario de Bellvitge (Barcelona)"
    /sample name="AI3000"
Description:
DNA extracted from AI3000
Accession: SAMEA7082334	ID: 22316561

290: AI2998 DNA
Identifiers: BioSample: SAMEA7082333; SRA: ERS4842928
Organism: Klebsiella pneumoniae
Attributes:
    /ENA first public="2021-10-14"
    /ENA last update="2021-10-14"
    /ENA-CHECKLIST="ERC000028"
    /External Id="SAMEA7082333"
    /INSDC center alias="CNAG"
    /INSDC center name="Centro Nacional de Análisis Genómico"
    /INSDC first public="2021-10-14T13:03:14Z"
    /INSDC last update="2021-10-14T13:03:14Z"
    /INSDC status="public"
    /Submitter Id="AI2998"
    /collection date="2017"
    /geographic location="Spain"
    /host health state="diseased"
    /host="Homo sapiens"
    /isolate="147"
    /isolation source="Hospital Univeristario de Bellvitge (Barcelona)"
    /sample name="AI2998"
Description:
DNA extracted from AI2998
Accession: SAMEA7082333	ID: 22316560

291: AI2996 DNA
Identifiers: BioSample: SAMEA7082332; SRA: ERS4842927
Organism: Klebsiella pneumoniae
Attributes:
    /ENA first public="2021-10-14"
    /ENA last update="2021-10-14"
    /ENA-CHECKLIST="ERC000028"
    /External Id="SAMEA7082332"
    /INSDC center alias="CNAG"
    /INSDC center name="Centro Nacional de Análisis Genómico"
    /INSDC first public="2021-10-14T13:03:14Z"
    /INSDC last update="2021-10-14T13:03:14Z"
    /INSDC status="public"
    /Submitter Id="AI2996"
    /collection date="2017"
    /geographic location="Spain"
    /host health state="diseased"
    /host="Homo sapiens"
    /isolate="147"
    /isolation source="Hospital Univeristario de Bellvitge (Barcelona)"
    /sample name="AI2996"
Description:
DNA extracted from AI2996
Accession: SAMEA7082332	ID: 22316559

292: AI3065 DNA
Identifiers: BioSample: SAMEA7082331; SRA: ERS4842926
Organism: Klebsiella pneumoniae
Attributes:
    /ENA first public="2021-10-14"
    /ENA last update="2021-10-14"
    /ENA-CHECKLIST="ERC000028"
    /External Id="SAMEA7082331"
    /INSDC center alias="CNAG"
    /INSDC center name="Centro Nacional de Análisis Genómico"
    /INSDC first public="2021-10-14T13:03:14Z"
    /INSDC last update="2021-10-14T13:03:14Z"
    /INSDC status="public"
    /Submitter Id="AI3065"
    /collection date="2017"
    /geographic location="Spain"
    /host health state="diseased"
    /host="Homo sapiens"
    /isolate="147"
    /isolation source="Hospital Univeristario de Bellvitge (Barcelona)"
    /sample name="AI3065"
Description:
DNA extracted from AI3065
Accession: SAMEA7082331	ID: 22316558

293: AI2770 DNA
Identifiers: BioSample: SAMEA7082330; SRA: ERS4842925
Organism: Klebsiella pneumoniae
Attributes:
    /ENA first public="2021-10-14"
    /ENA last update="2021-10-14"
    /ENA-CHECKLIST="ERC000028"
    /External Id="SAMEA7082330"
    /INSDC center alias="CNAG"
    /INSDC center name="Centro Nacional de Análisis Genómico"
    /INSDC first public="2021-10-14T13:03:14Z"
    /INSDC last update="2021-10-14T13:03:14Z"
    /INSDC status="public"
    /Submitter Id="AI2770"
    /collection date="2017"
    /geographic location="Spain"
    /host health state="diseased"
    /host="Homo sapiens"
    /isolate="147"
    /isolation source="Hospital Univeristario de Bellvitge (Barcelona)"
    /sample name="AI2770"
Description:
DNA extracted from AI2770
Accession: SAMEA7082330	ID: 22316557

294: Pathogen: clinical or host-associated sample from Klebsiella pneumoniae
Identifiers: BioSample: SAMN30381623; Sample name: Klebsiella pneumoniae_KPA2
Organism: Klebsiella pneumoniae
Attributes:
    /collected by="Small Animal Hospital, Chulalongkorn University"
    /collection date="2020-09-01"
    /geographic location="Thailand: Bangkok"
    /host="Dog"
    /host disease="Klebsiella pneumoniae infection"
    /isolation source="Small Animal Hospital, Chulalongkorn University"
    /latitude and longitude="15.8700 N 100.9925 E"
    /isolate="missing"
    /strain="KPA2"
Accession: SAMN30381623	ID: 30381623

295: AI2993 DNA
Identifiers: BioSample: SAMEA7082327; SRA: ERS4842922
Organism: Klebsiella pneumoniae
Attributes:
    /ENA first public="2021-10-14"
    /ENA last update="2021-10-14"
    /ENA-CHECKLIST="ERC000028"
    /External Id="SAMEA7082327"
    /INSDC center alias="CNAG"
    /INSDC center name="Centro Nacional de Análisis Genómico"
    /INSDC first public="2021-10-14T13:03:14Z"
    /INSDC last update="2021-10-14T13:03:14Z"
    /INSDC status="public"
    /Submitter Id="AI2993"
    /collection date="2017"
    /geographic location="Spain"
    /host health state="diseased"
    /host="Homo sapiens"
    /isolate="147"
    /isolation source="Hospital Univeristario de Bellvitge (Barcelona)"
    /sample name="AI2993"
Description:
DNA extracted from AI2993
Accession: SAMEA7082327	ID: 22316554

296: Pathogen: clinical or host-associated sample from Klebsiella pneumoniae
Identifiers: BioSample: SAMN29187370; Sample name: 503666-2-2019
Organism: Klebsiella pneumoniae
Attributes:
    /strain="503666-2-2019"
    /collected by="University Hospital Basel"
    /collection date="2019"
    /geographic location="Switzerland: Basel"
    /host="Homo sapiens"
    /host disease="Cystic fibrosis"
    /isolation source="sputum"
    /latitude and longitude="47.5617 N 7.58339 E"
    /host age="25"
    /host description="Cystic fibrosis patient"
Accession: SAMN29187370	ID: 29187370

297: AI2764 DNA
Identifiers: BioSample: SAMEA7082323; SRA: ERS4842918
Organism: Klebsiella pneumoniae
Attributes:
    /ENA first public="2021-10-14"
    /ENA last update="2021-10-14"
    /ENA-CHECKLIST="ERC000028"
    /External Id="SAMEA7082323"
    /INSDC center alias="CNAG"
    /INSDC center name="Centro Nacional de Análisis Genómico"
    /INSDC first public="2021-10-14T13:03:14Z"
    /INSDC last update="2021-10-14T13:03:14Z"
    /INSDC status="public"
    /Submitter Id="AI2764"
    /collection date="2017"
    /geographic location="Spain"
    /host health state="diseased"
    /host="Homo sapiens"
    /isolate="147"
    /isolation source="Hospital Univeristario de Bellvitge (Barcelona)"
    /sample name="AI2764"
Description:
DNA extracted from AI2764
Accession: SAMEA7082323	ID: 22316549

298: AI2763 DNA
Identifiers: BioSample: SAMEA7082322; SRA: ERS4842917
Organism: Klebsiella pneumoniae
Attributes:
    /ENA first public="2021-10-14"
    /ENA last update="2021-10-14"
    /ENA-CHECKLIST="ERC000028"
    /External Id="SAMEA7082322"
    /INSDC center alias="CNAG"
    /INSDC center name="Centro Nacional de Análisis Genómico"
    /INSDC first public="2021-10-14T13:03:14Z"
    /INSDC last update="2021-10-14T13:03:14Z"
    /INSDC status="public"
    /Submitter Id="AI2763"
    /collection date="2017"
    /geographic location="Spain"
    /host health state="diseased"
    /host="Homo sapiens"
    /isolate="147"
    /isolation source="Hospital Univeristario de Bellvitge (Barcelona)"
    /sample name="AI2763"
Description:
DNA extracted from AI2763
Accession: SAMEA7082322	ID: 22316548

299: Microbe sample from Klebsiella pneumoniae
Identifiers: BioSample: SAMN30914361; Sample name: GX34
Organism: Klebsiella pneumoniae
Attributes:
    /strain="GX34"
    /host="Homo sapiens"
    /collection date="2020-06"
    /geographic location="China:Guangxi"
    /sample type="pure culture"
Accession: SAMN30914361	ID: 30914361

300: Pathogen: clinical or host-associated sample from Klebsiella pneumoniae
Identifiers: BioSample: SAMN22108734; Sample name: 2247421-T20-MAC
Organism: Klebsiella pneumoniae
Attributes:
    /strain="AE-2247421-T20-MAC"
    /collected by="Institute for Infectious Diseases Bern"
    /collection date="2013"
    /geographic location="Switzerland"
    /host="Homo sapiens"
    /host disease="missing"
    /isolation source="stool"
    /latitude and longitude="missing"
Accession: SAMN22108734	ID: 22108734


301: Pathogen: clinical or host-associated sample from Klebsiella pneumoniae
Identifiers: BioSample: SAMN22108733; Sample name: 2247421-T5-ESBL
Organism: Klebsiella pneumoniae
Attributes:
    /strain="AE-2247421-T5-ESBL"
    /collected by="Institute for Infectious Diseases Bern"
    /collection date="2013"
    /geographic location="Switzerland"
    /host="Homo sapiens"
    /host disease="missing"
    /isolation source="stool"
    /latitude and longitude="missing"
Accession: SAMN22108733	ID: 22108733

302: Pathogen: clinical or host-associated sample from Klebsiella pneumoniae
Identifiers: BioSample: SAMN22108732; Sample name: 2247421-T5-MAC
Organism: Klebsiella pneumoniae
Attributes:
    /strain="AE-2247421-T5-MAC"
    /collected by="Institute for Infectious Diseases Bern"
    /collection date="2013"
    /geographic location="Switzerland"
    /host="Homo sapiens"
    /host disease="missing"
    /isolation source="stool"
    /latitude and longitude="missing"
Accession: SAMN22108732	ID: 22108732

303: Pathogen: clinical or host-associated sample from Klebsiella pneumoniae
Identifiers: BioSample: SAMN22108731; Sample name: 2247421-T0
Organism: Klebsiella pneumoniae
Attributes:
    /strain="AE-2247421-T0"
    /collected by="Institute for Infectious Diseases Bern"
    /collection date="2013"
    /geographic location="Switzerland"
    /host="Homo sapiens"
    /host disease="missing"
    /isolation source="stool"
    /latitude and longitude="missing"
Accession: SAMN22108731	ID: 22108731

304: Microbe sample from Klebsiella pneumoniae
Identifiers: BioSample: SAMN21849140; Sample name: Klebsiella pneumoniae T877
Organism: Klebsiella pneumoniae
Attributes:
    /strain="T877"
    /host="Homo sapiens"
    /collection date="2020-09-03"
    /geographic location="China: Guangdong province"
    /sample type="whole organism"
Accession: SAMN21849140	ID: 21849140

305: Pathogen: clinical or host-associated sample from Klebsiella pneumoniae
Identifiers: BioSample: SAMN21529401; Sample name: 2020_BA4946
Organism: Klebsiella pneumoniae
Attributes:
    /strain="BA4946"
    /collected by="Department of Clinical Microbiology, Christian Medical College, Vellore"
    /collection date="2020"
    /geographic location="India"
    /host="Homo sapiens"
    /host disease="Bacteremia"
    /isolation source="blood"
    /latitude and longitude="12.9165 N 79.1325 E"
Accession: SAMN21529401	ID: 21529401

306: Pathogen: clinical or host-associated sample from Klebsiella pneumoniae
Identifiers: BioSample: SAMN27594434; Sample name: bo714_complete
Organism: Klebsiella pneumoniae
Attributes:
    /genotype="ST512"
    /strain="bo714"
    /collected by="IRCCS Policlinico S. Orsola - Malpighi"
    /collection date="2021-03-23"
    /geographic location="Italy: Bologna"
    /host="Homo sapiens"
    /host disease="Klebsiella pneumoniae infection"
    /isolation source="bronchial aspirate"
    /latitude and longitude="44.4912 N 11.3615 E"
Accession: SAMN27594434	ID: 27594434

307: Microbe sample from Klebsiella pneumoniae
Identifiers: BioSample: SAMN22551386; Sample name: MV-u1-SK2-O; SRA: SRS10720436
Organism: Klebsiella pneumoniae
Attributes:
    /strain="MV-u1-SK2-O"
    /isolation source="environmental swab veterinary clinic"
    /collection date="2020"
    /geographic location="Switzerland"
    /sample type="whole organism"
    /collected by="ILS, University of Zurich"
Accession: SAMN22551386	ID: 22551386

308: Microbe sample from Klebsiella pneumoniae
Identifiers: BioSample: SAMN22551388; Sample name: MV-v4-SK2-O; SRA: SRS10720434
Organism: Klebsiella pneumoniae
Attributes:
    /strain="MV-v4-SK2-O"
    /isolation source="environmental swab veterinary clinic"
    /collection date="2020"
    /geographic location="Switzerland"
    /sample type="whole organism"
    /collected by="ILS, University of Zurich"
Accession: SAMN22551388	ID: 22551388

309: 15578212
Identifiers: BioSample: SAMN23552366; Sample name: 53374
Organism: Klebsiella pneumoniae
Attributes:
    /strain="53374"
    /collected by="not applicable"
    /collection date="not applicable"
    /geographic location="Taiwan"
    /host="Homo sapiens"
    /host disease="not applicable"
    /isolation source="not applicable"
    /latitude and longitude="not applicable"
    /alternate_ID="S435"
Accession: SAMN23552366	ID: 23552366

310: 16825979
Identifiers: BioSample: SAMN23552368; Sample name: 56661
Organism: Klebsiella pneumoniae
Attributes:
    /strain="56661"
    /collected by="not applicable"
    /collection date="not applicable"
    /geographic location="Russia"
    /host="Homo sapiens"
    /host disease="not applicable"
    /isolation source="not applicable"
    /latitude and longitude="not applicable"
Accession: SAMN23552368	ID: 23552368

311: Pathogen: clinical or host-associated sample from Klebsiella pneumoniae
Identifiers: BioSample: SAMN24662597; Sample name: kp7450
Organism: Klebsiella pneumoniae
Attributes:
    /strain="kp7450"
    /collected by="Lijianhui"
    /collection date="2020-01"
    /geographic location="China:Shanghai"
    /host="Homo sapiens"
    /host disease="infection"
    /isolation source="missing"
    /latitude and longitude="31.22337 N 121.49295 E"
Accession: SAMN24662597	ID: 24662597

312: Microbe sample from Klebsiella pneumoniae
Identifiers: BioSample: SAMN25953952; Sample name: KPN20
Organism: Klebsiella pneumoniae
Attributes:
    /strain="KPN20"
    /isolation source="missing"
    /host="Homo sapiens"
    /collection date="2020-07-31"
    /geographic location="China:Jiaxing"
    /sample type="cell culture"
Accession: SAMN25953952	ID: 25953952

313: Pathogen: clinical or host-associated sample from Klebsiella pneumoniae
Identifiers: BioSample: SAMN26139404; Sample name: EFN299
Organism: Klebsiella pneumoniae
Attributes:
    /strain="EFN 299"
    /collected by="ENRH_Hospital staff"
    /collection date="2018"
    /geographic location="Ghana"
    /host="Homo sapiens"
    /host disease="Respiratory disease"
    /isolation source="sputum culture"
    /latitude and longitude="4.9239 N 1.7446 W"
Accession: SAMN26139404	ID: 26139404

314: Pathogen: clinical or host-associated sample from Klebsiella pneumoniae
Identifiers: BioSample: SAMN26655402; Sample name: Bio3
Organism: Klebsiella pneumoniae
Attributes:
    /strain="Bio3"
    /collected by="Pinar Sagiroglu"
    /collection date="2019-07-30"
    /geographic location="Turkey"
    /host="Homo sapiens"
    /host disease="Urinary infection"
    /isolation source="Erciyes University, Faculty of Medicine"
    /latitude and longitude="38.7102 N 35.5338 E"
    /Mikail="Akbulut"
    /Pinar="Sagiroglu"
    /Muhammed Hasan Nabeel="Almashat"
    /Ahmet Evren="Yetiman"
Accession: SAMN26655402	ID: 26655402

315: Pathogen: clinical or host-associated sample from Klebsiella pneumoniae
Identifiers: BioSample: SAMN26668026; Sample name: Bio73
Organism: Klebsiella pneumoniae
Attributes:
    /strain="Bio73"
    /isolation source="sputum of human"
    /collected by="Pinar Sagiroglu"
    /collection date="2016-07-23"
    /geographic location="Turkey: Kayseri"
    /host="Homo sapiens"
    /host disease="pneumonia"
    /latitude and longitude="38.7102 N 35.5338 E"
    /Meropenem resistance="Resistantant (VITEK MIC &gt;8R)"
Accession: SAMN26668026	ID: 26668026

316: Pathogen: clinical or host-associated sample from Klebsiella pneumoniae
Identifiers: BioSample: SAMN26668071; Sample name: Bio45
Organism: Klebsiella pneumoniae
Attributes:
    /strain="Bio45"
    /isolation source="skin swab"
    /collected by="Pinar Sagiroglu"
    /collection date="2019-07-23"
    /geographic location="Turkey: Kayseri"
    /host="Homo sapiens"
    /host disease="unknown"
    /latitude and longitude="38.7102 N 35.5338 E"
    /Meropenem and Erythromycin resistant="VITEK MIC(&gt;16 and &gt;8R, respectively)"
Accession: SAMN26668071	ID: 26668071

317: Pathogen: clinical or host-associated sample from Klebsiella pneumoniae subsp. pneumoniae
Identifiers: BioSample: SAMN20115187; Sample name: WRC09_CMC309PC
Organism: Klebsiella pneumoniae subsp. pneumoniae
Attributes:
    /strain="WRC09_CMC309PC"
    /collected by="Christian medical college"
    /collection date="2018"
    /geographic location="India"
    /host="Homo sapiens"
    /host disease="Pneumoniae"
    /isolation source="Endotracheal aspirate"
    /latitude and longitude="12.9165 N 79.1325 E"
    /sub species="pneumoniae"
Accession: SAMN20115187	ID: 20115187

318: Pathogen: clinical or host-associated sample from Klebsiella pneumoniae
Identifiers: BioSample: SAMN27596901; Sample name: bo743_complete
Organism: Klebsiella pneumoniae
Attributes:
    /genotype="ST512"
    /strain="bo743"
    /collected by="IRCCS Policlinico S. Orsola - Malpighi"
    /collection date="2021-04-16"
    /geographic location="Italy: Bologna"
    /host="Homo sapiens"
    /host disease="Klebsiella pneumoniae infection"
    /isolation source="venous catheter"
    /latitude and longitude="44.4912 N 11.3615 E"
Accession: SAMN27596901	ID: 27596901

319: Pathogen: clinical or host-associated sample from Klebsiella pneumoniae
Identifiers: BioSample: SAMN27722563; Sample name: MRSN 546052; SRA: SRS12715889
Organism: Klebsiella pneumoniae
Attributes:
    /strain="1"
    /genotype="ST14"
    /collected by="UPMC"
    /collection date="2013-03-06"
    /geographic location="USA: Pittsburgh"
    /host="Homo sapiens"
    /host disease="Subarachnoid hemorrhage"
    /isolation source="urine"
    /latitude and longitude="40.4406 N 79.9959 W"
    /host sex="female"
Accession: SAMN27722563	ID: 27722563

320: Pathogen: clinical or host-associated sample from Klebsiella pneumoniae
Identifiers: BioSample: SAMN28174070; Sample name: MB7606; SRA: SRS12965112
Organism: Klebsiella pneumoniae
Attributes:
    /collected by="MDACC"
    /collection date="2019-01-20"
    /geographic location="USA: Houston"
    /host="Homo sapiens"
    /host disease="Bacteremia"
    /isolation source="blood"
    /latitude and longitude="29.7068 N 95.3971 W"
    /genotype="ST307"
    /isolate="missing"
    /strain="4737"
Accession: SAMN28174070	ID: 28174070

321: Pathogen: clinical or host-associated sample from Klebsiella pneumoniae
Identifiers: BioSample: SAMN28404989; Sample name: K153; SRA: SRS13006248
Organism: Klebsiella pneumoniae
Attributes:
    /strain="K153"
    /collected by="Ramon y Cajal Health Research Institute (IRYCIS)"
    /collection date="2014-03-04/2016-03-31"
    /geographic location="Spain: Madrid"
    /host="Homo sapiens"
    /host disease="not applicable"
    /isolation source="Human gut"
    /latitude and longitude="40.48 N 3.69 W"
Accession: SAMN28404989	ID: 28404989

322: Pathogen: clinical or host-associated sample from Klebsiella pneumoniae
Identifiers: BioSample: SAMN28404990; Sample name: K229; SRA: SRS13006249
Organism: Klebsiella pneumoniae
Attributes:
    /strain="K229"
    /collected by="Ramon y Cajal Health Research Institute (IRYCIS)"
    /collection date="2014-03-04/2016-03-31"
    /geographic location="Spain: Madrid"
    /host="Homo sapiens"
    /host disease="not applicable"
    /isolation source="Human gut"
    /latitude and longitude="40.48 N 3.69 W"
Accession: SAMN28404990	ID: 28404990

323: Pathogen: clinical or host-associated sample from Klebsiella pneumoniae
Identifiers: BioSample: SAMN28404992; Sample name: K163; SRA: SRS13006222
Organism: Klebsiella pneumoniae
Attributes:
    /strain="K163"
    /collected by="Ramon y Cajal Health Research Institute (IRYCIS)"
    /collection date="2014-03-04/2016-03-31"
    /geographic location="Spain: Madrid"
    /host="Homo sapiens"
    /host disease="not applicable"
    /isolation source="Human gut"
    /latitude and longitude="40.48 N 3.69 W"
Accession: SAMN28404992	ID: 28404992

324: Pathogen: clinical or host-associated sample from Klebsiella pneumoniae
Identifiers: BioSample: SAMN28404993; Sample name: K165-2; SRA: SRS13006223
Organism: Klebsiella pneumoniae
Attributes:
    /strain="K165-2"
    /collected by="Ramon y Cajal Health Research Institute (IRYCIS)"
    /collection date="2014-03-04/2016-03-31"
    /geographic location="Spain: Madrid"
    /host="Homo sapiens"
    /host disease="not applicable"
    /isolation source="Human gut"
    /latitude and longitude="40.48 N 3.69 W"
Accession: SAMN28404993	ID: 28404993

325: Microbe sample from Klebsiella pneumoniae
Identifiers: BioSample: SAMN28422337; Sample name: Klebsiella pneumoniae KPTCM
Organism: Klebsiella pneumoniae
Attributes:
    /strain="KPTCM"
    /host="Homo sapiens"
    /isolation source="patient"
    /collection date="2022-01-12"
    /geographic location="China: Hangzhou"
    /sample type="Blood"
Accession: SAMN28422337	ID: 28422337

326: Pathogen: clinical or host-associated sample from Klebsiella pneumoniae
Identifiers: BioSample: SAMN29187369; Sample name: 806883-10-2019
Organism: Klebsiella pneumoniae
Attributes:
    /strain="806883-10-2019"
    /collected by="University Hospital Basel"
    /collection date="2019"
    /geographic location="Switzerland: Basel"
    /host="Homo sapiens"
    /host disease="Cystic fibrosis"
    /isolation source="Rectal swab"
    /latitude and longitude="47.5617 N 7.58339 E"
    /host age="25"
    /host description="Cystic fibrosis patient"
Accession: SAMN29187369	ID: 29187369

327: Pathogen: environmental/food/other sample from Klebsiella pneumoniae
Identifiers: BioSample: SAMN31843289; Sample name: SYCC22
Organism: Klebsiella pneumoniae
Attributes:
    /strain="SYCC22-1"
    /collected by="Yanyun Gao"
    /collection date="2022-05"
    /geographic location="China: Jiangsu"
    /isolation source="chicken"
    /latitude and longitude="32.24 N 119.26 E"
Accession: SAMN31843289	ID: 31843289

328: Microbe sample from Klebsiella pneumoniae
Identifiers: BioSample: SAMN20422820; Sample name: K191773; SRA: SRS11643086
Organism: Klebsiella pneumoniae
Attributes:
    /strain="K191773"
    /isolation source="sputum"
    /host="Homo sapiens"
    /collection date="2019-12-03"
    /geographic location="China:wuxi"
    /sample type="pure culture"
Accession: SAMN20422820	ID: 20422820

329: Microbe sample from Klebsiella pneumoniae
Identifiers: BioSample: SAMN20422817; Sample name: K191663; SRA: SRS11642942
Organism: Klebsiella pneumoniae
Attributes:
    /strain="K191663"
    /isolation source="blood"
    /host="Homo sapiens"
    /collection date="2019-11-07"
    /geographic location="China:wuxi"
    /sample type="pure culture"
Accession: SAMN20422817	ID: 20422817

330: Klebsiella pneumoniae clinical isolate KP3295
Identifiers: BioSample: SAMN20170224; Sample name: KP3295
Organism: Klebsiella pneumoniae
Attributes:
    /strain="KP3295"
    /collected by="The Fourth Affiliated Hospital of Zhejiang University School of Medicine"
    /collection date="2018-08-21"
    /geographic location="China: Zhejiang"
    /host="Homo sapiens"
    /host disease="Paraplegia"
    /isolation source="urine"
    /latitude and longitude="29.30 N 120.07 E"
    /host sex="male"
Accession: SAMN20170224	ID: 20170224

331: Pathogen: clinical or host-associated sample from Klebsiella pneumoniae subsp. pneumoniae
Identifiers: BioSample: SAMN20130733; Sample name: WRC31_S468MPCH
Organism: Klebsiella pneumoniae subsp. pneumoniae
Attributes:
    /strain="WRC31_S468MPCH"
    /collected by="Christian medical college"
    /collection date="2014"
    /geographic location="India"
    /host="Homo sapiens"
    /host disease="Urinary tract infection"
    /isolation source="urine"
    /latitude and longitude="12.9165 N 79.1325 E"
    /sub species="pneumoniae"
Accession: SAMN20130733	ID: 20130733

332: Pathogen: clinical or host-associated sample from Klebsiella pneumoniae subsp. pneumoniae
Identifiers: BioSample: SAMN20130732; Sample name: WRC30_AI1547MPCH
Organism: Klebsiella pneumoniae subsp. pneumoniae
Attributes:
    /strain="WRC30_AI1547MPCH"
    /collected by="Christian medical college"
    /collection date="2016"
    /geographic location="India"
    /host="Homo sapiens"
    /host disease="Abscess"
    /isolation source="Pus"
    /latitude and longitude="12.9165 N 79.1325 E"
    /sub species="pneumoniae"
Accession: SAMN20130732	ID: 20130732

333: Pathogen: clinical or host-associated sample from Klebsiella pneumoniae subsp. pneumoniae
Identifiers: BioSample: SAMN20130677; Sample name: WRC29_CMC309MPCH
Organism: Klebsiella pneumoniae subsp. pneumoniae
Attributes:
    /strain="WRC29_CMC309MPCH"
    /collected by="Christian medical college"
    /collection date="2018"
    /geographic location="India"
    /host="Homo sapiens"
    /host disease="Pneumonia"
    /isolation source="Endotracheal aspirate"
    /latitude and longitude="12.9165 N 79.1325 E"
    /sub species="pneumoniae"
Accession: SAMN20130677	ID: 20130677

334: Pathogen: clinical or host-associated sample from Klebsiella pneumoniae subsp. pneumoniae
Identifiers: BioSample: SAMN20130675; Sample name: WRC28_CMC387MPCH
Organism: Klebsiella pneumoniae subsp. pneumoniae
Attributes:
    /strain="WRC28_CMC387MPCH"
    /collected by="Christian medical college"
    /collection date="2018"
    /geographic location="India"
    /host="Homo sapiens"
    /host disease="Sepsis"
    /isolation source="blood"
    /latitude and longitude="12.9165 N 79.1325 E"
    /sub species="pneumoniae"
Accession: SAMN20130675	ID: 20130675

335: Pathogen: clinical or host-associated sample from Klebsiella pneumoniae subsp. pneumoniae
Identifiers: BioSample: SAMN20130620; Sample name: WRC27_S471MPC
Organism: Klebsiella pneumoniae subsp. pneumoniae
Attributes:
    /strain="WRC27_S471MPC"
    /collected by="Christian medical college"
    /collection date="2014"
    /geographic location="India"
    /host="Homo sapiens"
    /host disease="Urinary tract infection"
    /isolation source="urine"
    /latitude and longitude="12.9165 N 79.1325 E"
    /sub species="pneumoniae"
Accession: SAMN20130620	ID: 20130620

336: Pathogen: clinical or host-associated sample from Klebsiella pneumoniae subsp. pneumoniae
Identifiers: BioSample: SAMN20130521; Sample name: WRC21_AI1646PC
Organism: Klebsiella pneumoniae subsp. pneumoniae
Attributes:
    /strain="WRC21_AI1646PC"
    /collected by="Christian medical college"
    /collection date="2016"
    /geographic location="India"
    /host="Homo sapiens"
    /host disease="Pneumonia"
    /isolation source="Laryngeal suction"
    /latitude and longitude="12.9165 N 79.1325 E"
    /sub species="pneumoniae"
Accession: SAMN20130521	ID: 20130521

337: Pathogen: environmental/food/other sample from Klebsiella pneumoniae
Identifiers: BioSample: SAMN31838583; Sample name: SCLC4
Organism: Klebsiella pneumoniae
Attributes:
    /strain="SCLC4-1"
    /collected by="Yanyun Gao"
    /collection date="2022-05"
    /geographic location="China: Jiangsu"
    /isolation source="environment"
    /latitude and longitude="32.24 N 119.26 E"
Accession: SAMN31838583	ID: 31838583

338: Pathogen: clinical or host-associated sample from Klebsiella pneumoniae
Identifiers: BioSample: SAMN21016545; Sample name: K. pneumoniae 0113481141
Organism: Klebsiella pneumoniae
Attributes:
    /strain="0113481141"
    /collected by="Dianalabs, Rue de la Colline 6, 1205 Geneva, Switzerland"
    /collection date="2020"
    /geographic location="Switzerland"
    /host="Homo sapiens"
    /host disease="not applicable"
    /isolation source="urine"
    /latitude and longitude="46.188053 N 6.143417 E"
Accession: SAMN21016545	ID: 21016545

339: Pathogen: clinical or host-associated sample from Klebsiella pneumoniae subsp. pneumoniae
Identifiers: BioSample: SAMN20130509; Sample name: WRC18_CMC307MC
Organism: Klebsiella pneumoniae subsp. pneumoniae
Attributes:
    /strain="WRC18_CMC307MC"
    /collected by="Christian medical college"
    /collection date="2018"
    /geographic location="India"
    /host="Homo sapiens"
    /host disease="Pneumonia"
    /isolation source="Endotracheal aspirate"
    /latitude and longitude="12.9165 N 79.1325 E"
    /sub species="pneumoniae"
Accession: SAMN20130509	ID: 20130509

340: Pathogen: clinical or host-associated sample from Klebsiella pneumoniae subsp. pneumoniae
Identifiers: BioSample: SAMN20130506; Sample name: WRC17_CMC307PC
Organism: Klebsiella pneumoniae subsp. pneumoniae
Attributes:
    /strain="WRC17_CMC307PC"
    /collected by="Christian medical college"
    /collection date="2018"
    /geographic location="India"
    /host="Homo sapiens"
    /host disease="Pneumoniae"
    /isolation source="Endotracheal aspirate"
    /latitude and longitude="12.9165 N 79.1325 E"
    /sub species="pneumoniae"
Accession: SAMN20130506	ID: 20130506

341: Pathogen: clinical or host-associated sample from Klebsiella pneumoniae subsp. pneumoniae
Identifiers: BioSample: SAMN20130505; Sample name: WRC16_AI1547MC
Organism: Klebsiella pneumoniae subsp. pneumoniae
Attributes:
    /strain="WRC16_AI1547MC"
    /collected by="Christian medical college"
    /collection date="2016"
    /geographic location="India"
    /host="Homo sapiens"
    /host disease="Abscess"
    /isolation source="Pus"
    /latitude and longitude="12.9165 N 79.1325 E"
    /sub species="pneumoniae"
Accession: SAMN20130505	ID: 20130505

342: Pathogen: clinical or host-associated sample from Klebsiella pneumoniae subsp. pneumoniae
Identifiers: BioSample: SAMN20130504; Sample name: WRC15_AI1547PC
Organism: Klebsiella pneumoniae subsp. pneumoniae
Attributes:
    /strain="WRC15_AI1547PC"
    /collected by="Christian medical college"
    /collection date="2016"
    /geographic location="India"
    /host="Homo sapiens"
    /host disease="Abscess"
    /isolation source="Pus"
    /latitude and longitude="12.9165 N 79.1325 E"
    /sub species="pneumoniae"
Accession: SAMN20130504	ID: 20130504

343: Pathogen: clinical or host-associated sample from Klebsiella pneumoniae subsp. pneumoniae
Identifiers: BioSample: SAMN20115186; Sample name: WRC08_CMC432MC
Organism: Klebsiella pneumoniae subsp. pneumoniae
Attributes:
    /strain="WRC08_CMC432MC"
    /collected by="Christian medical college"
    /collection date="2018"
    /geographic location="India"
    /host="Homo sapiens"
    /host disease="Pneumoniae"
    /isolation source="Endotracheal aspirate"
    /latitude and longitude="12.9165 N 79.1325 E"
    /sub species="pneumoniae"
Accession: SAMN20115186	ID: 20115186

344: Pathogen: clinical or host-associated sample from Klebsiella pneumoniae subsp. pneumoniae
Identifiers: BioSample: SAMN20115570; Sample name: WRC14_AI2040MC
Organism: Klebsiella pneumoniae subsp. pneumoniae
Attributes:
    /strain="WRC14_AI2040MC"
    /collected by="Christian medical college"
    /collection date="2016"
    /geographic location="India"
    /host="Homo sapiens"
    /host disease="Urinary tract infection"
    /isolation source="urine"
    /latitude and longitude="12.9165 N 79.1325 E"
    /sub species="pneumoniae"
Accession: SAMN20115570	ID: 20115570

345: Pathogen: clinical or host-associated sample from Klebsiella pneumoniae subsp. pneumoniae
Identifiers: BioSample: SAMN20115569; Sample name: WRC13_AI2040PC
Organism: Klebsiella pneumoniae subsp. pneumoniae
Attributes:
    /strain="WRC13_AI2040PC"
    /collected by="Christian medical college"
    /collection date="2016"
    /geographic location="India"
    /host="Homo sapiens"
    /host disease="Urinary tract infection"
    /isolation source="urine"
    /latitude and longitude="12.9165 N 79.1325 E"
    /sub species="pneumoniae"
Accession: SAMN20115569	ID: 20115569

346: Pathogen: clinical or host-associated sample from Klebsiella pneumoniae subsp. pneumoniae
Identifiers: BioSample: SAMN20115539; Sample name: WRC11_S471PC
Organism: Klebsiella pneumoniae subsp. pneumoniae
Attributes:
    /strain="WRC11_S471PC"
    /collected by="Christian medical college"
    /collection date="2014"
    /geographic location="India"
    /host="Homo sapiens"
    /host disease="Urinary tract infection"
    /isolation source="urine"
    /latitude and longitude="12.9165 N 79.1325 E"
    /sub species="pneumoniae"
Accession: SAMN20115539	ID: 20115539

347: Pathogen: clinical or host-associated sample from Klebsiella pneumoniae subsp. pneumoniae
Identifiers: BioSample: SAMN20115188; Sample name: WRC10_CMC309MC
Organism: Klebsiella pneumoniae subsp. pneumoniae
Attributes:
    /strain="WRC10_CMC309MC"
    /collected by="Christian medical college"
    /collection date="2018"
    /geographic location="India"
    /host="Homo sapiens"
    /host disease="Pneumoniae"
    /isolation source="Endotracheal aspirate"
    /latitude and longitude="12.9165 N 79.1325 E"
    /sub species="pneumoniae"
Accession: SAMN20115188	ID: 20115188

348: Pathogen: clinical or host-associated sample from Klebsiella pneumoniae
Identifiers: BioSample: SAMN21016479; Sample name: K. pneumoniae 1230_0791_KP
Organism: Klebsiella pneumoniae
Attributes:
    /strain="1230_0791_KP"
    /collected by="Labormedizinisches Zentrum Dr Risch AG, Waldeggstrasse 37, 3097 Liebefeld, Switzerland"
    /collection date="2018"
    /geographic location="Switzerland"
    /host="Homo sapiens"
    /host disease="not applicable"
    /isolation source="not applicable"
    /latitude and longitude="46.9321 N 7.4199 E"
Accession: SAMN21016479	ID: 21016479

349: Klebsiella pneumoniae NIHE12-0848
Identifiers: BioSample: SAMD00399218
Organism: Klebsiella pneumoniae
Attributes:
    /sample name="NIHE12-0848"
    /collection date="2012"
    /broad-scale environmental context="not applicable"
    /local-scale environmental context="not applicable"
    /environmental medium="urine"
    /geographic location="Viet Nam:Hanoi"
    /host="Homo sapiens"
    /isolation and growth condition="missing"
    /latitude and longitude="missing"
    /locus_tag_prefix="NIHE120848"
    /number of replicons="missing"
    /project name="Whole genome sequencing of carbapenem-resistant Enterobacteriaceae isolated in Vietnam"
    /reference for biomaterial="missing"
    /strain="NIHE12-0848"
Description:
Keywords: GSC:MIxS;MIGS:6.0
Accession: SAMD00399218	ID: 21163705

350: Pathogen: clinical or host-associated sample from Klebsiella pneumoniae
Identifiers: BioSample: SAMN21016544; Sample name: K. pneumoniae 1613163991
Organism: Klebsiella pneumoniae
Attributes:
    /strain="1613163991"
    /collected by="Dianalabs, Rue de la Colline 6, 1205 Geneva, Switzerland"
    /collection date="2020"
    /geographic location="Switzerland"
    /host="Homo sapiens"
    /host disease="not applicable"
    /isolation source="urine"
    /latitude and longitude="46.188053 N 6.143417 E"
Accession: SAMN21016544	ID: 21016544


351: Pathogen: clinical or host-associated sample from Klebsiella pneumoniae
Identifiers: BioSample: SAMN21016543; Sample name: K. pneumoniae 1613258639
Organism: Klebsiella pneumoniae
Attributes:
    /strain="1613258639"
    /collected by="Dianalabs, Rue de la Colline 6, 1205 Geneva, Switzerland"
    /collection date="2020"
    /geographic location="Switzerland"
    /host="Homo sapiens"
    /host disease="not applicable"
    /isolation source="rectal swab"
    /latitude and longitude="46.188053 N 6.143417 E"
Accession: SAMN21016543	ID: 21016543

352: Pathogen: clinical or host-associated sample from Klebsiella pneumoniae
Identifiers: BioSample: SAMN21016542; Sample name: K. pneumoniae 1613015451
Organism: Klebsiella pneumoniae
Attributes:
    /strain="1613015451"
    /collected by="Dianalabs, Rue de la Colline 6, 1205 Geneva, Switzerland"
    /collection date="2020"
    /geographic location="Switzerland"
    /host="Homo sapiens"
    /host disease="not applicable"
    /isolation source="urine"
    /latitude and longitude="46.188053 N 6.143417 E"
Accession: SAMN21016542	ID: 21016542

353: Pathogen: clinical or host-associated sample from Klebsiella pneumoniae
Identifiers: BioSample: SAMN21016541; Sample name: K. pneumoniae 0113070356
Organism: Klebsiella pneumoniae
Attributes:
    /strain="0113070356"
    /collected by="Dianalabs, Rue de la Colline 6, 1205 Geneva, Switzerland"
    /collection date="2020"
    /geographic location="Switzerland"
    /host="Homo sapiens"
    /host disease="not applicable"
    /isolation source="rectal swab"
    /latitude and longitude="46.188053 N 6.143417 E"
Accession: SAMN21016541	ID: 21016541

354: Pathogen: clinical or host-associated sample from Klebsiella pneumoniae
Identifiers: BioSample: SAMN21016540; Sample name: K. pneumoniae 0213293972
Organism: Klebsiella pneumoniae
Attributes:
    /strain="0213293972"
    /collected by="Dianalabs, Rue de la Colline 6, 1205 Geneva, Switzerland"
    /collection date="2020"
    /geographic location="Switzerland"
    /host="Homo sapiens"
    /host disease="not applicable"
    /isolation source="urine"
    /latitude and longitude="46.188053 N 6.143417 E"
Accession: SAMN21016540	ID: 21016540

355: Pathogen: clinical or host-associated sample from Klebsiella pneumoniae
Identifiers: BioSample: SAMN21016535; Sample name: K. pneumoniae 4906.28
Organism: Klebsiella pneumoniae
Attributes:
    /strain="4906.28"
    /collected by="Institute for Infectious Diseases (IFIK), University of Bern, Friedbuehlstrasse 51, 3001 Bern, Switzerland"
    /collection date="2013"
    /geographic location="Switzerland"
    /host="Homo sapiens"
    /host disease="not applicable"
    /isolation source="Tracheobronchial"
    /latitude and longitude="46.947928 N 7.422277 E"
Accession: SAMN21016535	ID: 21016535

356: Pathogen: clinical or host-associated sample from Klebsiella pneumoniae
Identifiers: BioSample: SAMN21016534; Sample name: K. pneumoniae 6709.15-I
Organism: Klebsiella pneumoniae
Attributes:
    /strain="6709.15-I"
    /collected by="Institute for Infectious Diseases (IFIK), University of Bern, Friedbuehlstrasse 51, 3001 Bern, Switzerland"
    /collection date="2018"
    /geographic location="Switzerland"
    /host="Homo sapiens"
    /host disease="UTI"
    /isolation source="urine"
    /latitude and longitude="46.947928 N 7.422277 E"
Accession: SAMN21016534	ID: 21016534

357: Pathogen: clinical or host-associated sample from Klebsiella pneumoniae
Identifiers: BioSample: SAMN21016531; Sample name: K. pneumoniae 6911.28
Organism: Klebsiella pneumoniae
Attributes:
    /strain="6911.28"
    /collected by="Institute for Infectious Diseases (IFIK), University of Bern, Friedbuehlstrasse 51, 3001 Bern, Switzerland"
    /collection date="2018"
    /geographic location="Switzerland"
    /host="Homo sapiens"
    /host disease="Sepsis"
    /isolation source="blood"
    /latitude and longitude="46.947928 N 7.422277 E"
Accession: SAMN21016531	ID: 21016531

358: Pathogen: clinical or host-associated sample from Klebsiella pneumoniae
Identifiers: BioSample: SAMN21016525; Sample name: K. pneumoniae 6611.48
Organism: Klebsiella pneumoniae
Attributes:
    /strain="6611.48"
    /collected by="Institute for Infectious Diseases (IFIK), University of Bern, Friedbuehlstrasse 51, 3001 Bern, Switzerland"
    /collection date="2017"
    /geographic location="Switzerland"
    /host="Homo sapiens"
    /host disease="UTI"
    /isolation source="urine"
    /latitude and longitude="46.947928 N 7.422277 E"
Accession: SAMN21016525	ID: 21016525

359: Pathogen: clinical or host-associated sample from Klebsiella pneumoniae
Identifiers: BioSample: SAMN21016524; Sample name: K. pneumoniae 6604.68
Organism: Klebsiella pneumoniae
Attributes:
    /strain="6604.68"
    /collected by="Institute for Infectious Diseases (IFIK), University of Bern, Friedbuehlstrasse 51, 3001 Bern, Switzerland"
    /collection date="2017"
    /geographic location="Switzerland"
    /host="Homo sapiens"
    /host disease="Sepsis"
    /isolation source="blood"
    /latitude and longitude="46.947928 N 7.422277 E"
Accession: SAMN21016524	ID: 21016524

360: Pathogen: clinical or host-associated sample from Klebsiella pneumoniae
Identifiers: BioSample: SAMN21016527; Sample name: K. pneumoniae 6710.71
Organism: Klebsiella pneumoniae
Attributes:
    /strain="6710.71"
    /collected by="Institute for Infectious Diseases (IFIK), University of Bern, Friedbuehlstrasse 51, 3001 Bern, Switzerland"
    /collection date="2018"
    /geographic location="Switzerland"
    /host="Homo sapiens"
    /host disease="not applicable"
    /isolation source="not applicable"
    /latitude and longitude="46.947928 N 7.422277 E"
Accession: SAMN21016527	ID: 21016527

361: Pathogen: clinical or host-associated sample from Klebsiella pneumoniae
Identifiers: BioSample: SAMN21016518; Sample name: K. pneumoniae 400195-2-18
Organism: Klebsiella pneumoniae
Attributes:
    /strain="400195-2-18"
    /collected by="Adrian Egli, Applied Microbiology Research Laboratory, Department of Biomedicine, University of Basel, Hebelstrasse 20, 4031 Basel, Switzerland"
    /collection date="2018"
    /geographic location="Switzerland"
    /host="Homo sapiens"
    /host disease="not applicable"
    /isolation source="not applicable"
    /latitude and longitude="47.560972 N 7.585161 E"
Accession: SAMN21016518	ID: 21016518

362: Pathogen: clinical or host-associated sample from Klebsiella pneumoniae
Identifiers: BioSample: SAMN21016517; Sample name: K. pneumoniae 400195-1-18
Organism: Klebsiella pneumoniae
Attributes:
    /strain="400195-1-18"
    /collected by="Adrian Egli, Applied Microbiology Research Laboratory, Department of Biomedicine, University of Basel, Hebelstrasse 20, 4031 Basel, Switzerland"
    /collection date="2018"
    /geographic location="Switzerland"
    /host="Homo sapiens"
    /host disease="not applicable"
    /isolation source="not applicable"
    /latitude and longitude="47.560972 N 7.585161 E"
Accession: SAMN21016517	ID: 21016517

363: Pathogen: clinical or host-associated sample from Klebsiella pneumoniae
Identifiers: BioSample: SAMN21016516; Sample name: K. pneumoniae BD-41
Organism: Klebsiella pneumoniae
Attributes:
    /strain="BD-41"
    /collected by="Labormedizinisches Zentrum Dr Risch AG, Waldeggstrasse 37, 3097 Liebefeld, Switzerland"
    /collection date="2018"
    /geographic location="Switzerland"
    /host="Homo sapiens"
    /host disease="not applicable"
    /isolation source="not applicable"
    /latitude and longitude="46.9321 N 7.4199 E"
Accession: SAMN21016516	ID: 21016516

364: Pathogen: clinical or host-associated sample from Klebsiella pneumoniae
Identifiers: BioSample: SAMN21016508; Sample name: K. pneumoniae BD-13
Organism: Klebsiella pneumoniae
Attributes:
    /strain="BD-13"
    /collected by="Labormedizinisches Zentrum Dr Risch AG, Waldeggstrasse 37, 3097 Liebefeld, Switzerland"
    /collection date="2018"
    /geographic location="Switzerland"
    /host="Homo sapiens"
    /host disease="not applicable"
    /isolation source="not applicable"
    /latitude and longitude="46.9321 N 7.4199 E"
Accession: SAMN21016508	ID: 21016508

365: Pathogen: environmental/food/other sample from Klebsiella pneumoniae
Identifiers: BioSample: SAMN31837087; Sample name: SCLC3
Organism: Klebsiella pneumoniae
Attributes:
    /strain="SCLC3-1"
    /collected by="Yanyun Gao"
    /collection date="2022-05"
    /geographic location="China: Jiangsu"
    /isolation source="environment"
    /latitude and longitude="32.24 N 119.26 E"
Accession: SAMN31837087	ID: 31837087

366: Pathogen: clinical or host-associated sample from Klebsiella pneumoniae
Identifiers: BioSample: SAMN20953120; Sample name: Kp11-81_Complete
Organism: Klebsiella pneumoniae
Attributes:
    /strain="Kp11-81"
    /genotype="ST11"
    /collected by="HULP Microbiology"
    /collection date="2012-02-15"
    /geographic location="Spain: Madrid"
    /host="Homo sapiens"
    /host disease="Colonization"
    /isolation source="Rectal swab"
    /latitude and longitude="40.4168 N 3.7038 W"
Accession: SAMN20953120	ID: 20953120

367: AI2746 DNA
Identifiers: BioSample: SAMEA8065825; SRA: ERS5752996
Organism: Klebsiella pneumoniae
Attributes:
    /ENA first public="2021-10-14"
    /ENA last update="2021-10-14"
    /ENA-CHECKLIST="ERC000028"
    /External Id="SAMEA8065825"
    /INSDC center alias="CNAG-CRG"
    /INSDC center name="CNAG-CRG"
    /INSDC first public="2021-10-14T16:32:56Z"
    /INSDC last update="2021-10-14T16:32:56Z"
    /INSDC status="public"
    /Submitter Id="AI2746"
    /broker name="CNAG-CRG, Centre for Genomic Regulation"
    /collection date="2018"
    /geographic location="Spain"
    /host health state="diseased"
    /host="Homo sapiens"
    /isolate="5000"
    /isolation source="Hospital Universitario Marques de Valdecilla (Santander)"
    /sample name="AI2746"
Description:
DNA extracted from AI2746
Accession: SAMEA8065825	ID: 22316906

368: AI2974 DNA
Identifiers: BioSample: SAMEA8065805; SRA: ERS5752976
Organism: Klebsiella pneumoniae
Attributes:
    /ENA first public="2021-10-14"
    /ENA last update="2021-10-14"
    /ENA-CHECKLIST="ERC000028"
    /External Id="SAMEA8065805"
    /INSDC center alias="CNAG-CRG"
    /INSDC center name="CNAG-CRG"
    /INSDC first public="2021-10-14T16:32:56Z"
    /INSDC last update="2021-10-14T16:32:56Z"
    /INSDC status="public"
    /Submitter Id="AI2974"
    /broker name="CNAG-CRG, Centre for Genomic Regulation"
    /collection date="2018"
    /geographic location="Spain"
    /host health state="diseased"
    /host="Homo sapiens"
    /isolate="5002"
    /isolation source="Hospital de Guadalajara (Guadalajara)"
    /sample name="AI2974"
Description:
DNA extracted from AI2974
Accession: SAMEA8065805	ID: 22316886

369: AI2745 DNA
Identifiers: BioSample: SAMEA8065824; SRA: ERS5752995
Organism: Klebsiella pneumoniae
Attributes:
    /ENA first public="2021-10-14"
    /ENA last update="2021-10-14"
    /ENA-CHECKLIST="ERC000028"
    /External Id="SAMEA8065824"
    /INSDC center alias="CNAG-CRG"
    /INSDC center name="CNAG-CRG"
    /INSDC first public="2021-10-14T16:32:56Z"
    /INSDC last update="2021-10-14T16:32:56Z"
    /INSDC status="public"
    /Submitter Id="AI2745"
    /broker name="CNAG-CRG, Centre for Genomic Regulation"
    /collection date="2018"
    /geographic location="Spain"
    /host health state="diseased"
    /host="Homo sapiens"
    /isolate="11"
    /isolation source="Hospital Universitario Marques de Valdecilla (Santander)"
    /sample name="AI2745"
Description:
DNA extracted from AI2745
Accession: SAMEA8065824	ID: 22316905

370: AI2989 DNA
Identifiers: BioSample: SAMEA8065823; SRA: ERS5752994
Organism: Klebsiella pneumoniae
Attributes:
    /ENA first public="2021-10-14"
    /ENA last update="2021-10-14"
    /ENA-CHECKLIST="ERC000028"
    /External Id="SAMEA8065823"
    /INSDC center alias="CNAG-CRG"
    /INSDC center name="CNAG-CRG"
    /INSDC first public="2021-10-14T16:32:56Z"
    /INSDC last update="2021-10-14T16:32:56Z"
    /INSDC status="public"
    /Submitter Id="AI2989"
    /broker name="CNAG-CRG, Centre for Genomic Regulation"
    /collection date="2018"
    /geographic location="Spain"
    /host health state="diseased"
    /host="Homo sapiens"
    /isolate="11"
    /isolation source="Hospital Universitario Marques de Valdecilla (Santander)"
    /sample name="AI2989"
Description:
DNA extracted from AI2989
Accession: SAMEA8065823	ID: 22316904

371: AI2743 DNA
Identifiers: BioSample: SAMEA8065821; SRA: ERS5752992
Organism: Klebsiella pneumoniae
Attributes:
    /ENA first public="2021-10-14"
    /ENA last update="2021-10-14"
    /ENA-CHECKLIST="ERC000028"
    /External Id="SAMEA8065821"
    /INSDC center alias="CNAG-CRG"
    /INSDC center name="CNAG-CRG"
    /INSDC first public="2021-10-14T16:32:56Z"
    /INSDC last update="2021-10-14T16:32:56Z"
    /INSDC status="public"
    /Submitter Id="AI2743"
    /broker name="CNAG-CRG, Centre for Genomic Regulation"
    /collection date="2018"
    /geographic location="Spain"
    /host health state="diseased"
    /host="Homo sapiens"
    /isolate="11"
    /isolation source="Hospital Universitario Marques de Valdecilla (Santander)"
    /sample name="AI2743"
Description:
DNA extracted from AI2743
Accession: SAMEA8065821	ID: 22316902

372: AI2742 DNA
Identifiers: BioSample: SAMEA8065820; SRA: ERS5752991
Organism: Klebsiella pneumoniae
Attributes:
    /ENA first public="2021-10-14"
    /ENA last update="2021-10-14"
    /ENA-CHECKLIST="ERC000028"
    /External Id="SAMEA8065820"
    /INSDC center alias="CNAG-CRG"
    /INSDC center name="CNAG-CRG"
    /INSDC first public="2021-10-14T16:32:56Z"
    /INSDC last update="2021-10-14T16:32:56Z"
    /INSDC status="public"
    /Submitter Id="AI2742"
    /broker name="CNAG-CRG, Centre for Genomic Regulation"
    /collection date="2018"
    /geographic location="Spain"
    /host health state="diseased"
    /host="Homo sapiens"
    /isolate="11"
    /isolation source="Hospital Universitario Marques de Valdecilla (Santander)"
    /sample name="AI2742"
Description:
DNA extracted from AI2742
Accession: SAMEA8065820	ID: 22316901

373: AI2740 DNA
Identifiers: BioSample: SAMEA8065818; SRA: ERS5752989
Organism: Klebsiella pneumoniae
Attributes:
    /ENA first public="2021-10-14"
    /ENA last update="2021-10-14"
    /ENA-CHECKLIST="ERC000028"
    /External Id="SAMEA8065818"
    /INSDC center alias="CNAG-CRG"
    /INSDC center name="CNAG-CRG"
    /INSDC first public="2021-10-14T16:32:56Z"
    /INSDC last update="2021-10-14T16:32:56Z"
    /INSDC status="public"
    /Submitter Id="AI2740"
    /broker name="CNAG-CRG, Centre for Genomic Regulation"
    /collection date="2018"
    /geographic location="Spain"
    /host health state="diseased"
    /host="Homo sapiens"
    /isolate="5000"
    /isolation source="Hospital Universitario Marques de Valdecilla (Santander)"
    /sample name="AI2740"
Description:
DNA extracted from AI2740
Accession: SAMEA8065818	ID: 22316899

374: AI2739 DNA
Identifiers: BioSample: SAMEA8065817; SRA: ERS5752988
Organism: Klebsiella pneumoniae
Attributes:
    /ENA first public="2021-10-14"
    /ENA last update="2021-10-14"
    /ENA-CHECKLIST="ERC000028"
    /External Id="SAMEA8065817"
    /INSDC center alias="CNAG-CRG"
    /INSDC center name="CNAG-CRG"
    /INSDC first public="2021-10-14T16:32:56Z"
    /INSDC last update="2021-10-14T16:32:56Z"
    /INSDC status="public"
    /Submitter Id="AI2739"
    /broker name="CNAG-CRG, Centre for Genomic Regulation"
    /collection date="2018"
    /geographic location="Spain"
    /host health state="diseased"
    /host="Homo sapiens"
    /isolate="11"
    /isolation source="Hospital Universitario Marques de Valdecilla (Santander)"
    /sample name="AI2739"
Description:
DNA extracted from AI2739
Accession: SAMEA8065817	ID: 22316898

375: AI2977 DNA
Identifiers: BioSample: SAMEA8065808; SRA: ERS5752979
Organism: Klebsiella pneumoniae
Attributes:
    /ENA first public="2021-10-14"
    /ENA last update="2021-10-14"
    /ENA-CHECKLIST="ERC000028"
    /External Id="SAMEA8065808"
    /INSDC center alias="CNAG-CRG"
    /INSDC center name="CNAG-CRG"
    /INSDC first public="2021-10-14T16:32:56Z"
    /INSDC last update="2021-10-14T16:32:56Z"
    /INSDC status="public"
    /Submitter Id="AI2977"
    /broker name="CNAG-CRG, Centre for Genomic Regulation"
    /collection date="2018"
    /geographic location="Spain"
    /host health state="diseased"
    /host="Homo sapiens"
    /isolate="11"
    /isolation source="Hospital de Guadalajara (Guadalajara)"
    /sample name="AI2977"
Description:
DNA extracted from AI2977
Accession: SAMEA8065808	ID: 22316889

376: AI2976 DNA
Identifiers: BioSample: SAMEA8065807; SRA: ERS5752978
Organism: Klebsiella pneumoniae
Attributes:
    /ENA first public="2021-10-14"
    /ENA last update="2021-10-14"
    /ENA-CHECKLIST="ERC000028"
    /External Id="SAMEA8065807"
    /INSDC center alias="CNAG-CRG"
    /INSDC center name="CNAG-CRG"
    /INSDC first public="2021-10-14T16:32:56Z"
    /INSDC last update="2021-10-14T16:32:56Z"
    /INSDC status="public"
    /Submitter Id="AI2976"
    /broker name="CNAG-CRG, Centre for Genomic Regulation"
    /collection date="2018"
    /geographic location="Spain"
    /host health state="diseased"
    /host="Homo sapiens"
    /isolate="307"
    /isolation source="Hospital de Guadalajara (Guadalajara)"
    /sample name="AI2976"
Description:
DNA extracted from AI2976
Accession: SAMEA8065807	ID: 22316888

377: AI2975 DNA
Identifiers: BioSample: SAMEA8065806; SRA: ERS5752977
Organism: Klebsiella pneumoniae
Attributes:
    /ENA first public="2021-10-14"
    /ENA last update="2021-10-14"
    /ENA-CHECKLIST="ERC000028"
    /External Id="SAMEA8065806"
    /INSDC center alias="CNAG-CRG"
    /INSDC center name="CNAG-CRG"
    /INSDC first public="2021-10-14T16:32:56Z"
    /INSDC last update="2021-10-14T16:32:56Z"
    /INSDC status="public"
    /Submitter Id="AI2975"
    /broker name="CNAG-CRG, Centre for Genomic Regulation"
    /collection date="2018"
    /geographic location="Spain"
    /host health state="diseased"
    /host="Homo sapiens"
    /isolate="307"
    /isolation source="Hospital de Guadalajara (Guadalajara)"
    /sample name="AI2975"
Description:
DNA extracted from AI2975
Accession: SAMEA8065806	ID: 22316887

378: AI2748 DNA
Identifiers: BioSample: SAMEA8065827; SRA: ERS5752998
Organism: Klebsiella pneumoniae
Attributes:
    /ENA first public="2021-10-14"
    /ENA last update="2021-10-14"
    /ENA-CHECKLIST="ERC000028"
    /External Id="SAMEA8065827"
    /INSDC center alias="CNAG-CRG"
    /INSDC center name="CNAG-CRG"
    /INSDC first public="2021-10-14T16:32:56Z"
    /INSDC last update="2021-10-14T16:32:56Z"
    /INSDC status="public"
    /Submitter Id="AI2748"
    /broker name="CNAG-CRG, Centre for Genomic Regulation"
    /collection date="2018"
    /geographic location="Spain"
    /host health state="diseased"
    /host="Homo sapiens"
    /isolate="11"
    /isolation source="Hospital Universitario Marques de Valdecilla (Santander)"
    /sample name="AI2748"
Description:
DNA extracted from AI2748
Accession: SAMEA8065827	ID: 22316908

379: AI2749 DNA
Identifiers: BioSample: SAMEA8065828; SRA: ERS5752999
Organism: Klebsiella pneumoniae
Attributes:
    /ENA first public="2021-10-14"
    /ENA last update="2021-10-14"
    /ENA-CHECKLIST="ERC000028"
    /External Id="SAMEA8065828"
    /INSDC center alias="CNAG-CRG"
    /INSDC center name="CNAG-CRG"
    /INSDC first public="2021-10-14T16:32:56Z"
    /INSDC last update="2021-10-14T16:32:56Z"
    /INSDC status="public"
    /Submitter Id="AI2749"
    /broker name="CNAG-CRG, Centre for Genomic Regulation"
    /collection date="2018"
    /geographic location="Spain"
    /host health state="diseased"
    /host="Homo sapiens"
    /isolate="11"
    /isolation source="Hospital Universitario Marques de Valdecilla (Santander)"
    /sample name="AI2749"
Description:
DNA extracted from AI2749
Accession: SAMEA8065828	ID: 22316909

380: AI2750 DNA
Identifiers: BioSample: SAMEA8065829; SRA: ERS5753000
Organism: Klebsiella pneumoniae
Attributes:
    /ENA first public="2021-10-14"
    /ENA last update="2021-10-14"
    /ENA-CHECKLIST="ERC000028"
    /External Id="SAMEA8065829"
    /INSDC center alias="CNAG-CRG"
    /INSDC center name="CNAG-CRG"
    /INSDC first public="2021-10-14T16:32:56Z"
    /INSDC last update="2021-10-14T16:32:56Z"
    /INSDC status="public"
    /Submitter Id="AI2750"
    /broker name="CNAG-CRG, Centre for Genomic Regulation"
    /collection date="2018"
    /geographic location="Spain"
    /host health state="diseased"
    /host="Homo sapiens"
    /isolate="11"
    /isolation source="Hospital Universitario Marques de Valdecilla (Santander)"
    /sample name="AI2750"
Description:
DNA extracted from AI2750
Accession: SAMEA8065829	ID: 22316910

381: AI3001 DNA
Identifiers: BioSample: SAMEA8065835; SRA: ERS5753006
Organism: Klebsiella pneumoniae
Attributes:
    /ENA first public="2021-10-14"
    /ENA last update="2021-10-14"
    /ENA-CHECKLIST="ERC000028"
    /External Id="SAMEA8065835"
    /INSDC center alias="CNAG-CRG"
    /INSDC center name="CNAG-CRG"
    /INSDC first public="2021-10-14T16:32:56Z"
    /INSDC last update="2021-10-14T16:32:56Z"
    /INSDC status="public"
    /Submitter Id="AI3001"
    /broker name="CNAG-CRG, Centre for Genomic Regulation"
    /collection date="2018"
    /geographic location="Spain"
    /host health state="diseased"
    /host="Homo sapiens"
    /isolate="307"
    /isolation source="Hospital Universitario Valencia Tres cruces (Valencia)"
    /sample name="AI3001"
Description:
DNA extracted from AI3001
Accession: SAMEA8065835	ID: 22316916

382: AI3002 DNA
Identifiers: BioSample: SAMEA8065836; SRA: ERS5753007
Organism: Klebsiella pneumoniae
Attributes:
    /ENA first public="2021-10-14"
    /ENA last update="2021-10-14"
    /ENA-CHECKLIST="ERC000028"
    /External Id="SAMEA8065836"
    /INSDC center alias="CNAG-CRG"
    /INSDC center name="CNAG-CRG"
    /INSDC first public="2021-10-14T16:32:56Z"
    /INSDC last update="2021-10-14T16:32:56Z"
    /INSDC status="public"
    /Submitter Id="AI3002"
    /broker name="CNAG-CRG, Centre for Genomic Regulation"
    /collection date="2018"
    /geographic location="Spain"
    /host health state="diseased"
    /host="Homo sapiens"
    /isolate="307"
    /isolation source="Hospital Universitario Valencia Tres cruces (Valencia)"
    /sample name="AI3002"
Description:
DNA extracted from AI3002
Accession: SAMEA8065836	ID: 22316917

383: AI3003 DNA
Identifiers: BioSample: SAMEA8065837; SRA: ERS5753008
Organism: Klebsiella pneumoniae
Attributes:
    /ENA first public="2021-10-14"
    /ENA last update="2021-10-14"
    /ENA-CHECKLIST="ERC000028"
    /External Id="SAMEA8065837"
    /INSDC center alias="CNAG-CRG"
    /INSDC center name="CNAG-CRG"
    /INSDC first public="2021-10-14T16:32:56Z"
    /INSDC last update="2021-10-14T16:32:56Z"
    /INSDC status="public"
    /Submitter Id="AI3003"
    /broker name="CNAG-CRG, Centre for Genomic Regulation"
    /collection date="2018"
    /geographic location="Spain"
    /host health state="diseased"
    /host="Homo sapiens"
    /isolate="307"
    /isolation source="Hospital Universitario Valencia Tres cruces (Valencia)"
    /sample name="AI3003"
Description:
DNA extracted from AI3003
Accession: SAMEA8065837	ID: 22316918

384: AI3004 DNA
Identifiers: BioSample: SAMEA8065838; SRA: ERS5753009
Organism: Klebsiella pneumoniae
Attributes:
    /ENA first public="2021-10-14"
    /ENA last update="2021-10-14"
    /ENA-CHECKLIST="ERC000028"
    /External Id="SAMEA8065838"
    /INSDC center alias="CNAG-CRG"
    /INSDC center name="CNAG-CRG"
    /INSDC first public="2021-10-14T16:32:56Z"
    /INSDC last update="2021-10-14T16:32:56Z"
    /INSDC status="public"
    /Submitter Id="AI3004"
    /broker name="CNAG-CRG, Centre for Genomic Regulation"
    /collection date="2018"
    /geographic location="Spain"
    /host health state="diseased"
    /host="Homo sapiens"
    /isolate="307"
    /isolation source="Hospital Universitario Valencia Tres cruces (Valencia)"
    /sample name="AI3004"
Description:
DNA extracted from AI3004
Accession: SAMEA8065838	ID: 22316919

385: AI3006 DNA
Identifiers: BioSample: SAMEA8065839; SRA: ERS5753010
Organism: Klebsiella pneumoniae
Attributes:
    /ENA first public="2021-10-14"
    /ENA last update="2021-10-14"
    /ENA-CHECKLIST="ERC000028"
    /External Id="SAMEA8065839"
    /INSDC center alias="CNAG-CRG"
    /INSDC center name="CNAG-CRG"
    /INSDC first public="2021-10-14T16:32:56Z"
    /INSDC last update="2021-10-14T16:32:56Z"
    /INSDC status="public"
    /Submitter Id="AI3006"
    /broker name="CNAG-CRG, Centre for Genomic Regulation"
    /collection date="2018"
    /geographic location="Spain"
    /host health state="diseased"
    /host="Homo sapiens"
    /isolate="307"
    /isolation source="Hospital Universitario Valencia Tres cruces (Valencia)"
    /sample name="AI3006"
Description:
DNA extracted from AI3006
Accession: SAMEA8065839	ID: 22316920

386: AI2902 DNA
Identifiers: BioSample: SAMEA8158441; SRA: ERS5845209
Organism: Klebsiella pneumoniae
Attributes:
    /ENA first public="2021-10-14"
    /ENA last update="2021-10-14"
    /ENA-CHECKLIST="ERC000028"
    /External Id="SAMEA8158441"
    /INSDC center alias="CNAG-CRG"
    /INSDC center name="CNAG-CRG"
    /INSDC first public="2021-10-14T16:32:57Z"
    /INSDC last update="2021-10-14T16:32:57Z"
    /INSDC status="public"
    /Submitter Id="AI2902"
    /broker name="CNAG-CRG, Centre for Genomic Regulation"
    /collection date="2018"
    /geographic location="Spain"
    /host health state="diseased"
    /host="Homo sapiens"
    /isolate="11"
    /isolation source="Hospital Universitario Ramon y Cajal (Madrid)"
    /sample name="AI2902"
Description:
DNA extracted from AI2902
Accession: SAMEA8158441	ID: 22316943

387: AI3009 DNA
Identifiers: BioSample: SAMEA8065840; SRA: ERS5753011
Organism: Klebsiella pneumoniae
Attributes:
    /ENA first public="2021-10-14"
    /ENA last update="2021-10-14"
    /ENA-CHECKLIST="ERC000028"
    /External Id="SAMEA8065840"
    /INSDC center alias="CNAG-CRG"
    /INSDC center name="CNAG-CRG"
    /INSDC first public="2021-10-14T16:32:56Z"
    /INSDC last update="2021-10-14T16:32:56Z"
    /INSDC status="public"
    /Submitter Id="AI3009"
    /broker name="CNAG-CRG, Centre for Genomic Regulation"
    /collection date="2018"
    /geographic location="Spain"
    /host health state="diseased"
    /host="Homo sapiens"
    /isolate="307"
    /isolation source="Hospital Universitario Valencia Tres cruces (Valencia)"
    /sample name="AI3009"
Description:
DNA extracted from AI3009
Accession: SAMEA8065840	ID: 22316921

388: AI3011 DNA
Identifiers: BioSample: SAMEA8065842; SRA: ERS5753013
Organism: Klebsiella pneumoniae
Attributes:
    /ENA first public="2021-10-14"
    /ENA last update="2021-10-14"
    /ENA-CHECKLIST="ERC000028"
    /External Id="SAMEA8065842"
    /INSDC center alias="CNAG-CRG"
    /INSDC center name="CNAG-CRG"
    /INSDC first public="2021-10-14T16:32:56Z"
    /INSDC last update="2021-10-14T16:32:56Z"
    /INSDC status="public"
    /Submitter Id="AI3011"
    /broker name="CNAG-CRG, Centre for Genomic Regulation"
    /collection date="2018"
    /geographic location="Spain"
    /host health state="diseased"
    /host="Homo sapiens"
    /isolate="13"
    /isolation source="Hospital Vall d'Hebron (Barcelona)"
    /sample name="AI3011"
Description:
DNA extracted from AI3011
Accession: SAMEA8065842	ID: 22316923

389: AI2803 DNA
Identifiers: BioSample: SAMEA8065844; SRA: ERS5753015
Organism: Klebsiella pneumoniae
Attributes:
    /ENA first public="2021-10-14"
    /ENA last update="2021-10-14"
    /ENA-CHECKLIST="ERC000028"
    /External Id="SAMEA8065844"
    /INSDC center alias="CNAG-CRG"
    /INSDC center name="CNAG-CRG"
    /INSDC first public="2021-10-14T16:32:56Z"
    /INSDC last update="2021-10-14T16:32:56Z"
    /INSDC status="public"
    /Submitter Id="AI2803"
    /broker name="CNAG-CRG, Centre for Genomic Regulation"
    /collection date="2018"
    /geographic location="Spain"
    /host health state="diseased"
    /host="Homo sapiens"
    /isolate="628"
    /isolation source="Hospital Vall d'Hebron (Barcelona)"
    /sample name="AI2803"
Description:
DNA extracted from AI2803
Accession: SAMEA8065844	ID: 22316925

390: AI2952 DNA
Identifiers: BioSample: SAMEA8065785; SRA: ERS5752956
Organism: Klebsiella pneumoniae
Attributes:
    /ENA first public="2021-10-14"
    /ENA last update="2021-10-14"
    /ENA-CHECKLIST="ERC000028"
    /External Id="SAMEA8065785"
    /INSDC center alias="CNAG-CRG"
    /INSDC center name="CNAG-CRG"
    /INSDC first public="2021-10-14T16:32:56Z"
    /INSDC last update="2021-10-14T16:32:56Z"
    /INSDC status="public"
    /Submitter Id="AI2952"
    /broker name="CNAG-CRG, Centre for Genomic Regulation"
    /collection date="2018"
    /geographic location="Spain"
    /host health state="diseased"
    /host="Homo sapiens"
    /isolate="326"
    /isolation source="Hospital Universitario Central de Asturias (Oviedo)"
    /sample name="AI2952"
Description:
DNA extracted from AI2952
Accession: SAMEA8065785	ID: 22316866

391: Pathogen: environmental/food/other sample from Klebsiella pneumoniae
Identifiers: BioSample: SAMN31843363; Sample name: SYCC6
Organism: Klebsiella pneumoniae
Attributes:
    /strain="SYCC6-1"
    /collected by="Yanyun Gao"
    /collection date="2022-05"
    /geographic location="China: Jiangsu"
    /isolation source="chicken"
    /latitude and longitude="32.24 N 119.26 E"
Accession: SAMN31843363	ID: 31843363

392: AI3028 DNA
Identifiers: BioSample: SAMEA8065760; SRA: ERS5752931
Organism: Klebsiella pneumoniae
Attributes:
    /ENA first public="2021-10-14"
    /ENA last update="2021-10-14"
    /ENA-CHECKLIST="ERC000028"
    /External Id="SAMEA8065760"
    /INSDC center alias="CNAG-CRG"
    /INSDC center name="CNAG-CRG"
    /INSDC first public="2021-10-14T16:32:56Z"
    /INSDC last update="2021-10-14T16:32:56Z"
    /INSDC status="public"
    /Submitter Id="AI3028"
    /broker name="CNAG-CRG, Centre for Genomic Regulation"
    /collection date="2018"
    /geographic location="Spain"
    /host health state="diseased"
    /host="Homo sapiens"
    /isolate="392"
    /isolation source="Hospital Universitario La Princesa (Madrid)"
    /sample name="AI3028"
Description:
DNA extracted from AI3028
Accession: SAMEA8065760	ID: 22316839

393: AI2925 DNA
Identifiers: BioSample: SAMEA8065761; SRA: ERS5752932
Organism: Klebsiella pneumoniae
Attributes:
    /ENA first public="2021-10-14"
    /ENA last update="2021-10-14"
    /ENA-CHECKLIST="ERC000028"
    /External Id="SAMEA8065761"
    /INSDC center alias="CNAG-CRG"
    /INSDC center name="CNAG-CRG"
    /INSDC first public="2021-10-14T16:32:56Z"
    /INSDC last update="2021-10-14T16:32:56Z"
    /INSDC status="public"
    /Submitter Id="AI2925"
    /broker name="CNAG-CRG, Centre for Genomic Regulation"
    /collection date="2018"
    /geographic location="Spain"
    /host health state="diseased"
    /host="Homo sapiens"
    /isolate="340"
    /isolation source="Hospital Universitario La Princesa (Madrid)"
    /sample name="AI2925"
Description:
DNA extracted from AI2925
Accession: SAMEA8065761	ID: 22316840

394: AI2927 DNA
Identifiers: BioSample: SAMEA8065763; SRA: ERS5752934
Organism: Klebsiella pneumoniae
Attributes:
    /ENA first public="2021-10-14"
    /ENA last update="2021-10-14"
    /ENA-CHECKLIST="ERC000028"
    /External Id="SAMEA8065763"
    /INSDC center alias="CNAG-CRG"
    /INSDC center name="CNAG-CRG"
    /INSDC first public="2021-10-14T16:32:56Z"
    /INSDC last update="2021-10-14T16:32:56Z"
    /INSDC status="public"
    /Submitter Id="AI2927"
    /broker name="CNAG-CRG, Centre for Genomic Regulation"
    /collection date="2018"
    /geographic location="Spain"
    /host health state="diseased"
    /host="Homo sapiens"
    /isolate="392"
    /isolation source="Hospital Universitario La Princesa (Madrid)"
    /sample name="AI2927"
Description:
DNA extracted from AI2927
Accession: SAMEA8065763	ID: 22316842

395: AH0329 DNA
Identifiers: BioSample: SAMEA8065759; SRA: ERS5752930
Organism: Klebsiella pneumoniae
Attributes:
    /ENA first public="2021-10-14"
    /ENA last update="2021-10-14"
    /ENA-CHECKLIST="ERC000028"
    /External Id="SAMEA8065759"
    /INSDC center alias="CNAG-CRG"
    /INSDC center name="CNAG-CRG"
    /INSDC first public="2021-10-14T16:32:56Z"
    /INSDC last update="2021-10-14T16:32:56Z"
    /INSDC status="public"
    /Submitter Id="AH0329"
    /broker name="CNAG-CRG, Centre for Genomic Regulation"
    /collection date="2018"
    /geographic location="Spain"
    /host health state="diseased"
    /host="Homo sapiens"
    /isolate="392"
    /isolation source="Hospital Universitario La Princesa (Madrid)"
    /sample name="AH0329"
Description:
DNA extracted from AH0329
Accession: SAMEA8065759	ID: 22316838

396: AI2929 DNA
Identifiers: BioSample: SAMEA8065765; SRA: ERS5752936
Organism: Klebsiella pneumoniae
Attributes:
    /ENA first public="2021-10-14"
    /ENA last update="2021-10-14"
    /ENA-CHECKLIST="ERC000028"
    /External Id="SAMEA8065765"
    /INSDC center alias="CNAG-CRG"
    /INSDC center name="CNAG-CRG"
    /INSDC first public="2021-10-14T16:32:56Z"
    /INSDC last update="2021-10-14T16:32:56Z"
    /INSDC status="public"
    /Submitter Id="AI2929"
    /broker name="CNAG-CRG, Centre for Genomic Regulation"
    /collection date="2018"
    /geographic location="Spain"
    /host health state="diseased"
    /host="Homo sapiens"
    /isolate="392"
    /isolation source="Hospital Universitario La Princesa (Madrid)"
    /sample name="AI2929"
Description:
DNA extracted from AI2929
Accession: SAMEA8065765	ID: 22316844

397: AI2930 DNA
Identifiers: BioSample: SAMEA8065766; SRA: ERS5752937
Organism: Klebsiella pneumoniae
Attributes:
    /ENA first public="2021-10-14"
    /ENA last update="2021-10-14"
    /ENA-CHECKLIST="ERC000028"
    /External Id="SAMEA8065766"
    /INSDC center alias="CNAG-CRG"
    /INSDC center name="CNAG-CRG"
    /INSDC first public="2021-10-14T16:32:56Z"
    /INSDC last update="2021-10-14T16:32:56Z"
    /INSDC status="public"
    /Submitter Id="AI2930"
    /broker name="CNAG-CRG, Centre for Genomic Regulation"
    /collection date="2018"
    /geographic location="Spain"
    /host health state="diseased"
    /host="Homo sapiens"
    /isolate="307"
    /isolation source="Hospital Universitario La Princesa (Madrid)"
    /sample name="AI2930"
Description:
DNA extracted from AI2930
Accession: SAMEA8065766	ID: 22316845

398: AI2931 DNA
Identifiers: BioSample: SAMEA8065767; SRA: ERS5752938
Organism: Klebsiella pneumoniae
Attributes:
    /ENA first public="2021-10-14"
    /ENA last update="2021-10-14"
    /ENA-CHECKLIST="ERC000028"
    /External Id="SAMEA8065767"
    /INSDC center alias="CNAG-CRG"
    /INSDC center name="CNAG-CRG"
    /INSDC first public="2021-10-14T16:32:56Z"
    /INSDC last update="2021-10-14T16:32:56Z"
    /INSDC status="public"
    /Submitter Id="AI2931"
    /broker name="CNAG-CRG, Centre for Genomic Regulation"
    /collection date="2018"
    /geographic location="Spain"
    /host health state="diseased"
    /host="Homo sapiens"
    /isolate="392"
    /isolation source="Hospital Universitario La Princesa (Madrid)"
    /sample name="AI2931"
Description:
DNA extracted from AI2931
Accession: SAMEA8065767	ID: 22316847

399: AI2932 DNA
Identifiers: BioSample: SAMEA8065768; SRA: ERS5752939
Organism: Klebsiella pneumoniae
Attributes:
    /ENA first public="2021-10-14"
    /ENA last update="2021-10-14"
    /ENA-CHECKLIST="ERC000028"
    /External Id="SAMEA8065768"
    /INSDC center alias="CNAG-CRG"
    /INSDC center name="CNAG-CRG"
    /INSDC first public="2021-10-14T16:32:56Z"
    /INSDC last update="2021-10-14T16:32:56Z"
    /INSDC status="public"
    /Submitter Id="AI2932"
    /broker name="CNAG-CRG, Centre for Genomic Regulation"
    /collection date="2018"
    /geographic location="Spain"
    /host health state="diseased"
    /host="Homo sapiens"
    /isolate="392"
    /isolation source="Hospital Universitario La Princesa (Madrid)"
    /sample name="AI2932"
Description:
DNA extracted from AI2932
Accession: SAMEA8065768	ID: 22316848

400: AI3030 DNA
Identifiers: BioSample: SAMEA8065769; SRA: ERS5752940
Organism: Klebsiella pneumoniae
Attributes:
    /ENA first public="2021-10-14"
    /ENA last update="2021-10-14"
    /ENA-CHECKLIST="ERC000028"
    /External Id="SAMEA8065769"
    /INSDC center alias="CNAG-CRG"
    /INSDC center name="CNAG-CRG"
    /INSDC first public="2021-10-14T16:32:56Z"
    /INSDC last update="2021-10-14T16:32:56Z"
    /INSDC status="public"
    /Submitter Id="AI3030"
    /broker name="CNAG-CRG, Centre for Genomic Regulation"
    /collection date="2018"
    /geographic location="Spain"
    /host health state="diseased"
    /host="Homo sapiens"
    /isolate="307"
    /isolation source="Hospital Universitario La Princesa (Madrid)"
    /sample name="AI3030"
Description:
DNA extracted from AI3030
Accession: SAMEA8065769	ID: 22316849


401: AI2942 DNA
Identifiers: BioSample: SAMEA8065777; SRA: ERS5752948
Organism: Klebsiella pneumoniae
Attributes:
    /ENA first public="2021-10-14"
    /ENA last update="2021-10-14"
    /ENA-CHECKLIST="ERC000028"
    /External Id="SAMEA8065777"
    /INSDC center alias="CNAG-CRG"
    /INSDC center name="CNAG-CRG"
    /INSDC first public="2021-10-14T16:32:56Z"
    /INSDC last update="2021-10-14T16:32:56Z"
    /INSDC status="public"
    /Submitter Id="AI2942"
    /broker name="CNAG-CRG, Centre for Genomic Regulation"
    /collection date="2018"
    /geographic location="Spain"
    /host health state="diseased"
    /host="Homo sapiens"
    /isolate="326"
    /isolation source="Hospital Universitario Central de Asturias (Oviedo)"
    /sample name="AI2942"
Description:
DNA extracted from AI2942
Accession: SAMEA8065777	ID: 22316857

402: AI2973 DNA
Identifiers: BioSample: SAMEA8065804; SRA: ERS5752975
Organism: Klebsiella pneumoniae
Attributes:
    /ENA first public="2021-10-14"
    /ENA last update="2021-10-14"
    /ENA-CHECKLIST="ERC000028"
    /External Id="SAMEA8065804"
    /INSDC center alias="CNAG-CRG"
    /INSDC center name="CNAG-CRG"
    /INSDC first public="2021-10-14T16:32:56Z"
    /INSDC last update="2021-10-14T16:32:56Z"
    /INSDC status="public"
    /Submitter Id="AI2973"
    /broker name="CNAG-CRG, Centre for Genomic Regulation"
    /collection date="2018"
    /geographic location="Spain"
    /host health state="diseased"
    /host="Homo sapiens"
    /isolate="11"
    /isolation source="Hospital de Guadalajara (Guadalajara)"
    /sample name="AI2973"
Description:
DNA extracted from AI2973
Accession: SAMEA8065804	ID: 22316885

403: AI2953 DNA
Identifiers: BioSample: SAMEA8065786; SRA: ERS5752957
Organism: Klebsiella pneumoniae
Attributes:
    /ENA first public="2021-10-14"
    /ENA last update="2021-10-14"
    /ENA-CHECKLIST="ERC000028"
    /External Id="SAMEA8065786"
    /INSDC center alias="CNAG-CRG"
    /INSDC center name="CNAG-CRG"
    /INSDC first public="2021-10-14T16:32:56Z"
    /INSDC last update="2021-10-14T16:32:56Z"
    /INSDC status="public"
    /Submitter Id="AI2953"
    /broker name="CNAG-CRG, Centre for Genomic Regulation"
    /collection date="2018"
    /geographic location="Spain"
    /host health state="diseased"
    /host="Homo sapiens"
    /isolate="307"
    /isolation source="Hospital Universitario Central de Asturias (Oviedo)"
    /sample name="AI2953"
Description:
DNA extracted from AI2953
Accession: SAMEA8065786	ID: 22316867

404: AI2954 DNA
Identifiers: BioSample: SAMEA8065787; SRA: ERS5752958
Organism: Klebsiella pneumoniae
Attributes:
    /ENA first public="2021-10-14"
    /ENA last update="2021-10-14"
    /ENA-CHECKLIST="ERC000028"
    /External Id="SAMEA8065787"
    /INSDC center alias="CNAG-CRG"
    /INSDC center name="CNAG-CRG"
    /INSDC first public="2021-10-14T16:32:56Z"
    /INSDC last update="2021-10-14T16:32:56Z"
    /INSDC status="public"
    /Submitter Id="AI2954"
    /broker name="CNAG-CRG, Centre for Genomic Regulation"
    /collection date="2018"
    /geographic location="Spain"
    /host health state="diseased"
    /host="Homo sapiens"
    /isolate="11"
    /isolation source="Hospital de Guadalajara (Guadalajara)"
    /sample name="AI2954"
Description:
DNA extracted from AI2954
Accession: SAMEA8065787	ID: 22316868

405: AI2957 DNA
Identifiers: BioSample: SAMEA8065788; SRA: ERS5752959
Organism: Klebsiella pneumoniae
Attributes:
    /ENA first public="2021-10-14"
    /ENA last update="2021-10-14"
    /ENA-CHECKLIST="ERC000028"
    /External Id="SAMEA8065788"
    /INSDC center alias="CNAG-CRG"
    /INSDC center name="CNAG-CRG"
    /INSDC first public="2021-10-14T16:32:56Z"
    /INSDC last update="2021-10-14T16:32:56Z"
    /INSDC status="public"
    /Submitter Id="AI2957"
    /broker name="CNAG-CRG, Centre for Genomic Regulation"
    /collection date="2018"
    /geographic location="Spain"
    /host health state="diseased"
    /host="Homo sapiens"
    /isolate="307"
    /isolation source="Hospital de Guadalajara (Guadalajara)"
    /sample name="AI2957"
Description:
DNA extracted from AI2957
Accession: SAMEA8065788	ID: 22316869

406: AI2958 DNA
Identifiers: BioSample: SAMEA8065789; SRA: ERS5752960
Organism: Klebsiella pneumoniae
Attributes:
    /ENA first public="2021-10-14"
    /ENA last update="2021-10-14"
    /ENA-CHECKLIST="ERC000028"
    /External Id="SAMEA8065789"
    /INSDC center alias="CNAG-CRG"
    /INSDC center name="CNAG-CRG"
    /INSDC first public="2021-10-14T16:32:56Z"
    /INSDC last update="2021-10-14T16:32:56Z"
    /INSDC status="public"
    /Submitter Id="AI2958"
    /broker name="CNAG-CRG, Centre for Genomic Regulation"
    /collection date="2018"
    /geographic location="Spain"
    /host health state="diseased"
    /host="Homo sapiens"
    /isolate="11"
    /isolation source="Hospital de Guadalajara (Guadalajara)"
    /sample name="AI2958"
Description:
DNA extracted from AI2958
Accession: SAMEA8065789	ID: 22316870

407: AI2960 DNA
Identifiers: BioSample: SAMEA8065791; SRA: ERS5752962
Organism: Klebsiella pneumoniae
Attributes:
    /ENA first public="2021-10-14"
    /ENA last update="2021-10-14"
    /ENA-CHECKLIST="ERC000028"
    /External Id="SAMEA8065791"
    /INSDC center alias="CNAG-CRG"
    /INSDC center name="CNAG-CRG"
    /INSDC first public="2021-10-14T16:32:56Z"
    /INSDC last update="2021-10-14T16:32:56Z"
    /INSDC status="public"
    /Submitter Id="AI2960"
    /broker name="CNAG-CRG, Centre for Genomic Regulation"
    /collection date="2018"
    /geographic location="Spain"
    /host health state="diseased"
    /host="Homo sapiens"
    /isolate="307"
    /isolation source="Hospital de Guadalajara (Guadalajara)"
    /sample name="AI2960"
Description:
DNA extracted from AI2960
Accession: SAMEA8065791	ID: 22316872

408: AI2962 DNA
Identifiers: BioSample: SAMEA8065793; SRA: ERS5752964
Organism: Klebsiella pneumoniae
Attributes:
    /ENA first public="2021-10-14"
    /ENA last update="2021-10-14"
    /ENA-CHECKLIST="ERC000028"
    /External Id="SAMEA8065793"
    /INSDC center alias="CNAG-CRG"
    /INSDC center name="CNAG-CRG"
    /INSDC first public="2021-10-14T16:32:56Z"
    /INSDC last update="2021-10-14T16:32:56Z"
    /INSDC status="public"
    /Submitter Id="AI2962"
    /broker name="CNAG-CRG, Centre for Genomic Regulation"
    /collection date="2018"
    /geographic location="Spain"
    /host health state="diseased"
    /host="Homo sapiens"
    /isolate="307"
    /isolation source="Hospital de Guadalajara (Guadalajara)"
    /sample name="AI2962"
Description:
DNA extracted from AI2962
Accession: SAMEA8065793	ID: 22316874

409: AI2965 DNA
Identifiers: BioSample: SAMEA8065796; SRA: ERS5752967
Organism: Klebsiella pneumoniae
Attributes:
    /ENA first public="2021-10-14"
    /ENA last update="2021-10-14"
    /ENA-CHECKLIST="ERC000028"
    /External Id="SAMEA8065796"
    /INSDC center alias="CNAG-CRG"
    /INSDC center name="CNAG-CRG"
    /INSDC first public="2021-10-14T16:32:56Z"
    /INSDC last update="2021-10-14T16:32:56Z"
    /INSDC status="public"
    /Submitter Id="AI2965"
    /broker name="CNAG-CRG, Centre for Genomic Regulation"
    /collection date="2018"
    /geographic location="Spain"
    /host health state="diseased"
    /host="Homo sapiens"
    /isolate="307"
    /isolation source="Hospital de Guadalajara (Guadalajara)"
    /sample name="AI2965"
Description:
DNA extracted from AI2965
Accession: SAMEA8065796	ID: 22316877

410: AI2967 DNA
Identifiers: BioSample: SAMEA8065798; SRA: ERS5752969
Organism: Klebsiella pneumoniae
Attributes:
    /ENA first public="2021-10-14"
    /ENA last update="2021-10-14"
    /ENA-CHECKLIST="ERC000028"
    /External Id="SAMEA8065798"
    /INSDC center alias="CNAG-CRG"
    /INSDC center name="CNAG-CRG"
    /INSDC first public="2021-10-14T16:32:56Z"
    /INSDC last update="2021-10-14T16:32:56Z"
    /INSDC status="public"
    /Submitter Id="AI2967"
    /broker name="CNAG-CRG, Centre for Genomic Regulation"
    /collection date="2018"
    /geographic location="Spain"
    /host health state="diseased"
    /host="Homo sapiens"
    /isolate="405"
    /isolation source="Hospital de Guadalajara (Guadalajara)"
    /sample name="AI2967"
Description:
DNA extracted from AI2967
Accession: SAMEA8065798	ID: 22316879

411: AI2969 DNA
Identifiers: BioSample: SAMEA8065800; SRA: ERS5752971
Organism: Klebsiella pneumoniae
Attributes:
    /ENA first public="2021-10-14"
    /ENA last update="2021-10-14"
    /ENA-CHECKLIST="ERC000028"
    /External Id="SAMEA8065800"
    /INSDC center alias="CNAG-CRG"
    /INSDC center name="CNAG-CRG"
    /INSDC first public="2021-10-14T16:32:56Z"
    /INSDC last update="2021-10-14T16:32:56Z"
    /INSDC status="public"
    /Submitter Id="AI2969"
    /broker name="CNAG-CRG, Centre for Genomic Regulation"
    /collection date="2018"
    /geographic location="Spain"
    /host health state="diseased"
    /host="Homo sapiens"
    /isolate="307"
    /isolation source="Hospital de Guadalajara (Guadalajara)"
    /sample name="AI2969"
Description:
DNA extracted from AI2969
Accession: SAMEA8065800	ID: 22316881

412: AI2970 DNA
Identifiers: BioSample: SAMEA8065801; SRA: ERS5752972
Organism: Klebsiella pneumoniae
Attributes:
    /ENA first public="2021-10-14"
    /ENA last update="2021-10-14"
    /ENA-CHECKLIST="ERC000028"
    /External Id="SAMEA8065801"
    /INSDC center alias="CNAG-CRG"
    /INSDC center name="CNAG-CRG"
    /INSDC first public="2021-10-14T16:32:56Z"
    /INSDC last update="2021-10-14T16:32:56Z"
    /INSDC status="public"
    /Submitter Id="AI2970"
    /broker name="CNAG-CRG, Centre for Genomic Regulation"
    /collection date="2018"
    /geographic location="Spain"
    /host health state="diseased"
    /host="Homo sapiens"
    /isolate="307"
    /isolation source="Hospital de Guadalajara (Guadalajara)"
    /sample name="AI2970"
Description:
DNA extracted from AI2970
Accession: SAMEA8065801	ID: 22316882

413: AI2971 DNA
Identifiers: BioSample: SAMEA8065802; SRA: ERS5752973
Organism: Klebsiella pneumoniae
Attributes:
    /ENA first public="2021-10-14"
    /ENA last update="2021-10-14"
    /ENA-CHECKLIST="ERC000028"
    /External Id="SAMEA8065802"
    /INSDC center alias="CNAG-CRG"
    /INSDC center name="CNAG-CRG"
    /INSDC first public="2021-10-14T16:32:56Z"
    /INSDC last update="2021-10-14T16:32:56Z"
    /INSDC status="public"
    /Submitter Id="AI2971"
    /broker name="CNAG-CRG, Centre for Genomic Regulation"
    /collection date="2018"
    /geographic location="Spain"
    /host health state="diseased"
    /host="Homo sapiens"
    /isolate="11"
    /isolation source="Hospital de Guadalajara (Guadalajara)"
    /sample name="AI2971"
Description:
DNA extracted from AI2971
Accession: SAMEA8065802	ID: 22316883

414: AN2355 DNA
Identifiers: BioSample: SAMEA8158508; SRA: ERS5845276
Organism: Klebsiella pneumoniae
Attributes:
    /ENA first public="2021-10-14"
    /ENA last update="2021-10-14"
    /ENA-CHECKLIST="ERC000028"
    /External Id="SAMEA8158508"
    /INSDC center alias="CNAG-CRG"
    /INSDC center name="CNAG-CRG"
    /INSDC first public="2021-10-14T16:32:57Z"
    /INSDC last update="2021-10-14T16:32:57Z"
    /INSDC status="public"
    /Submitter Id="AN2355"
    /broker name="CNAG-CRG, Centre for Genomic Regulation"
    /collection date="2018"
    /geographic location="Spain"
    /host health state="diseased"
    /host="Homo sapiens"
    /isolate="307"
    /isolation source="Hospital Universitario Lucus Augusti (Lugo)"
    /sample name="AN2355"
Description:
DNA extracted from AN2355
Accession: SAMEA8158508	ID: 22317010

415: AI3070 DNA
Identifiers: BioSample: SAMEA8158495; SRA: ERS5845263
Organism: Klebsiella pneumoniae
Attributes:
    /ENA first public="2021-10-14"
    /ENA last update="2021-10-14"
    /ENA-CHECKLIST="ERC000028"
    /External Id="SAMEA8158495"
    /INSDC center alias="CNAG-CRG"
    /INSDC center name="CNAG-CRG"
    /INSDC first public="2021-10-14T16:32:57Z"
    /INSDC last update="2021-10-14T16:32:57Z"
    /INSDC status="public"
    /Submitter Id="AI3070"
    /broker name="CNAG-CRG, Centre for Genomic Regulation"
    /collection date="2018"
    /geographic location="Spain"
    /host health state="diseased"
    /host="Homo sapiens"
    /isolate="15"
    /isolation source="Hospital Reina Sofia (Cordoba)"
    /sample name="AI3070"
Description:
DNA extracted from AI3070
Accession: SAMEA8158495	ID: 22316997

416: AI3071 DNA
Identifiers: BioSample: SAMEA8158496; SRA: ERS5845264
Organism: Klebsiella pneumoniae
Attributes:
    /ENA first public="2021-10-14"
    /ENA last update="2021-10-14"
    /ENA-CHECKLIST="ERC000028"
    /External Id="SAMEA8158496"
    /INSDC center alias="CNAG-CRG"
    /INSDC center name="CNAG-CRG"
    /INSDC first public="2021-10-14T16:32:57Z"
    /INSDC last update="2021-10-14T16:32:57Z"
    /INSDC status="public"
    /Submitter Id="AI3071"
    /broker name="CNAG-CRG, Centre for Genomic Regulation"
    /collection date="2018"
    /geographic location="Spain"
    /host health state="diseased"
    /host="Homo sapiens"
    /isolate="15"
    /isolation source="Hospital Reina Sofia (Cordoba)"
    /sample name="AI3071"
Description:
DNA extracted from AI3071
Accession: SAMEA8158496	ID: 22316998

417: AN2342 DNA
Identifiers: BioSample: SAMEA8158497; SRA: ERS5845265
Organism: Klebsiella pneumoniae
Attributes:
    /ENA first public="2021-10-14"
    /ENA last update="2021-10-14"
    /ENA-CHECKLIST="ERC000028"
    /External Id="SAMEA8158497"
    /INSDC center alias="CNAG-CRG"
    /INSDC center name="CNAG-CRG"
    /INSDC first public="2021-10-14T16:32:57Z"
    /INSDC last update="2021-10-14T16:32:57Z"
    /INSDC status="public"
    /Submitter Id="AN2342"
    /broker name="CNAG-CRG, Centre for Genomic Regulation"
    /collection date="2018"
    /geographic location="Spain"
    /host health state="diseased"
    /host="Homo sapiens"
    /isolate="147"
    /isolation source="Complejo Hospitalario Universitario de A Coruna (A Coruna)"
    /sample name="AN2342"
Description:
DNA extracted from AN2342
Accession: SAMEA8158497	ID: 22316999

418: AN2343 DNA
Identifiers: BioSample: SAMEA8158498; SRA: ERS5845266
Organism: Klebsiella pneumoniae
Attributes:
    /ENA first public="2021-10-14"
    /ENA last update="2021-10-14"
    /ENA-CHECKLIST="ERC000028"
    /External Id="SAMEA8158498"
    /INSDC center alias="CNAG-CRG"
    /INSDC center name="CNAG-CRG"
    /INSDC first public="2021-10-14T16:32:57Z"
    /INSDC last update="2021-10-14T16:32:57Z"
    /INSDC status="public"
    /Submitter Id="AN2343"
    /broker name="CNAG-CRG, Centre for Genomic Regulation"
    /collection date="2018"
    /geographic location="Spain"
    /host health state="diseased"
    /host="Homo sapiens"
    /isolate="405"
    /isolation source="Complejo Hospitalario Universitario de A Coruna (A Coruna)"
    /sample name="AN2343"
Description:
DNA extracted from AN2343
Accession: SAMEA8158498	ID: 22317000

419: AN2344 DNA
Identifiers: BioSample: SAMEA8158499; SRA: ERS5845267
Organism: Klebsiella pneumoniae
Attributes:
    /ENA first public="2021-10-14"
    /ENA last update="2021-10-14"
    /ENA-CHECKLIST="ERC000028"
    /External Id="SAMEA8158499"
    /INSDC center alias="CNAG-CRG"
    /INSDC center name="CNAG-CRG"
    /INSDC first public="2021-10-14T16:32:57Z"
    /INSDC last update="2021-10-14T16:32:57Z"
    /INSDC status="public"
    /Submitter Id="AN2344"
    /broker name="CNAG-CRG, Centre for Genomic Regulation"
    /collection date="2018"
    /geographic location="Spain"
    /host health state="diseased"
    /host="Homo sapiens"
    /isolate="15"
    /isolation source="Complejo Hospitalario Universitario de A Coruna (A Coruna)"
    /sample name="AN2344"
Description:
DNA extracted from AN2344
Accession: SAMEA8158499	ID: 22317001

420: AN2345 DNA
Identifiers: BioSample: SAMEA8158500; SRA: ERS5845268
Organism: Klebsiella pneumoniae
Attributes:
    /ENA first public="2021-10-14"
    /ENA last update="2021-10-14"
    /ENA-CHECKLIST="ERC000028"
    /External Id="SAMEA8158500"
    /INSDC center alias="CNAG-CRG"
    /INSDC center name="CNAG-CRG"
    /INSDC first public="2021-10-14T16:32:57Z"
    /INSDC last update="2021-10-14T16:32:57Z"
    /INSDC status="public"
    /Submitter Id="AN2345"
    /broker name="CNAG-CRG, Centre for Genomic Regulation"
    /collection date="2018"
    /geographic location="Spain"
    /host health state="diseased"
    /host="Homo sapiens"
    /isolate="11"
    /isolation source="Complejo Hospitalario Universitario de A Coruna (A Coruna)"
    /sample name="AN2345"
Description:
DNA extracted from AN2345
Accession: SAMEA8158500	ID: 22317002

421: AN2346 DNA
Identifiers: BioSample: SAMEA8158501; SRA: ERS5845269
Organism: Klebsiella pneumoniae
Attributes:
    /ENA first public="2021-10-14"
    /ENA last update="2021-10-14"
    /ENA-CHECKLIST="ERC000028"
    /External Id="SAMEA8158501"
    /INSDC center alias="CNAG-CRG"
    /INSDC center name="CNAG-CRG"
    /INSDC first public="2021-10-14T16:32:57Z"
    /INSDC last update="2021-10-14T16:32:57Z"
    /INSDC status="public"
    /Submitter Id="AN2346"
    /broker name="CNAG-CRG, Centre for Genomic Regulation"
    /collection date="2018"
    /geographic location="Spain"
    /host health state="diseased"
    /host="Homo sapiens"
    /isolate="551"
    /isolation source="Complejo Hospitalario Universitario de A Coruna (A Coruna)"
    /sample name="AN2346"
Description:
DNA extracted from AN2346
Accession: SAMEA8158501	ID: 22317003

422: DNA extracted from AN2349
Identifiers: BioSample: SAMEA8158503; SRA: ERS5845271
Organism: Klebsiella pneumoniae
Attributes:
    /ENA first public="2021-10-14"
    /ENA last update="2021-10-14"
    /ENA-CHECKLIST="ERC000028"
    /External Id="SAMEA8158503"
    /INSDC center alias="CNAG-CRG"
    /INSDC center name="CNAG-CRG"
    /INSDC first public="2021-10-14T16:32:57Z"
    /INSDC last update="2021-10-14T16:32:57Z"
    /INSDC status="public"
    /Submitter Id="AN2349"
    /broker name="CNAG-CRG, Centre for Genomic Regulation"
    /collection date="2018"
    /common name="AN2349 DNA"
    /geographic location="Spain"
    /host health state="diseased"
    /host="Homo sapiens"
    /isolate="392"
    /isolation source="2018 (Ceuta)"
    /sample name="AN2349"
Description:
Hospital Universitario de Ceuta
Accession: SAMEA8158503	ID: 22317005

423: Pathogen: clinical or host-associated sample from Klebsiella pneumoniae subsp. pneumoniae
Identifiers: BioSample: SAMN10409888; Sample name: KpvST383_NDM_OXA-48
Organism: Klebsiella pneumoniae subsp. pneumoniae
Attributes:
    /strain="KpvST383_NDM_OXA-48"
    /collected by="Hospital in London"
    /collection date="2018-04-12"
    /geographic location="United Kingdom"
    /host="Homo sapiens"
    /host disease="sepsis"
    /isolation source="blood"
    /latitude and longitude="51.48 N 0.22 W"
    /genotype="ST383"
    /host age="60"
    /host sex="female"
    /sub species="pneumoniae"
Accession: SAMN10409888	ID: 10409888

424: AN2350 DNA
Identifiers: BioSample: SAMEA8158504; SRA: ERS5845272
Organism: Klebsiella pneumoniae
Attributes:
    /ENA first public="2021-10-14"
    /ENA last update="2021-10-14"
    /ENA-CHECKLIST="ERC000028"
    /External Id="SAMEA8158504"
    /INSDC center alias="CNAG-CRG"
    /INSDC center name="CNAG-CRG"
    /INSDC first public="2021-10-14T16:32:57Z"
    /INSDC last update="2021-10-14T16:32:57Z"
    /INSDC status="public"
    /Submitter Id="AN2350"
    /broker name="CNAG-CRG, Centre for Genomic Regulation"
    /collection date="2018"
    /geographic location="Spain"
    /host health state="diseased"
    /host="Homo sapiens"
    /isolate="15"
    /isolation source="Hospital Universitario Lucus Augusti (Lugo)"
    /sample name="AN2350"
Description:
DNA extracted from AN2350
Accession: SAMEA8158504	ID: 22317006

425: Pathogen: clinical or host-associated sample from Klebsiella pneumoniae subsp. pneumoniae
Identifiers: BioSample: SAMN09845872; Sample name: Klebsiella pneumoniae isolate M5
Organism: Klebsiella pneumoniae subsp. pneumoniae
Attributes:
    /strain="Klebsiella pneumoniae"
    /isolate="pneumoniae"
    /collected by="Human host"
    /collection date="2015-12-10"
    /geographic location="Korea: Seoul"
    /host="Homo sapiens"
    /host disease="Hepatocellular carcinoma"
    /isolation source="blood"
    /latitude and longitude="37.498095 N 127.07610 E"
    /sub species="pneumoniae"
Accession: SAMN09845872	ID: 9845872

426: AI3069 DNA
Identifiers: BioSample: SAMEA8158494; SRA: ERS5845262
Organism: Klebsiella pneumoniae
Attributes:
    /ENA first public="2021-10-14"
    /ENA last update="2021-10-14"
    /ENA-CHECKLIST="ERC000028"
    /External Id="SAMEA8158494"
    /INSDC center alias="CNAG-CRG"
    /INSDC center name="CNAG-CRG"
    /INSDC first public="2021-10-14T16:32:57Z"
    /INSDC last update="2021-10-14T16:32:57Z"
    /INSDC status="public"
    /Submitter Id="AI3069"
    /broker name="CNAG-CRG, Centre for Genomic Regulation"
    /collection date="2018"
    /geographic location="Spain"
    /host health state="diseased"
    /host="Homo sapiens"
    /isolate="307"
    /isolation source="Hospital Universitario Valencia Tres cruces (Valencia)"
    /sample name="AI3069"
Description:
DNA extracted from AI3069
Accession: SAMEA8158494	ID: 22316996

427: Pathogen: clinical or host-associated sample from Klebsiella pneumoniae
Identifiers: BioSample: SAMN09729079; Sample name: KpvST101_OXA-48_06_2018
Organism: Klebsiella pneumoniae
Attributes:
    /strain="KpvST101_OXA-48"
    /collected by="Hospital in South East England"
    /collection date="2018-06-02"
    /geographic location="United Kingdom"
    /host="Homo sapiens"
    /host disease="Septicaemia"
    /isolation source="blood"
    /latitude and longitude="51.64 N 0.40 W"
    /genotype="ST101"
    /host age="73"
    /host sex="female"
Accession: SAMN09729079	ID: 9729079

428: AN2356 DNA
Identifiers: BioSample: SAMEA8158509; SRA: ERS5845277
Organism: Klebsiella pneumoniae
Attributes:
    /ENA first public="2021-10-14"
    /ENA last update="2021-10-14"
    /ENA-CHECKLIST="ERC000028"
    /External Id="SAMEA8158509"
    /INSDC center alias="CNAG-CRG"
    /INSDC center name="CNAG-CRG"
    /INSDC first public="2021-10-14T16:32:57Z"
    /INSDC last update="2021-10-14T16:32:57Z"
    /INSDC status="public"
    /Submitter Id="AN2356"
    /broker name="CNAG-CRG, Centre for Genomic Regulation"
    /collection date="2018"
    /geographic location="Spain"
    /host health state="diseased"
    /host="Homo sapiens"
    /isolate="15"
    /isolation source="Hospital Universitario Lucus Augusti (Lugo)"
    /sample name="AN2356"
Description:
DNA extracted from AN2356
Accession: SAMEA8158509	ID: 22317011

429: AN2357 DNA
Identifiers: BioSample: SAMEA8158510; SRA: ERS5845278
Organism: Klebsiella pneumoniae
Attributes:
    /ENA first public="2021-10-14"
    /ENA last update="2021-10-14"
    /ENA-CHECKLIST="ERC000028"
    /External Id="SAMEA8158510"
    /INSDC center alias="CNAG-CRG"
    /INSDC center name="CNAG-CRG"
    /INSDC first public="2021-10-14T16:32:57Z"
    /INSDC last update="2021-10-14T16:32:57Z"
    /INSDC status="public"
    /Submitter Id="AN2357"
    /broker name="CNAG-CRG, Centre for Genomic Regulation"
    /collection date="2018"
    /geographic location="Spain"
    /host health state="diseased"
    /host="Homo sapiens"
    /isolate="15"
    /isolation source="Hospital Universitario Lucus Augusti (Lugo)"
    /sample name="AN2357"
Description:
DNA extracted from AN2357
Accession: SAMEA8158510	ID: 22317012

430: AN2358 DNA
Identifiers: BioSample: SAMEA8158511; SRA: ERS5845279
Organism: Klebsiella pneumoniae
Attributes:
    /ENA first public="2021-10-14"
    /ENA last update="2021-10-14"
    /ENA-CHECKLIST="ERC000028"
    /External Id="SAMEA8158511"
    /INSDC center alias="CNAG-CRG"
    /INSDC center name="CNAG-CRG"
    /INSDC first public="2021-10-14T16:32:57Z"
    /INSDC last update="2021-10-14T16:32:57Z"
    /INSDC status="public"
    /Submitter Id="AN2358"
    /broker name="CNAG-CRG, Centre for Genomic Regulation"
    /collection date="2018"
    /geographic location="Spain"
    /host health state="diseased"
    /host="Homo sapiens"
    /isolate="15"
    /isolation source="Hospital Universitario Lucus Augusti (Lugo)"
    /sample name="AN2358"
Description:
DNA extracted from AN2358
Accession: SAMEA8158511	ID: 22317013

431: AN2361 DNA
Identifiers: BioSample: SAMEA8158512; SRA: ERS5845280
Organism: Klebsiella pneumoniae
Attributes:
    /ENA first public="2021-10-14"
    /ENA last update="2021-10-14"
    /ENA-CHECKLIST="ERC000028"
    /External Id="SAMEA8158512"
    /INSDC center alias="CNAG-CRG"
    /INSDC center name="CNAG-CRG"
    /INSDC first public="2021-10-14T16:32:57Z"
    /INSDC last update="2021-10-14T16:32:57Z"
    /INSDC status="public"
    /Submitter Id="AN2361"
    /broker name="CNAG-CRG, Centre for Genomic Regulation"
    /collection date="2018"
    /geographic location="Spain"
    /host health state="diseased"
    /host="Homo sapiens"
    /isolate="15"
    /isolation source="Hospital Arquitecto Marcide (Ferrol)"
    /sample name="AN2361"
Description:
DNA extracted from AN2361
Accession: SAMEA8158512	ID: 22317014

432: AN2362 DNA
Identifiers: BioSample: SAMEA8158513; SRA: ERS5845281
Organism: Klebsiella pneumoniae
Attributes:
    /ENA first public="2021-10-14"
    /ENA last update="2021-10-14"
    /ENA-CHECKLIST="ERC000028"
    /External Id="SAMEA8158513"
    /INSDC center alias="CNAG-CRG"
    /INSDC center name="CNAG-CRG"
    /INSDC first public="2021-10-14T16:32:57Z"
    /INSDC last update="2021-10-14T16:32:57Z"
    /INSDC status="public"
    /Submitter Id="AN2362"
    /broker name="CNAG-CRG, Centre for Genomic Regulation"
    /collection date="2018"
    /geographic location="Spain"
    /host health state="diseased"
    /host="Homo sapiens"
    /isolate="11"
    /isolation source="Hospital Arquitecto Marcide (Ferrol)"
    /sample name="AN2362"
Description:
DNA extracted from AN2362
Accession: SAMEA8158513	ID: 22317015

433: Beta-lactamase sample from Klebsiella pneumoniae
Identifiers: BioSample: SAMN06200239; Sample name: DT12
Organism: Klebsiella pneumoniae
Attributes:
    /beta-lactamase family="CTX-M"
    /carbapenemase="yes"
    /EDTA inhibitor tested="yes"
    /collection date="2016-03-29"
    /geographic location="Germany: Hamburg"
    /host="Homo sapiens"
    /isolation source="central venous catheter"
    /strain="DT12"
Accession: SAMN06200239	ID: 6200239

434: Pathogen: clinical or host-associated sample from Klebsiella pneumoniae oxa48 positive
Identifiers: BioSample: SAMN05412810; Sample name: Kp_Goe_39795
Organism: Klebsiella pneumoniae
Attributes:
    /collected by="Andreas Erich Zautner"
    /collection date="2014-09-23"
    /geographic location="Germany: Goettingen"
    /host="Homo sapiens"
    /host disease="pneumonia"
    /isolation source="tracheal secretion"
    /latitude and longitude="51.53919016 N 9.91156249 E"
    /genotype="MLST ST15"
    /host age="53"
    /host description="German citizen"
    /host sex="male"
    /culture collection="DSM:103697"
    /strain="Kp_Goe_39795"
Description:
Klebsiella pneumoniae isolate, oxa48 positive, isolated from a patient suffering from pneumonia
Accession: SAMN05412810	ID: 5412810

435: Klebsiella pneumoniae str. INF281
Identifiers: BioSample: SAMEA3357277; SRA: ERS711106
Organism: Klebsiella pneumoniae
Attributes:
    /ENA first public="2015-09-08"
    /ENA-CHECKLIST="ERC000011"
    /ENA-LAST-UPDATE="2023-06-13"
    /External Id="SAMEA3357277"
    /INSDC center alias="SC"
    /INSDC center name="Wellcome Sanger Institute"
    /INSDC first public="2015-09-08T09:44:07Z"
    /INSDC last update="2023-06-13T16:39:57Z"
    /INSDC status="public"
    /Submitter Id="INF281-sc-2280206"
    /collection date="2014-01"
    /geographic location="Australia"
    /geographic location="Australia"
    /geographic location (region and locality)="Melbourne"
    /host="Homo sapiens"
    /host health state="diseased"
    /isolate="INF281"
    /isolation source="wound swab"
    /latitude and longitude="-37.8462/144.10447"
    /sample name="INF281-sc-2280206"
    /scientific_name="Klebsiella pneumoniae"
    /serovar="unknown"
    /strain="INF281"
Accession: SAMEA3357277	ID: 4042730

436: Klebsiella pneumoniae str. INF299
Identifiers: BioSample: SAMEA3357155; SRA: ERS710984
Organism: Klebsiella pneumoniae
Attributes:
    /ENA first public="2015-09-08"
    /ENA-CHECKLIST="ERC000011"
    /ENA-LAST-UPDATE="2023-06-13"
    /External Id="SAMEA3357155"
    /INSDC center alias="SC"
    /INSDC center name="Wellcome Sanger Institute"
    /INSDC first public="2015-09-08T09:44:11Z"
    /INSDC last update="2023-06-13T16:39:56Z"
    /INSDC status="public"
    /Submitter Id="INF299-sc-2280084"
    /collection date="2014-02"
    /geographic location="Australia"
    /geographic location="Australia"
    /geographic location (region and locality)="Melbourne"
    /host="Homo sapiens"
    /host health state="diseased"
    /isolate="INF299"
    /isolation source="tissue"
    /latitude and longitude="-37.8462/144.10202"
    /sample name="INF299-sc-2280084"
    /scientific_name="Klebsiella pneumoniae"
    /serovar="unknown"
    /strain="INF299"
Accession: SAMEA3357155	ID: 4042663

437: AI3034 DNA
Identifiers: BioSample: SAMEA8158466; SRA: ERS5845234
Organism: Klebsiella pneumoniae
Attributes:
    /ENA first public="2021-10-14"
    /ENA last update="2021-10-14"
    /ENA-CHECKLIST="ERC000028"
    /External Id="SAMEA8158466"
    /INSDC center alias="CNAG-CRG"
    /INSDC center name="CNAG-CRG"
    /INSDC first public="2021-10-14T16:32:57Z"
    /INSDC last update="2021-10-14T16:32:57Z"
    /INSDC status="public"
    /Submitter Id="AI3034"
    /broker name="CNAG-CRG, Centre for Genomic Regulation"
    /collection date="2018"
    /geographic location="Spain"
    /host health state="diseased"
    /host="Homo sapiens"
    /isolate="4387"
    /isolation source="Hospital Universitario Central de Asturias (Oviedo)"
    /sample name="AI3034"
Description:
DNA extracted from AI3034
Accession: SAMEA8158466	ID: 22316968

438: AI2907 DNA
Identifiers: BioSample: SAMEA8158446; SRA: ERS5845214
Organism: Klebsiella pneumoniae
Attributes:
    /ENA first public="2021-10-14"
    /ENA last update="2021-10-14"
    /ENA-CHECKLIST="ERC000028"
    /External Id="SAMEA8158446"
    /INSDC center alias="CNAG-CRG"
    /INSDC center name="CNAG-CRG"
    /INSDC first public="2021-10-14T16:32:57Z"
    /INSDC last update="2021-10-14T16:32:57Z"
    /INSDC status="public"
    /Submitter Id="AI2907"
    /broker name="CNAG-CRG, Centre for Genomic Regulation"
    /collection date="2018"
    /geographic location="Spain"
    /host health state="diseased"
    /host="Homo sapiens"
    /isolate="5001"
    /isolation source="Hospital Universitario La Princesa (Madrid)"
    /sample name="AI2907"
Description:
DNA extracted from AI2907
Accession: SAMEA8158446	ID: 22316948

439: AI2908 DNA
Identifiers: BioSample: SAMEA8158447; SRA: ERS5845215
Organism: Klebsiella pneumoniae
Attributes:
    /ENA first public="2021-10-14"
    /ENA last update="2021-10-14"
    /ENA-CHECKLIST="ERC000028"
    /External Id="SAMEA8158447"
    /INSDC center alias="CNAG-CRG"
    /INSDC center name="CNAG-CRG"
    /INSDC first public="2021-10-14T16:32:57Z"
    /INSDC last update="2021-10-14T16:32:57Z"
    /INSDC status="public"
    /Submitter Id="AI2908"
    /broker name="CNAG-CRG, Centre for Genomic Regulation"
    /collection date="2018"
    /geographic location="Spain"
    /host health state="diseased"
    /host="Homo sapiens"
    /isolate="39"
    /isolation source="Hospital Universitario La Princesa (Madrid)"
    /sample name="AI2908"
Description:
DNA extracted from AI2908
Accession: SAMEA8158447	ID: 22316949

440: Pathogen: clinical or host-associated sample from Klebsiella pneumoniae
Identifiers: BioSample: SAMN13153761; Sample name: P-200
Organism: Klebsiella pneumoniae
Attributes:
    /strain="CriePir200"
    /collected by="Pir Nat Surg Centre"
    /collection date="2018"
    /geographic location="Russia: Moscow"
    /host="Homo sapiens"
    /host disease="NA"
    /isolation source="sputum"
    /latitude and longitude="55.76 N 37.62 E"
Accession: SAMN13153761	ID: 13153761

441: AI2911 DNA
Identifiers: BioSample: SAMEA8158450; SRA: ERS5845218
Organism: Klebsiella pneumoniae
Attributes:
    /ENA first public="2021-10-14"
    /ENA last update="2021-10-14"
    /ENA-CHECKLIST="ERC000028"
    /External Id="SAMEA8158450"
    /INSDC center alias="CNAG-CRG"
    /INSDC center name="CNAG-CRG"
    /INSDC first public="2021-10-14T16:32:57Z"
    /INSDC last update="2021-10-14T16:32:57Z"
    /INSDC status="public"
    /Submitter Id="AI2911"
    /broker name="CNAG-CRG, Centre for Genomic Regulation"
    /collection date="2018"
    /geographic location="Spain"
    /host health state="diseased"
    /host="Homo sapiens"
    /isolate="392"
    /isolation source="Hospital Universitario La Princesa (Madrid)"
    /sample name="AI2911"
Description:
DNA extracted from AI2911
Accession: SAMEA8158450	ID: 22316952

442: AI2912 DNA
Identifiers: BioSample: SAMEA8158451; SRA: ERS5845219
Organism: Klebsiella pneumoniae
Attributes:
    /ENA first public="2021-10-14"
    /ENA last update="2021-10-14"
    /ENA-CHECKLIST="ERC000028"
    /External Id="SAMEA8158451"
    /INSDC center alias="CNAG-CRG"
    /INSDC center name="CNAG-CRG"
    /INSDC first public="2021-10-14T16:32:57Z"
    /INSDC last update="2021-10-14T16:32:57Z"
    /INSDC status="public"
    /Submitter Id="AI2912"
    /broker name="CNAG-CRG, Centre for Genomic Regulation"
    /collection date="2018"
    /geographic location="Spain"
    /host health state="diseased"
    /host="Homo sapiens"
    /isolate="392"
    /isolation source="Hospital Universitario La Princesa (Madrid)"
    /sample name="AI2912"
Description:
DNA extracted from AI2912
Accession: SAMEA8158451	ID: 22316953

443: AI2917 DNA
Identifiers: BioSample: SAMEA8158456; SRA: ERS5845224
Organism: Klebsiella pneumoniae
Attributes:
    /ENA first public="2021-10-14"
    /ENA last update="2021-10-14"
    /ENA-CHECKLIST="ERC000028"
    /External Id="SAMEA8158456"
    /INSDC center alias="CNAG-CRG"
    /INSDC center name="CNAG-CRG"
    /INSDC first public="2021-10-14T16:32:57Z"
    /INSDC last update="2021-10-14T16:32:57Z"
    /INSDC status="public"
    /Submitter Id="AI2917"
    /broker name="CNAG-CRG, Centre for Genomic Regulation"
    /collection date="2018"
    /geographic location="Spain"
    /host health state="diseased"
    /host="Homo sapiens"
    /isolate="392"
    /isolation source="Hospital Universitario La Princesa (Madrid)"
    /sample name="AI2917"
Description:
DNA extracted from AI2917
Accession: SAMEA8158456	ID: 22316958

444: AI2920 DNA
Identifiers: BioSample: SAMEA8158459; SRA: ERS5845227
Organism: Klebsiella pneumoniae
Attributes:
    /ENA first public="2021-10-14"
    /ENA last update="2021-10-14"
    /ENA-CHECKLIST="ERC000028"
    /External Id="SAMEA8158459"
    /INSDC center alias="CNAG-CRG"
    /INSDC center name="CNAG-CRG"
    /INSDC first public="2021-10-14T16:32:57Z"
    /INSDC last update="2021-10-14T16:32:57Z"
    /INSDC status="public"
    /Submitter Id="AI2920"
    /broker name="CNAG-CRG, Centre for Genomic Regulation"
    /collection date="2018"
    /geographic location="Spain"
    /host health state="diseased"
    /host="Homo sapiens"
    /isolate="392"
    /isolation source="Hospital Universitario La Princesa (Madrid)"
    /sample name="AI2920"
Description:
DNA extracted from AI2920
Accession: SAMEA8158459	ID: 22316961

445: AI2921 DNA
Identifiers: BioSample: SAMEA8158460; SRA: ERS5845228
Organism: Klebsiella pneumoniae
Attributes:
    /ENA first public="2021-10-14"
    /ENA last update="2021-10-14"
    /ENA-CHECKLIST="ERC000028"
    /External Id="SAMEA8158460"
    /INSDC center alias="CNAG-CRG"
    /INSDC center name="CNAG-CRG"
    /INSDC first public="2021-10-14T16:32:57Z"
    /INSDC last update="2021-10-14T16:32:57Z"
    /INSDC status="public"
    /Submitter Id="AI2921"
    /broker name="CNAG-CRG, Centre for Genomic Regulation"
    /collection date="2018"
    /geographic location="Spain"
    /host health state="diseased"
    /host="Homo sapiens"
    /isolate="405"
    /isolation source="Hospital Universitario La Princesa (Madrid)"
    /sample name="AI2921"
Description:
DNA extracted from AI2921
Accession: SAMEA8158460	ID: 22316962

446: AI2922 DNA
Identifiers: BioSample: SAMEA8158461; SRA: ERS5845229
Organism: Klebsiella pneumoniae
Attributes:
    /ENA first public="2021-10-14"
    /ENA last update="2021-10-14"
    /ENA-CHECKLIST="ERC000028"
    /External Id="SAMEA8158461"
    /INSDC center alias="CNAG-CRG"
    /INSDC center name="CNAG-CRG"
    /INSDC first public="2021-10-14T16:32:57Z"
    /INSDC last update="2021-10-14T16:32:57Z"
    /INSDC status="public"
    /Submitter Id="AI2922"
    /broker name="CNAG-CRG, Centre for Genomic Regulation"
    /collection date="2018"
    /geographic location="Spain"
    /host health state="diseased"
    /host="Homo sapiens"
    /isolate="11"
    /isolation source="Hospital Universitario La Princesa (Madrid)"
    /sample name="AI2922"
Description:
DNA extracted from AI2922
Accession: SAMEA8158461	ID: 22316963

447: AI2923 DNA
Identifiers: BioSample: SAMEA8158462; SRA: ERS5845230
Organism: Klebsiella pneumoniae
Attributes:
    /ENA first public="2021-10-14"
    /ENA last update="2021-10-14"
    /ENA-CHECKLIST="ERC000028"
    /External Id="SAMEA8158462"
    /INSDC center alias="CNAG-CRG"
    /INSDC center name="CNAG-CRG"
    /INSDC first public="2021-10-14T16:32:57Z"
    /INSDC last update="2021-10-14T16:32:57Z"
    /INSDC status="public"
    /Submitter Id="AI2923"
    /broker name="CNAG-CRG, Centre for Genomic Regulation"
    /collection date="2018"
    /geographic location="Spain"
    /host health state="diseased"
    /host="Homo sapiens"
    /isolate="392"
    /isolation source="Hospital Universitario La Princesa (Madrid)"
    /sample name="AI2923"
Description:
DNA extracted from AI2923
Accession: SAMEA8158462	ID: 22316964

448: AN2337 DNA
Identifiers: BioSample: SAMEA8158465; SRA: ERS5845233
Organism: Klebsiella pneumoniae
Attributes:
    /ENA first public="2021-10-14"
    /ENA last update="2021-10-14"
    /ENA-CHECKLIST="ERC000028"
    /External Id="SAMEA8158465"
    /INSDC center alias="CNAG-CRG"
    /INSDC center name="CNAG-CRG"
    /INSDC first public="2021-10-14T16:32:57Z"
    /INSDC last update="2021-10-14T16:32:57Z"
    /INSDC status="public"
    /Submitter Id="AN2337"
    /broker name="CNAG-CRG, Centre for Genomic Regulation"
    /collection date="2018"
    /geographic location="Spain"
    /host health state="diseased"
    /host="Homo sapiens"
    /isolate="147"
    /isolation source="Hospital Universitario Central de Asturias (Oviedo)"
    /sample name="AN2337"
Description:
DNA extracted from AN2337
Accession: SAMEA8158465	ID: 22316967

449: AI2906 DNA
Identifiers: BioSample: SAMEA8158445; SRA: ERS5845213
Organism: Klebsiella pneumoniae
Attributes:
    /ENA first public="2021-10-14"
    /ENA last update="2021-10-14"
    /ENA-CHECKLIST="ERC000028"
    /External Id="SAMEA8158445"
    /INSDC center alias="CNAG-CRG"
    /INSDC center name="CNAG-CRG"
    /INSDC first public="2021-10-14T16:32:57Z"
    /INSDC last update="2021-10-14T16:32:57Z"
    /INSDC status="public"
    /Submitter Id="AI2906"
    /broker name="CNAG-CRG, Centre for Genomic Regulation"
    /collection date="2018"
    /geographic location="Spain"
    /host health state="diseased"
    /host="Homo sapiens"
    /isolate="392"
    /isolation source="Hospital Universitario La Princesa (Madrid)"
    /sample name="AI2906"
Description:
DNA extracted from AI2906
Accession: SAMEA8158445	ID: 22316947

450: AI3035 DNA
Identifiers: BioSample: SAMEA8158467; SRA: ERS5845235
Organism: Klebsiella pneumoniae
Attributes:
    /ENA first public="2021-10-14"
    /ENA last update="2021-10-14"
    /ENA-CHECKLIST="ERC000028"
    /External Id="SAMEA8158467"
    /INSDC center alias="CNAG-CRG"
    /INSDC center name="CNAG-CRG"
    /INSDC first public="2021-10-14T16:32:57Z"
    /INSDC last update="2021-10-14T16:32:57Z"
    /INSDC status="public"
    /Submitter Id="AI3035"
    /broker name="CNAG-CRG, Centre for Genomic Regulation"
    /collection date="2018"
    /geographic location="Spain"
    /host health state="diseased"
    /host="Homo sapiens"
    /isolate="147"
    /isolation source="Hospital Universitario Central de Asturias (Oviedo)"
    /sample name="AI3035"
Description:
DNA extracted from AI3035
Accession: SAMEA8158467	ID: 22316969


451: AI3036 DNA
Identifiers: BioSample: SAMEA8158468; SRA: ERS5845236
Organism: Klebsiella pneumoniae
Attributes:
    /ENA first public="2021-10-14"
    /ENA last update="2021-10-14"
    /ENA-CHECKLIST="ERC000028"
    /External Id="SAMEA8158468"
    /INSDC center alias="CNAG-CRG"
    /INSDC center name="CNAG-CRG"
    /INSDC first public="2021-10-14T16:32:57Z"
    /INSDC last update="2021-10-14T16:32:57Z"
    /INSDC status="public"
    /Submitter Id="AI3036"
    /broker name="CNAG-CRG, Centre for Genomic Regulation"
    /collection date="2018"
    /geographic location="Spain"
    /host health state="diseased"
    /host="Homo sapiens"
    /isolate="326"
    /isolation source="Hospital Universitario Central de Asturias (Oviedo)"
    /sample name="AI3036"
Description:
DNA extracted from AI3036
Accession: SAMEA8158468	ID: 22316970

452: AI3037 DNA
Identifiers: BioSample: SAMEA8158469; SRA: ERS5845237
Organism: Klebsiella pneumoniae
Attributes:
    /ENA first public="2021-10-14"
    /ENA last update="2021-10-14"
    /ENA-CHECKLIST="ERC000028"
    /External Id="SAMEA8158469"
    /INSDC center alias="CNAG-CRG"
    /INSDC center name="CNAG-CRG"
    /INSDC first public="2021-10-14T16:32:57Z"
    /INSDC last update="2021-10-14T16:32:57Z"
    /INSDC status="public"
    /Submitter Id="AI3037"
    /broker name="CNAG-CRG, Centre for Genomic Regulation"
    /collection date="2018"
    /geographic location="Spain"
    /host health state="diseased"
    /host="Homo sapiens"
    /isolate="147"
    /isolation source="Hospital Universitario Central de Asturias (Oviedo)"
    /sample name="AI3037"
Description:
DNA extracted from AI3037
Accession: SAMEA8158469	ID: 22316971

453: AI3039 DNA
Identifiers: BioSample: SAMEA8158471; SRA: ERS5845239
Organism: Klebsiella pneumoniae
Attributes:
    /ENA first public="2021-10-14"
    /ENA last update="2021-10-14"
    /ENA-CHECKLIST="ERC000028"
    /External Id="SAMEA8158471"
    /INSDC center alias="CNAG-CRG"
    /INSDC center name="CNAG-CRG"
    /INSDC first public="2021-10-14T16:32:57Z"
    /INSDC last update="2021-10-14T16:32:57Z"
    /INSDC status="public"
    /Submitter Id="AI3039"
    /broker name="CNAG-CRG, Centre for Genomic Regulation"
    /collection date="2018"
    /geographic location="Spain"
    /host health state="diseased"
    /host="Homo sapiens"
    /isolate="307"
    /isolation source="Hospital de Guadalajara (Guadalajara)"
    /sample name="AI3039"
Description:
DNA extracted from AI3039
Accession: SAMEA8158471	ID: 22316973

454: AI3040 DNA
Identifiers: BioSample: SAMEA8158472; SRA: ERS5845240
Organism: Klebsiella pneumoniae
Attributes:
    /ENA first public="2021-10-14"
    /ENA last update="2021-10-14"
    /ENA-CHECKLIST="ERC000028"
    /External Id="SAMEA8158472"
    /INSDC center alias="CNAG-CRG"
    /INSDC center name="CNAG-CRG"
    /INSDC first public="2021-10-14T16:32:57Z"
    /INSDC last update="2021-10-14T16:32:57Z"
    /INSDC status="public"
    /Submitter Id="AI3040"
    /broker name="CNAG-CRG, Centre for Genomic Regulation"
    /collection date="2018"
    /geographic location="Spain"
    /host health state="diseased"
    /host="Homo sapiens"
    /isolate="307"
    /isolation source="Hospital de Guadalajara (Guadalajara)"
    /sample name="AI3040"
Description:
DNA extracted from AI3040
Accession: SAMEA8158472	ID: 22316974

455: AI3041 DNA
Identifiers: BioSample: SAMEA8158473; SRA: ERS5845241
Organism: Klebsiella pneumoniae
Attributes:
    /ENA first public="2021-10-14"
    /ENA last update="2021-10-14"
    /ENA-CHECKLIST="ERC000028"
    /External Id="SAMEA8158473"
    /INSDC center alias="CNAG-CRG"
    /INSDC center name="CNAG-CRG"
    /INSDC first public="2021-10-14T16:32:57Z"
    /INSDC last update="2021-10-14T16:32:57Z"
    /INSDC status="public"
    /Submitter Id="AI3041"
    /broker name="CNAG-CRG, Centre for Genomic Regulation"
    /collection date="2018"
    /geographic location="Spain"
    /host health state="diseased"
    /host="Homo sapiens"
    /isolate="307"
    /isolation source="Hospital de Guadalajara (Guadalajara)"
    /sample name="AI3041"
Description:
DNA extracted from AI3041
Accession: SAMEA8158473	ID: 22316975

456: AI3062 DNA
Identifiers: BioSample: SAMEA8158490; SRA: ERS5845258
Organism: Klebsiella pneumoniae
Attributes:
    /ENA first public="2021-10-14"
    /ENA last update="2021-10-14"
    /ENA-CHECKLIST="ERC000028"
    /External Id="SAMEA8158490"
    /INSDC center alias="CNAG-CRG"
    /INSDC center name="CNAG-CRG"
    /INSDC first public="2021-10-14T16:32:57Z"
    /INSDC last update="2021-10-14T16:32:57Z"
    /INSDC status="public"
    /Submitter Id="AI3062"
    /broker name="CNAG-CRG, Centre for Genomic Regulation"
    /collection date="2018"
    /geographic location="Spain"
    /host health state="diseased"
    /host="Homo sapiens"
    /isolate="5000"
    /isolation source="Hospital Universitario Marques de Valdecilla (Santander)"
    /sample name="AI3062"
Description:
DNA extracted from AI3062
Accession: SAMEA8158490	ID: 22316992

457: AI3063 DNA
Identifiers: BioSample: SAMEA8158491; SRA: ERS5845259
Organism: Klebsiella pneumoniae
Attributes:
    /ENA first public="2021-10-14"
    /ENA last update="2021-10-14"
    /ENA-CHECKLIST="ERC000028"
    /External Id="SAMEA8158491"
    /INSDC center alias="CNAG-CRG"
    /INSDC center name="CNAG-CRG"
    /INSDC first public="2021-10-14T16:32:57Z"
    /INSDC last update="2021-10-14T16:32:57Z"
    /INSDC status="public"
    /Submitter Id="AI3063"
    /broker name="CNAG-CRG, Centre for Genomic Regulation"
    /collection date="2018"
    /geographic location="Spain"
    /host health state="diseased"
    /host="Homo sapiens"
    /isolate="5000"
    /isolation source="Hospital Universitario Marques de Valdecilla (Santander)"
    /sample name="AI3063"
Description:
DNA extracted from AI3063
Accession: SAMEA8158491	ID: 22316993

458: AI3064 DNA
Identifiers: BioSample: SAMEA8158492; SRA: ERS5845260
Organism: Klebsiella pneumoniae
Attributes:
    /ENA first public="2021-10-14"
    /ENA last update="2021-10-14"
    /ENA-CHECKLIST="ERC000028"
    /External Id="SAMEA8158492"
    /INSDC center alias="CNAG-CRG"
    /INSDC center name="CNAG-CRG"
    /INSDC first public="2021-10-14T16:32:57Z"
    /INSDC last update="2021-10-14T16:32:57Z"
    /INSDC status="public"
    /Submitter Id="AI3064"
    /broker name="CNAG-CRG, Centre for Genomic Regulation"
    /collection date="2018"
    /geographic location="Spain"
    /host health state="diseased"
    /host="Homo sapiens"
    /isolate="307"
    /isolation source="Clinica Universitaria de Navarra (Navarra)"
    /sample name="AI3064"
Description:
DNA extracted from AI3064
Accession: SAMEA8158492	ID: 22316994

459: AI3067 DNA
Identifiers: BioSample: SAMEA8158493; SRA: ERS5845261
Organism: Klebsiella pneumoniae
Attributes:
    /ENA first public="2021-10-14"
    /ENA last update="2021-10-14"
    /ENA-CHECKLIST="ERC000028"
    /External Id="SAMEA8158493"
    /INSDC center alias="CNAG-CRG"
    /INSDC center name="CNAG-CRG"
    /INSDC first public="2021-10-14T16:32:57Z"
    /INSDC last update="2021-10-14T16:32:57Z"
    /INSDC status="public"
    /Submitter Id="AI3067"
    /broker name="CNAG-CRG, Centre for Genomic Regulation"
    /collection date="2018"
    /geographic location="Spain"
    /host health state="diseased"
    /host="Homo sapiens"
    /isolate="15"
    /isolation source="Hospital Universitario Valencia Tres cruces (Valencia)"
    /sample name="AI3067"
Description:
DNA extracted from AI3067
Accession: SAMEA8158493	ID: 22316995

460: AI2678 DNA
Identifiers: BioSample: SAMEA7962758; SRA: ERS5649905
Organism: Klebsiella pneumoniae
Attributes:
    /ENA first public="2021-10-14"
    /ENA last update="2021-10-14"
    /ENA-CHECKLIST="ERC000028"
    /External Id="SAMEA7962758"
    /INSDC center alias="CNAG-CRG"
    /INSDC center name="CNAG-CRG"
    /INSDC first public="2021-10-14T16:32:54Z"
    /INSDC last update="2021-10-14T16:32:54Z"
    /INSDC status="public"
    /Submitter Id="AI2678"
    /broker name="CNAG-CRG, Centre for Genomic Regulation"
    /collection date="2018"
    /geographic location="Spain"
    /host health state="diseased"
    /host="Homo sapiens"
    /isolate="147"
    /isolation source="Hospital Universitario Central de Asturias (Oviedo)"
    /sample name="AI2678"
Description:
DNA extracted from AI2678
Accession: SAMEA7962758	ID: 22316677

461: AI2641 DNA
Identifiers: BioSample: SAMEA7853253; SRA: ERS5599732
Organism: Klebsiella pneumoniae
Attributes:
    /ENA first public="2021-10-14"
    /ENA last update="2021-10-14"
    /ENA-CHECKLIST="ERC000028"
    /External Id="SAMEA7853253"
    /INSDC center alias="CNAG-CRG"
    /INSDC center name="CNAG-CRG"
    /INSDC first public="2021-10-14T16:32:53Z"
    /INSDC last update="2021-10-14T16:32:53Z"
    /INSDC status="public"
    /Submitter Id="AI2641"
    /broker name="CNAG-CRG, Centre for Genomic Regulation"
    /collection date="2018"
    /geographic location="Spain"
    /host health state="diseased"
    /host="Homo sapiens"
    /isolate="392"
    /isolation source="Hospital Clinic (Barcelona)"
    /sample name="AI2641"
Description:
DNA extracted from AI2641
Accession: SAMEA7853253	ID: 22316606

462: AH0327 DNA
Identifiers: BioSample: SAMEA7853255; SRA: ERS5599734
Organism: Klebsiella pneumoniae
Attributes:
    /ENA first public="2021-10-14"
    /ENA last update="2021-10-14"
    /ENA-CHECKLIST="ERC000028"
    /External Id="SAMEA7853255"
    /INSDC center alias="CNAG-CRG"
    /INSDC center name="CNAG-CRG"
    /INSDC first public="2021-10-14T16:32:53Z"
    /INSDC last update="2021-10-14T16:32:53Z"
    /INSDC status="public"
    /Submitter Id="AH0327"
    /broker name="CNAG-CRG, Centre for Genomic Regulation"
    /collection date="2018"
    /geographic location="Spain"
    /host health state="diseased"
    /host="Homo sapiens"
    /isolate="392"
    /isolation source="Hospital Clinic (Barcelona)"
    /sample name="AH0327"
Description:
DNA extracted from AH0327
Accession: SAMEA7853255	ID: 22316608

463: AH0330 DNA
Identifiers: BioSample: SAMEA7853271; SRA: ERS5599750
Organism: Klebsiella pneumoniae
Attributes:
    /ENA first public="2021-10-14"
    /ENA last update="2021-10-14"
    /ENA-CHECKLIST="ERC000028"
    /External Id="SAMEA7853271"
    /INSDC center alias="CNAG-CRG"
    /INSDC center name="CNAG-CRG"
    /INSDC first public="2021-10-14T16:32:53Z"
    /INSDC last update="2021-10-14T16:32:53Z"
    /INSDC status="public"
    /Submitter Id="AH0330"
    /broker name="CNAG-CRG, Centre for Genomic Regulation"
    /collection date="2018"
    /geographic location="Spain"
    /host health state="diseased"
    /host="Homo sapiens"
    /isolate="15"
    /isolation source="Hospital Universitario Central de Asturias (Oviedo)"
    /sample name="AH0330"
Description:
DNA extracted from AH0330
Accession: SAMEA7853271	ID: 22316625

464: AH0331 DNA
Identifiers: BioSample: SAMEA7853272; SRA: ERS5599751
Organism: Klebsiella pneumoniae
Attributes:
    /ENA first public="2021-10-14"
    /ENA last update="2021-10-14"
    /ENA-CHECKLIST="ERC000028"
    /External Id="SAMEA7853272"
    /INSDC center alias="CNAG-CRG"
    /INSDC center name="CNAG-CRG"
    /INSDC first public="2021-10-14T16:32:53Z"
    /INSDC last update="2021-10-14T16:32:53Z"
    /INSDC status="public"
    /Submitter Id="AH0331"
    /broker name="CNAG-CRG, Centre for Genomic Regulation"
    /collection date="2018"
    /geographic location="Spain"
    /host health state="diseased"
    /host="Homo sapiens"
    /isolate="104"
    /isolation source="Hospital de Guadalajara (Guadalajara)"
    /sample name="AH0331"
Description:
DNA extracted from AH0331
Accession: SAMEA7853272	ID: 22316626

465: AI2607 DNA
Identifiers: BioSample: SAMEA7962727; SRA: ERS5649874
Organism: Klebsiella pneumoniae
Attributes:
    /ENA first public="2021-10-14"
    /ENA last update="2021-10-14"
    /ENA-CHECKLIST="ERC000028"
    /External Id="SAMEA7962727"
    /INSDC center alias="CNAG-CRG"
    /INSDC center name="CNAG-CRG"
    /INSDC first public="2021-10-14T16:32:54Z"
    /INSDC last update="2021-10-14T16:32:54Z"
    /INSDC status="public"
    /Submitter Id="AI2607"
    /broker name="CNAG-CRG, Centre for Genomic Regulation"
    /collection date="2018"
    /geographic location="Spain"
    /host health state="diseased"
    /host="Homo sapiens"
    /isolate="392"
    /isolation source="Hospital Universitario Gregorio Maranon (Madrid)"
    /sample name="AI2607"
Description:
DNA extracted from AI2607
Accession: SAMEA7962727	ID: 22316644

466: AI2612 DNA
Identifiers: BioSample: SAMEA7962731; SRA: ERS5649878
Organism: Klebsiella pneumoniae
Attributes:
    /ENA first public="2021-10-14"
    /ENA last update="2021-10-14"
    /ENA-CHECKLIST="ERC000028"
    /External Id="SAMEA7962731"
    /INSDC center alias="CNAG-CRG"
    /INSDC center name="CNAG-CRG"
    /INSDC first public="2021-10-14T16:32:54Z"
    /INSDC last update="2021-10-14T16:32:54Z"
    /INSDC status="public"
    /Submitter Id="AI2612"
    /broker name="CNAG-CRG, Centre for Genomic Regulation"
    /collection date="2018"
    /geographic location="Spain"
    /host health state="diseased"
    /host="Homo sapiens"
    /isolate="15"
    /isolation source="Hospital Arquitecto Marcide (Ferrol)"
    /sample name="AI2612"
Description:
DNA extracted from AI2612
Accession: SAMEA7962731	ID: 22316648

467: AI2664 DNA
Identifiers: BioSample: SAMEA7962744; SRA: ERS5649891
Organism: Klebsiella pneumoniae
Attributes:
    /ENA first public="2021-10-14"
    /ENA last update="2021-10-14"
    /ENA-CHECKLIST="ERC000028"
    /External Id="SAMEA7962744"
    /INSDC center alias="CNAG-CRG"
    /INSDC center name="CNAG-CRG"
    /INSDC first public="2021-10-14T16:32:54Z"
    /INSDC last update="2021-10-14T16:32:54Z"
    /INSDC status="public"
    /Submitter Id="AI2664"
    /broker name="CNAG-CRG, Centre for Genomic Regulation"
    /collection date="2018"
    /geographic location="Spain"
    /host health state="diseased"
    /host="Homo sapiens"
    /isolate="147"
    /isolation source="Hospital Universitario Central de Asturias (Oviedo)"
    /sample name="AI2664"
Description:
DNA extracted from AI2664
Accession: SAMEA7962744	ID: 22316662

468: AI2665 DNA
Identifiers: BioSample: SAMEA7962745; SRA: ERS5649892
Organism: Klebsiella pneumoniae
Attributes:
    /ENA first public="2021-10-14"
    /ENA last update="2021-10-14"
    /ENA-CHECKLIST="ERC000028"
    /External Id="SAMEA7962745"
    /INSDC center alias="CNAG-CRG"
    /INSDC center name="CNAG-CRG"
    /INSDC first public="2021-10-14T16:32:54Z"
    /INSDC last update="2021-10-14T16:32:54Z"
    /INSDC status="public"
    /Submitter Id="AI2665"
    /broker name="CNAG-CRG, Centre for Genomic Regulation"
    /collection date="2018"
    /geographic location="Spain"
    /host health state="diseased"
    /host="Homo sapiens"
    /isolate="15"
    /isolation source="Hospital Universitario Central de Asturias (Oviedo)"
    /sample name="AI2665"
Description:
DNA extracted from AI2665
Accession: SAMEA7962745	ID: 22316663

469: AI2667 DNA
Identifiers: BioSample: SAMEA7962747; SRA: ERS5649894
Organism: Klebsiella pneumoniae
Attributes:
    /ENA first public="2021-10-14"
    /ENA last update="2021-10-14"
    /ENA-CHECKLIST="ERC000028"
    /External Id="SAMEA7962747"
    /INSDC center alias="CNAG-CRG"
    /INSDC center name="CNAG-CRG"
    /INSDC first public="2021-10-14T16:32:54Z"
    /INSDC last update="2021-10-14T16:32:54Z"
    /INSDC status="public"
    /Submitter Id="AI2667"
    /broker name="CNAG-CRG, Centre for Genomic Regulation"
    /collection date="2018"
    /geographic location="Spain"
    /host health state="diseased"
    /host="Homo sapiens"
    /isolate="485"
    /isolation source="Hospital Universitario Central de Asturias (Oviedo)"
    /sample name="AI2667"
Description:
DNA extracted from AI2667
Accession: SAMEA7962747	ID: 22316665

470: AI2669 DNA
Identifiers: BioSample: SAMEA7962749; SRA: ERS5649896
Organism: Klebsiella pneumoniae
Attributes:
    /ENA first public="2021-10-14"
    /ENA last update="2021-10-14"
    /ENA-CHECKLIST="ERC000028"
    /External Id="SAMEA7962749"
    /INSDC center alias="CNAG-CRG"
    /INSDC center name="CNAG-CRG"
    /INSDC first public="2021-10-14T16:32:54Z"
    /INSDC last update="2021-10-14T16:32:54Z"
    /INSDC status="public"
    /Submitter Id="AI2669"
    /broker name="CNAG-CRG, Centre for Genomic Regulation"
    /collection date="2018"
    /geographic location="Spain"
    /host health state="diseased"
    /host="Homo sapiens"
    /isolate="15"
    /isolation source="Hospital Universitario Central de Asturias (Oviedo)"
    /sample name="AI2669"
Description:
DNA extracted from AI2669
Accession: SAMEA7962749	ID: 22316667

471: AI2670 DNA
Identifiers: BioSample: SAMEA7962750; SRA: ERS5649897
Organism: Klebsiella pneumoniae
Attributes:
    /ENA first public="2021-10-14"
    /ENA last update="2021-10-14"
    /ENA-CHECKLIST="ERC000028"
    /External Id="SAMEA7962750"
    /INSDC center alias="CNAG-CRG"
    /INSDC center name="CNAG-CRG"
    /INSDC first public="2021-10-14T16:32:54Z"
    /INSDC last update="2021-10-14T16:32:54Z"
    /INSDC status="public"
    /Submitter Id="AI2670"
    /broker name="CNAG-CRG, Centre for Genomic Regulation"
    /collection date="2018"
    /geographic location="Spain"
    /host health state="diseased"
    /host="Homo sapiens"
    /isolate="405"
    /isolation source="Hospital Universitario Central de Asturias (Oviedo)"
    /sample name="AI2670"
Description:
DNA extracted from AI2670
Accession: SAMEA7962750	ID: 22316669

472: AI2671 DNA
Identifiers: BioSample: SAMEA7962751; SRA: ERS5649898
Organism: Klebsiella pneumoniae
Attributes:
    /ENA first public="2021-10-14"
    /ENA last update="2021-10-14"
    /ENA-CHECKLIST="ERC000028"
    /External Id="SAMEA7962751"
    /INSDC center alias="CNAG-CRG"
    /INSDC center name="CNAG-CRG"
    /INSDC first public="2021-10-14T16:32:54Z"
    /INSDC last update="2021-10-14T16:32:54Z"
    /INSDC status="public"
    /Submitter Id="AI2671"
    /broker name="CNAG-CRG, Centre for Genomic Regulation"
    /collection date="2018"
    /geographic location="Spain"
    /host health state="diseased"
    /host="Homo sapiens"
    /isolate="147"
    /isolation source="Hospital Universitario Central de Asturias (Oviedo)"
    /sample name="AI2671"
Description:
DNA extracted from AI2671
Accession: SAMEA7962751	ID: 22316670

473: AI2675 DNA
Identifiers: BioSample: SAMEA7962755; SRA: ERS5649902
Organism: Klebsiella pneumoniae
Attributes:
    /ENA first public="2021-10-14"
    /ENA last update="2021-10-14"
    /ENA-CHECKLIST="ERC000028"
    /External Id="SAMEA7962755"
    /INSDC center alias="CNAG-CRG"
    /INSDC center name="CNAG-CRG"
    /INSDC first public="2021-10-14T16:32:54Z"
    /INSDC last update="2021-10-14T16:32:54Z"
    /INSDC status="public"
    /Submitter Id="AI2675"
    /broker name="CNAG-CRG, Centre for Genomic Regulation"
    /collection date="2018"
    /geographic location="Spain"
    /host health state="diseased"
    /host="Homo sapiens"
    /isolate="326"
    /isolation source="Hospital Universitario Central de Asturias (Oviedo)"
    /sample name="AI2675"
Description:
DNA extracted from AI2675
Accession: SAMEA7962755	ID: 22316674

474: AI2676 DNA
Identifiers: BioSample: SAMEA7962756; SRA: ERS5649903
Organism: Klebsiella pneumoniae
Attributes:
    /ENA first public="2021-10-14"
    /ENA last update="2021-10-14"
    /ENA-CHECKLIST="ERC000028"
    /External Id="SAMEA7962756"
    /INSDC center alias="CNAG-CRG"
    /INSDC center name="CNAG-CRG"
    /INSDC first public="2021-10-14T16:32:54Z"
    /INSDC last update="2021-10-14T16:32:54Z"
    /INSDC status="public"
    /Submitter Id="AI2676"
    /broker name="CNAG-CRG, Centre for Genomic Regulation"
    /collection date="2018"
    /geographic location="Spain"
    /host health state="diseased"
    /host="Homo sapiens"
    /isolate="147"
    /isolation source="Hospital Universitario Central de Asturias (Oviedo)"
    /sample name="AI2676"
Description:
DNA extracted from AI2676
Accession: SAMEA7962756	ID: 22316675

475: AI2677 DNA
Identifiers: BioSample: SAMEA7962757; SRA: ERS5649904
Organism: Klebsiella pneumoniae
Attributes:
    /ENA first public="2021-10-14"
    /ENA last update="2021-10-14"
    /ENA-CHECKLIST="ERC000028"
    /External Id="SAMEA7962757"
    /INSDC center alias="CNAG-CRG"
    /INSDC center name="CNAG-CRG"
    /INSDC first public="2021-10-14T16:32:54Z"
    /INSDC last update="2021-10-14T16:32:54Z"
    /INSDC status="public"
    /Submitter Id="AI2677"
    /broker name="CNAG-CRG, Centre for Genomic Regulation"
    /collection date="2018"
    /geographic location="Spain"
    /host health state="diseased"
    /host="Homo sapiens"
    /isolate="405"
    /isolation source="Hospital Universitario Central de Asturias (Oviedo)"
    /sample name="AI2677"
Description:
DNA extracted from AI2677
Accession: SAMEA7962757	ID: 22316676

476: AI2640 DNA
Identifiers: BioSample: SAMEA7853252; SRA: ERS5599731
Organism: Klebsiella pneumoniae
Attributes:
    /ENA first public="2021-10-14"
    /ENA last update="2021-10-14"
    /ENA-CHECKLIST="ERC000028"
    /External Id="SAMEA7853252"
    /INSDC center alias="CNAG-CRG"
    /INSDC center name="CNAG-CRG"
    /INSDC first public="2021-10-14T16:32:53Z"
    /INSDC last update="2021-10-14T16:32:53Z"
    /INSDC status="public"
    /Submitter Id="AI2640"
    /broker name="CNAG-CRG, Centre for Genomic Regulation"
    /collection date="2018"
    /geographic location="Spain"
    /host health state="diseased"
    /host="Homo sapiens"
    /isolate="392"
    /isolation source="Hospital Clinic (Barcelona)"
    /sample name="AI2640"
Description:
DNA extracted from AI2640
Accession: SAMEA7853252	ID: 22316605

477: AI2681 DNA
Identifiers: BioSample: SAMEA7962761; SRA: ERS5649908
Organism: Klebsiella pneumoniae
Attributes:
    /ENA first public="2021-10-14"
    /ENA last update="2021-10-14"
    /ENA-CHECKLIST="ERC000028"
    /External Id="SAMEA7962761"
    /INSDC center alias="CNAG-CRG"
    /INSDC center name="CNAG-CRG"
    /INSDC first public="2021-10-14T16:32:54Z"
    /INSDC last update="2021-10-14T16:32:54Z"
    /INSDC status="public"
    /Submitter Id="AI2681"
    /broker name="CNAG-CRG, Centre for Genomic Regulation"
    /collection date="2018"
    /geographic location="Spain"
    /host health state="diseased"
    /host="Homo sapiens"
    /isolate="326"
    /isolation source="Hospital Universitario Central de Asturias (Oviedo)"
    /sample name="AI2681"
Description:
DNA extracted from AI2681
Accession: SAMEA7962761	ID: 22316680

478: AI2682 DNA
Identifiers: BioSample: SAMEA7962762; SRA: ERS5649909
Organism: Klebsiella pneumoniae
Attributes:
    /ENA first public="2021-10-14"
    /ENA last update="2021-10-14"
    /ENA-CHECKLIST="ERC000028"
    /External Id="SAMEA7962762"
    /INSDC center alias="CNAG-CRG"
    /INSDC center name="CNAG-CRG"
    /INSDC first public="2021-10-14T16:32:54Z"
    /INSDC last update="2021-10-14T16:32:54Z"
    /INSDC status="public"
    /Submitter Id="AI2682"
    /broker name="CNAG-CRG, Centre for Genomic Regulation"
    /collection date="2018"
    /geographic location="Spain"
    /host health state="diseased"
    /host="Homo sapiens"
    /isolate="147"
    /isolation source="Hospital Universitario Central de Asturias (Oviedo)"
    /sample name="AI2682"
Description:
DNA extracted from AI2682
Accession: SAMEA7962762	ID: 22316681

479: AI2686 DNA
Identifiers: BioSample: SAMEA7962764; SRA: ERS5649911
Organism: Klebsiella pneumoniae
Attributes:
    /ENA first public="2021-10-14"
    /ENA last update="2021-10-14"
    /ENA-CHECKLIST="ERC000028"
    /External Id="SAMEA7962764"
    /INSDC center alias="CNAG-CRG"
    /INSDC center name="CNAG-CRG"
    /INSDC first public="2021-10-14T16:32:54Z"
    /INSDC last update="2021-10-14T16:32:54Z"
    /INSDC status="public"
    /Submitter Id="AI2686"
    /broker name="CNAG-CRG, Centre for Genomic Regulation"
    /collection date="2018"
    /geographic location="Spain"
    /host health state="diseased"
    /host="Homo sapiens"
    /isolate="326"
    /isolation source="Hospital Universitario Central de Asturias (Oviedo)"
    /sample name="AI2686"
Description:
DNA extracted from AI2686
Accession: SAMEA7962764	ID: 22316683

480: AI2687 DNA
Identifiers: BioSample: SAMEA7962765; SRA: ERS5649912
Organism: Klebsiella pneumoniae
Attributes:
    /ENA first public="2021-10-14"
    /ENA last update="2021-10-14"
    /ENA-CHECKLIST="ERC000028"
    /External Id="SAMEA7962765"
    /INSDC center alias="CNAG-CRG"
    /INSDC center name="CNAG-CRG"
    /INSDC first public="2021-10-14T16:32:54Z"
    /INSDC last update="2021-10-14T16:32:54Z"
    /INSDC status="public"
    /Submitter Id="AI2687"
    /broker name="CNAG-CRG, Centre for Genomic Regulation"
    /collection date="2018"
    /geographic location="Spain"
    /host health state="diseased"
    /host="Homo sapiens"
    /isolate="147"
    /isolation source="Hospital Universitario Central de Asturias (Oviedo)"
    /sample name="AI2687"
Description:
DNA extracted from AI2687
Accession: SAMEA7962765	ID: 22316684

481: AI2691 DNA
Identifiers: BioSample: SAMEA7962768; SRA: ERS5649915
Organism: Klebsiella pneumoniae
Attributes:
    /ENA first public="2021-10-14"
    /ENA last update="2021-10-14"
    /ENA-CHECKLIST="ERC000028"
    /External Id="SAMEA7962768"
    /INSDC center alias="CNAG-CRG"
    /INSDC center name="CNAG-CRG"
    /INSDC first public="2021-10-14T16:32:54Z"
    /INSDC last update="2021-10-14T16:32:54Z"
    /INSDC status="public"
    /Submitter Id="AI2691"
    /broker name="CNAG-CRG, Centre for Genomic Regulation"
    /collection date="2018"
    /geographic location="Spain"
    /host health state="diseased"
    /host="Homo sapiens"
    /isolate="147"
    /isolation source="Hospital Universitario Central de Asturias (Oviedo)"
    /sample name="AI2691"
Description:
DNA extracted from AI2691
Accession: SAMEA7962768	ID: 22316688

482: AI2693 DNA
Identifiers: BioSample: SAMEA7962769; SRA: ERS5649916
Organism: Klebsiella pneumoniae
Attributes:
    /ENA first public="2021-10-14"
    /ENA last update="2021-10-14"
    /ENA-CHECKLIST="ERC000028"
    /External Id="SAMEA7962769"
    /INSDC center alias="CNAG-CRG"
    /INSDC center name="CNAG-CRG"
    /INSDC first public="2021-10-14T16:32:54Z"
    /INSDC last update="2021-10-14T16:32:54Z"
    /INSDC status="public"
    /Submitter Id="AI2693"
    /broker name="CNAG-CRG, Centre for Genomic Regulation"
    /collection date="2018"
    /geographic location="Spain"
    /host health state="diseased"
    /host="Homo sapiens"
    /isolate="567"
    /isolation source="Hospital Universitario Central de Asturias (Oviedo)"
    /sample name="AI2693"
Description:
DNA extracted from AI2693
Accession: SAMEA7962769	ID: 22316689

483: AI2698 DNA
Identifiers: BioSample: SAMEA7962774; SRA: ERS5649921
Organism: Klebsiella pneumoniae
Attributes:
    /ENA first public="2021-10-14"
    /ENA last update="2021-10-14"
    /ENA-CHECKLIST="ERC000028"
    /External Id="SAMEA7962774"
    /INSDC center alias="CNAG-CRG"
    /INSDC center name="CNAG-CRG"
    /INSDC first public="2021-10-14T16:32:54Z"
    /INSDC last update="2021-10-14T16:32:54Z"
    /INSDC status="public"
    /Submitter Id="AI2698"
    /broker name="CNAG-CRG, Centre for Genomic Regulation"
    /collection date="2018"
    /geographic location="Spain"
    /host health state="diseased"
    /host="Homo sapiens"
    /isolate="15"
    /isolation source="Hospital Universitario Central de Asturias (Oviedo)"
    /sample name="AI2698"
Description:
DNA extracted from AI2698
Accession: SAMEA7962774	ID: 22316694

484: AI2752 DNA
Identifiers: BioSample: SAMEA7962780; SRA: ERS5649927
Organism: Klebsiella pneumoniae
Attributes:
    /ENA first public="2021-10-14"
    /ENA last update="2021-10-14"
    /ENA-CHECKLIST="ERC000028"
    /External Id="SAMEA7962780"
    /INSDC center alias="CNAG-CRG"
    /INSDC center name="CNAG-CRG"
    /INSDC first public="2021-10-14T16:32:54Z"
    /INSDC last update="2021-10-14T16:32:54Z"
    /INSDC status="public"
    /Submitter Id="AI2752"
    /broker name="CNAG-CRG, Centre for Genomic Regulation"
    /collection date="2018"
    /geographic location="Spain"
    /host health state="diseased"
    /host="Homo sapiens"
    /isolate="5000"
    /isolation source="Hospital Universitario Marques de Valdecilla (Santander)"
    /sample name="AI2752"
Description:
DNA extracted from AI2752
Accession: SAMEA7962780	ID: 22316700

485: AI2753 DNA
Identifiers: BioSample: SAMEA7962781; SRA: ERS5649928
Organism: Klebsiella pneumoniae
Attributes:
    /ENA first public="2021-10-14"
    /ENA last update="2021-10-14"
    /ENA-CHECKLIST="ERC000028"
    /External Id="SAMEA7962781"
    /INSDC center alias="CNAG-CRG"
    /INSDC center name="CNAG-CRG"
    /INSDC first public="2021-10-14T16:32:54Z"
    /INSDC last update="2021-10-14T16:32:54Z"
    /INSDC status="public"
    /Submitter Id="AI2753"
    /broker name="CNAG-CRG, Centre for Genomic Regulation"
    /collection date="2018"
    /geographic location="Spain"
    /host health state="diseased"
    /host="Homo sapiens"
    /isolate="5000"
    /isolation source="Hospital Universitario Marques de Valdecilla (Santander)"
    /sample name="AI2753"
Description:
DNA extracted from AI2753
Accession: SAMEA7962781	ID: 22316701

486: AI2754 DNA
Identifiers: BioSample: SAMEA7962782; SRA: ERS5649929
Organism: Klebsiella pneumoniae
Attributes:
    /ENA first public="2021-10-14"
    /ENA last update="2021-10-14"
    /ENA-CHECKLIST="ERC000028"
    /External Id="SAMEA7962782"
    /INSDC center alias="CNAG-CRG"
    /INSDC center name="CNAG-CRG"
    /INSDC first public="2021-10-14T16:32:54Z"
    /INSDC last update="2021-10-14T16:32:54Z"
    /INSDC status="public"
    /Submitter Id="AI2754"
    /broker name="CNAG-CRG, Centre for Genomic Regulation"
    /collection date="2018"
    /geographic location="Spain"
    /host health state="diseased"
    /host="Homo sapiens"
    /isolate="5000"
    /isolation source="Hospital Universitario Marques de Valdecilla (Santander)"
    /sample name="AI2754"
Description:
DNA extracted from AI2754
Accession: SAMEA7962782	ID: 22316703

487: AI2755 DNA
Identifiers: BioSample: SAMEA7962783; SRA: ERS5649930
Organism: Klebsiella pneumoniae
Attributes:
    /ENA first public="2021-10-14"
    /ENA last update="2021-10-14"
    /ENA-CHECKLIST="ERC000028"
    /External Id="SAMEA7962783"
    /INSDC center alias="CNAG-CRG"
    /INSDC center name="CNAG-CRG"
    /INSDC first public="2021-10-14T16:32:54Z"
    /INSDC last update="2021-10-14T16:32:54Z"
    /INSDC status="public"
    /Submitter Id="AI2755"
    /broker name="CNAG-CRG, Centre for Genomic Regulation"
    /collection date="2018"
    /geographic location="Spain"
    /host health state="diseased"
    /host="Homo sapiens"
    /isolate="11"
    /isolation source="Hospital Universitario Marques de Valdecilla (Santander)"
    /sample name="AI2755"
Description:
DNA extracted from AI2755
Accession: SAMEA7962783	ID: 22316704

488: AI2756 DNA
Identifiers: BioSample: SAMEA7962784; SRA: ERS5649931
Organism: Klebsiella pneumoniae
Attributes:
    /ENA first public="2021-10-14"
    /ENA last update="2021-10-14"
    /ENA-CHECKLIST="ERC000028"
    /External Id="SAMEA7962784"
    /INSDC center alias="CNAG-CRG"
    /INSDC center name="CNAG-CRG"
    /INSDC first public="2021-10-14T16:32:54Z"
    /INSDC last update="2021-10-14T16:32:54Z"
    /INSDC status="public"
    /Submitter Id="AI2756"
    /broker name="CNAG-CRG, Centre for Genomic Regulation"
    /collection date="2018"
    /geographic location="Spain"
    /host health state="diseased"
    /host="Homo sapiens"
    /isolate="11"
    /isolation source="Hospital Universitario Marques de Valdecilla (Santander)"
    /sample name="AI2756"
Description:
DNA extracted from AI2756
Accession: SAMEA7962784	ID: 22316705

489: AI2757 DNA
Identifiers: BioSample: SAMEA7962785; SRA: ERS5649932
Organism: Klebsiella pneumoniae
Attributes:
    /ENA first public="2021-10-14"
    /ENA last update="2021-10-14"
    /ENA-CHECKLIST="ERC000028"
    /External Id="SAMEA7962785"
    /INSDC center alias="CNAG-CRG"
    /INSDC center name="CNAG-CRG"
    /INSDC first public="2021-10-14T16:32:54Z"
    /INSDC last update="2021-10-14T16:32:54Z"
    /INSDC status="public"
    /Submitter Id="AI2757"
    /broker name="CNAG-CRG, Centre for Genomic Regulation"
    /collection date="2018"
    /geographic location="Spain"
    /host health state="diseased"
    /host="Homo sapiens"
    /isolate="5000"
    /isolation source="Hospital Universitario Marques de Valdecilla (Santander)"
    /sample name="AI2757"
Description:
DNA extracted from AI2757
Accession: SAMEA7962785	ID: 22316706

490: AI2761 DNA
Identifiers: BioSample: SAMEA7962788; SRA: ERS5649935
Organism: Klebsiella pneumoniae
Attributes:
    /ENA first public="2021-10-14"
    /ENA last update="2021-10-14"
    /ENA-CHECKLIST="ERC000028"
    /External Id="SAMEA7962788"
    /INSDC center alias="CNAG-CRG"
    /INSDC center name="CNAG-CRG"
    /INSDC first public="2021-10-14T16:32:54Z"
    /INSDC last update="2021-10-14T16:32:54Z"
    /INSDC status="public"
    /Submitter Id="AI2761"
    /broker name="CNAG-CRG, Centre for Genomic Regulation"
    /collection date="2018"
    /geographic location="Spain"
    /host health state="diseased"
    /host="Homo sapiens"
    /isolate="5000"
    /isolation source="Hospital Universitario Marques de Valdecilla (Santander)"
    /sample name="AI2761"
Description:
DNA extracted from AI2761
Accession: SAMEA7962788	ID: 22316709

491: AI2593 DNA
Identifiers: BioSample: SAMEA7853229; SRA: ERS5599708
Organism: Klebsiella pneumoniae
Attributes:
    /ENA first public="2021-10-14"
    /ENA last update="2021-10-14"
    /ENA-CHECKLIST="ERC000028"
    /External Id="SAMEA7853229"
    /INSDC center alias="CNAG-CRG"
    /INSDC center name="CNAG-CRG"
    /INSDC first public="2021-10-14T16:32:53Z"
    /INSDC last update="2021-10-14T16:32:53Z"
    /INSDC status="public"
    /Submitter Id="AI2593"
    /broker name="CNAG-CRG, Centre for Genomic Regulation"
    /collection date="2018"
    /geographic location="Spain"
    /host health state="diseased"
    /host="Homo sapiens"
    /isolate="219"
    /isolation source="Hospital Universitario Gregorio Maranon (Madrid)"
    /sample name="AI2593"
Description:
DNA extracted from AI2593
Accession: SAMEA7853229	ID: 22316580

492: Pathogen: clinical or host-associated sample from Klebsiella pneumoniae
Identifiers: BioSample: SAMN32217148; Sample name: qM189_complete
Organism: Klebsiella pneumoniae
Attributes:
    /strain="ST39"
    /collected by="IdiPAZ"
    /collection date="2018"
    /geographic location="Spain: Madrid"
    /host="Homo sapiens"
    /host disease="Colonized"
    /isolation source="Rectal swab"
    /latitude and longitude="40.4168 N 3.7038 W"
Accession: SAMN32217148	ID: 32217148

493: Microbe sample from Klebsiella pneumoniae
Identifiers: BioSample: SAMN18928741; Sample name: 2021 Samples 355; SRA: SRS8925137
Organism: Klebsiella pneumoniae
Attributes:
    /strain="SCPM-O-B-8923 (3TKP/19g)"
    /host="Homo sapiens"
    /isolation source="trachea"
    /collection date="2019-11-21"
    /geographic location="Russia: Moscow"
    /sample type="Cell culture"
Accession: SAMN18928741	ID: 18928741

494: Microbe sample from Klebsiella pneumoniae
Identifiers: BioSample: SAMN18928740; Sample name: 2021 Samples 354; SRA: SRS8925136
Organism: Klebsiella pneumoniae
Attributes:
    /strain="SCPM-O-B-8922 (20PKP/19c)"
    /host="Homo sapiens"
    /isolation source="intestine"
    /collection date="2019-10-31"
    /geographic location="Russia: Moscow"
    /sample type="Cell culture"
Accession: SAMN18928740	ID: 18928740

495: whole genome sequence of KP151
Identifiers: BioSample: SAMD00111786
Organism: Klebsiella pneumoniae
Attributes:
    /sample name="KP151"
    /collection date="2016-02-02"
    /encoded traits="blaNDM-1, blaOXA-232"
    /broad-scale environmental context="not applicable"
    /local-scale environmental context="sputum"
    /environmental medium="missing"
    /geographic location="Thailand:Bangkok"
    /host="Homo sapiens"
    /isolation and growth condition="missing"
    /latitude and longitude="missing"
    /locus_tag_prefix="TRKP151"
    /number of replicons="missing"
    /project name="Molecular epidemiology of carbapenem-resistant Enterobacteriaceae"
    /reference for biomaterial="missing"
    /strain="KP151"
Description:
MIC of MEPM, >16 mg/L, determined by a microdilution method
Keywords: GSC:MIxS;MIGS:6.0
Accession: SAMD00111786	ID: 18292108

496: whole genome sequence of C005
Identifiers: BioSample: SAMD00108763
Organism: Klebsiella pneumoniae
Attributes:
    /sample name="C005"
    /collection date="2015-09-28"
    /encoded traits="blaOXA-181"
    /broad-scale environmental context="not applicable"
    /local-scale environmental context="Bile"
    /environmental medium="missing"
    /geographic location="Thailand:Sakon Nakhon"
    /host="Homo sapiens"
    /isolation and growth condition="missing"
    /latitude and longitude="missing"
    /locus_tag_prefix="THAIC005"
    /number of replicons="missing"
    /project name="Whole genome sequencing of carbapenem-resistant Enterobacteriaceae isolated in Thailand"
    /reference for biomaterial="missing"
    /strain="C005"
Description:
MIC of MEPM, 8 mg/L, determined by a microdilution method
Keywords: GSC:MIxS;MIGS:6.0
Accession: SAMD00108763	ID: 18291927

497: AI2855 DNA
Identifiers: BioSample: SAMEA7082318; SRA: ERS4842913
Organism: Klebsiella pneumoniae
Attributes:
    /ENA first public="2021-10-14"
    /ENA last update="2021-10-14"
    /ENA-CHECKLIST="ERC000028"
    /External Id="SAMEA7082318"
    /INSDC center alias="CNAG"
    /INSDC center name="Centro Nacional de Análisis Genómico"
    /INSDC first public="2021-10-14T13:03:14Z"
    /INSDC last update="2021-10-14T13:03:14Z"
    /INSDC status="public"
    /Submitter Id="AI2855"
    /collection date="2017"
    /geographic location="Spain"
    /host health state="diseased"
    /host="Homo sapiens"
    /isolate="147"
    /isolation source="Hospital Universitario Mutua de Terrassa (Terrassa)"
    /sample name="AI2855"
Description:
DNA extracted from AI2855
Accession: SAMEA7082318	ID: 22316544

498: AI2856 DNA
Identifiers: BioSample: SAMEA7082319; SRA: ERS4842914
Organism: Klebsiella pneumoniae
Attributes:
    /ENA first public="2021-10-14"
    /ENA last update="2021-10-14"
    /ENA-CHECKLIST="ERC000028"
    /External Id="SAMEA7082319"
    /INSDC center alias="CNAG"
    /INSDC center name="Centro Nacional de Análisis Genómico"
    /INSDC first public="2021-10-14T13:03:14Z"
    /INSDC last update="2021-10-14T13:03:14Z"
    /INSDC status="public"
    /Submitter Id="AI2856"
    /collection date="2017"
    /geographic location="Spain"
    /host health state="diseased"
    /host="Homo sapiens"
    /isolate="147"
    /isolation source="Hospital Universitario Mutua de Terrassa (Terrassa)"
    /sample name="AI2856"
Description:
DNA extracted from AI2856
Accession: SAMEA7082319	ID: 22316545

499: AI2769 DNA
Identifiers: BioSample: SAMEA7082329; SRA: ERS4842924
Organism: Klebsiella pneumoniae
Attributes:
    /ENA first public="2021-10-14"
    /ENA last update="2021-10-14"
    /ENA-CHECKLIST="ERC000028"
    /External Id="SAMEA7082329"
    /INSDC center alias="CNAG"
    /INSDC center name="Centro Nacional de Análisis Genómico"
    /INSDC first public="2021-10-14T13:03:14Z"
    /INSDC last update="2021-10-14T13:03:14Z"
    /INSDC status="public"
    /Submitter Id="AI2769"
    /collection date="2017"
    /geographic location="Spain"
    /host health state="diseased"
    /host="Homo sapiens"
    /isolate="147"
    /isolation source="Hospital Univeristario de Bellvitge (Barcelona)"
    /sample name="AI2769"
Description:
DNA extracted from AI2769
Accession: SAMEA7082329	ID: 22316556

500: AI3008 DNA
Identifiers: BioSample: SAMEA7082337; SRA: ERS4842932
Organism: Klebsiella pneumoniae
Attributes:
    /ENA first public="2021-10-14"
    /ENA last update="2021-10-14"
    /ENA-CHECKLIST="ERC000028"
    /External Id="SAMEA7082337"
    /INSDC center alias="CNAG"
    /INSDC center name="Centro Nacional de Análisis Genómico"
    /INSDC first public="2021-10-14T13:03:14Z"
    /INSDC last update="2021-10-14T13:03:14Z"
    /INSDC status="public"
    /Submitter Id="AI3008"
    /collection date="2017"
    /geographic location="Spain"
    /host health state="diseased"
    /host="Homo sapiens"
    /isolate="101"
    /isolation source="Hospital Universitario Valencia Tres cruces (Valencia)"
    /sample name="AI3008"
Description:
DNA extracted from AI3008
Accession: SAMEA7082337	ID: 22316564


501: AN2352 DNA
Identifiers: BioSample: SAMEA7082338; SRA: ERS4842933
Organism: Klebsiella pneumoniae
Attributes:
    /ENA first public="2021-10-14"
    /ENA last update="2021-10-14"
    /ENA-CHECKLIST="ERC000028"
    /External Id="SAMEA7082338"
    /INSDC center alias="CNAG"
    /INSDC center name="Centro Nacional de Análisis Genómico"
    /INSDC first public="2021-10-14T13:03:14Z"
    /INSDC last update="2021-10-14T13:03:14Z"
    /INSDC status="public"
    /Submitter Id="AN2352"
    /collection date="2017"
    /geographic location="Spain"
    /host health state="diseased"
    /host="Homo sapiens"
    /isolate="147"
    /isolation source="Hospital Universitario Lucus Augusti (Lugo)"
    /sample name="AN2352"
Description:
DNA extracted from AN2352
Accession: SAMEA7082338	ID: 22316565

502: AI2584 DNA
Identifiers: BioSample: SAMEA7853220; SRA: ERS5599699
Organism: Klebsiella pneumoniae
Attributes:
    /ENA first public="2021-10-14"
    /ENA last update="2021-10-14"
    /ENA-CHECKLIST="ERC000028"
    /External Id="SAMEA7853220"
    /INSDC center alias="CNAG-CRG"
    /INSDC center name="CNAG-CRG"
    /INSDC first public="2021-10-14T16:32:53Z"
    /INSDC last update="2021-10-14T16:32:53Z"
    /INSDC status="public"
    /Submitter Id="AI2584"
    /broker name="CNAG-CRG, Centre for Genomic Regulation"
    /collection date="2018"
    /geographic location="Spain"
    /host health state="diseased"
    /host="Homo sapiens"
    /isolate="11"
    /isolation source="Hospital Universitario Gregorio Maranon (Madrid)"
    /sample name="AI2584"
Description:
DNA extracted from AI2584
Accession: SAMEA7853220	ID: 22316571

503: AI2585 DNA
Identifiers: BioSample: SAMEA7853221; SRA: ERS5599700
Organism: Klebsiella pneumoniae
Attributes:
    /ENA first public="2021-10-14"
    /ENA last update="2021-10-14"
    /ENA-CHECKLIST="ERC000028"
    /External Id="SAMEA7853221"
    /INSDC center alias="CNAG-CRG"
    /INSDC center name="CNAG-CRG"
    /INSDC first public="2021-10-14T16:32:53Z"
    /INSDC last update="2021-10-14T16:32:53Z"
    /INSDC status="public"
    /Submitter Id="AI2585"
    /broker name="CNAG-CRG, Centre for Genomic Regulation"
    /collection date="2018"
    /geographic location="Spain"
    /host health state="diseased"
    /host="Homo sapiens"
    /isolate="405"
    /isolation source="Hospital Universitario Gregorio Maranon (Madrid)"
    /sample name="AI2585"
Description:
DNA extracted from AI2585
Accession: SAMEA7853221	ID: 22316572

504: AI2586 DNA
Identifiers: BioSample: SAMEA7853222; SRA: ERS5599701
Organism: Klebsiella pneumoniae
Attributes:
    /ENA first public="2021-10-14"
    /ENA last update="2021-10-14"
    /ENA-CHECKLIST="ERC000028"
    /External Id="SAMEA7853222"
    /INSDC center alias="CNAG-CRG"
    /INSDC center name="CNAG-CRG"
    /INSDC first public="2021-10-14T16:32:53Z"
    /INSDC last update="2021-10-14T16:32:53Z"
    /INSDC status="public"
    /Submitter Id="AI2586"
    /broker name="CNAG-CRG, Centre for Genomic Regulation"
    /collection date="2018"
    /geographic location="Spain"
    /host health state="diseased"
    /host="Homo sapiens"
    /isolate="11"
    /isolation source="Hospital Universitario Gregorio Maranon (Madrid)"
    /sample name="AI2586"
Description:
DNA extracted from AI2586
Accession: SAMEA7853222	ID: 22316573

505: AI2592 DNA
Identifiers: BioSample: SAMEA7853228; SRA: ERS5599707
Organism: Klebsiella pneumoniae
Attributes:
    /ENA first public="2021-10-14"
    /ENA last update="2021-10-14"
    /ENA-CHECKLIST="ERC000028"
    /External Id="SAMEA7853228"
    /INSDC center alias="CNAG-CRG"
    /INSDC center name="CNAG-CRG"
    /INSDC first public="2021-10-14T16:32:53Z"
    /INSDC last update="2021-10-14T16:32:53Z"
    /INSDC status="public"
    /Submitter Id="AI2592"
    /broker name="CNAG-CRG, Centre for Genomic Regulation"
    /collection date="2018"
    /geographic location="Spain"
    /host health state="diseased"
    /host="Homo sapiens"
    /isolate="405"
    /isolation source="Hospital Universitario Gregorio Maranon (Madrid)"
    /sample name="AI2592"
Description:
DNA extracted from AI2592
Accession: SAMEA7853228	ID: 22316579

506: AI2771 DNA
Identifiers: BioSample: SAMEA7962790; SRA: ERS5649937
Organism: Klebsiella pneumoniae
Attributes:
    /ENA first public="2021-10-14"
    /ENA last update="2021-10-14"
    /ENA-CHECKLIST="ERC000028"
    /External Id="SAMEA7962790"
    /INSDC center alias="CNAG-CRG"
    /INSDC center name="CNAG-CRG"
    /INSDC first public="2021-10-14T16:32:54Z"
    /INSDC last update="2021-10-14T16:32:54Z"
    /INSDC status="public"
    /Submitter Id="AI2771"
    /broker name="CNAG-CRG, Centre for Genomic Regulation"
    /collection date="2018"
    /geographic location="Spain"
    /host health state="diseased"
    /host="Homo sapiens"
    /isolate="101"
    /isolation source="Hospital Univeristario de Bellvitge (Barcelona)"
    /sample name="AI2771"
Description:
DNA extracted from AI2771
Accession: SAMEA7962790	ID: 22316711

507: AI2594 DNA
Identifiers: BioSample: SAMEA7853230; SRA: ERS5599709
Organism: Klebsiella pneumoniae
Attributes:
    /ENA first public="2021-10-14"
    /ENA last update="2021-10-14"
    /ENA-CHECKLIST="ERC000028"
    /External Id="SAMEA7853230"
    /INSDC center alias="CNAG-CRG"
    /INSDC center name="CNAG-CRG"
    /INSDC first public="2021-10-14T16:32:53Z"
    /INSDC last update="2021-10-14T16:32:53Z"
    /INSDC status="public"
    /Submitter Id="AI2594"
    /broker name="CNAG-CRG, Centre for Genomic Regulation"
    /collection date="2018"
    /geographic location="Spain"
    /host health state="diseased"
    /host="Homo sapiens"
    /isolate="15"
    /isolation source="Hospital Universitario Gregorio Maranon (Madrid)"
    /sample name="AI2594"
Description:
DNA extracted from AI2594
Accession: SAMEA7853230	ID: 22316581

508: AI2595 DNA
Identifiers: BioSample: SAMEA7853231; SRA: ERS5599710
Organism: Klebsiella pneumoniae
Attributes:
    /ENA first public="2021-10-14"
    /ENA last update="2021-10-14"
    /ENA-CHECKLIST="ERC000028"
    /External Id="SAMEA7853231"
    /INSDC center alias="CNAG-CRG"
    /INSDC center name="CNAG-CRG"
    /INSDC first public="2021-10-14T16:32:53Z"
    /INSDC last update="2021-10-14T16:32:53Z"
    /INSDC status="public"
    /Submitter Id="AI2595"
    /broker name="CNAG-CRG, Centre for Genomic Regulation"
    /collection date="2018"
    /geographic location="Spain"
    /host health state="diseased"
    /host="Homo sapiens"
    /isolate="405"
    /isolation source="Hospital Universitario Gregorio Maranon (Madrid)"
    /sample name="AI2595"
Description:
DNA extracted from AI2595
Accession: SAMEA7853231	ID: 22316582

509: AI2596 DNA
Identifiers: BioSample: SAMEA7853232; SRA: ERS5599711
Organism: Klebsiella pneumoniae
Attributes:
    /ENA first public="2021-10-14"
    /ENA last update="2021-10-14"
    /ENA-CHECKLIST="ERC000028"
    /External Id="SAMEA7853232"
    /INSDC center alias="CNAG-CRG"
    /INSDC center name="CNAG-CRG"
    /INSDC first public="2021-10-14T16:32:53Z"
    /INSDC last update="2021-10-14T16:32:53Z"
    /INSDC status="public"
    /Submitter Id="AI2596"
    /broker name="CNAG-CRG, Centre for Genomic Regulation"
    /collection date="2018"
    /geographic location="Spain"
    /host health state="diseased"
    /host="Homo sapiens"
    /isolate="11"
    /isolation source="Hospital Universitario Gregorio Maranon (Madrid)"
    /sample name="AI2596"
Description:
DNA extracted from AI2596
Accession: SAMEA7853232	ID: 22316583

510: AI2599 DNA
Identifiers: BioSample: SAMEA7853235; SRA: ERS5599714
Organism: Klebsiella pneumoniae
Attributes:
    /ENA first public="2021-10-14"
    /ENA last update="2021-10-14"
    /ENA-CHECKLIST="ERC000028"
    /External Id="SAMEA7853235"
    /INSDC center alias="CNAG-CRG"
    /INSDC center name="CNAG-CRG"
    /INSDC first public="2021-10-14T16:32:53Z"
    /INSDC last update="2021-10-14T16:32:53Z"
    /INSDC status="public"
    /Submitter Id="AI2599"
    /broker name="CNAG-CRG, Centre for Genomic Regulation"
    /collection date="2018"
    /geographic location="Spain"
    /host health state="diseased"
    /host="Homo sapiens"
    /isolate="392"
    /isolation source="Hospital Universitario Gregorio Maranon (Madrid)"
    /sample name="AI2599"
Description:
DNA extracted from AI2599
Accession: SAMEA7853235	ID: 22316587

511: AI2600 DNA
Identifiers: BioSample: SAMEA7853236; SRA: ERS5599715
Organism: Klebsiella pneumoniae
Attributes:
    /ENA first public="2021-10-14"
    /ENA last update="2021-10-14"
    /ENA-CHECKLIST="ERC000028"
    /External Id="SAMEA7853236"
    /INSDC center alias="CNAG-CRG"
    /INSDC center name="CNAG-CRG"
    /INSDC first public="2021-10-14T16:32:53Z"
    /INSDC last update="2021-10-14T16:32:53Z"
    /INSDC status="public"
    /Submitter Id="AI2600"
    /broker name="CNAG-CRG, Centre for Genomic Regulation"
    /collection date="2018"
    /geographic location="Spain"
    /host health state="diseased"
    /host="Homo sapiens"
    /isolate="405"
    /isolation source="Hospital Universitario Gregorio Maranon (Madrid)"
    /sample name="AI2600"
Description:
DNA extracted from AI2600
Accession: SAMEA7853236	ID: 22316588

512: AI2605 DNA
Identifiers: BioSample: SAMEA7853241; SRA: ERS5599720
Organism: Klebsiella pneumoniae
Attributes:
    /ENA first public="2021-10-14"
    /ENA last update="2021-10-14"
    /ENA-CHECKLIST="ERC000028"
    /External Id="SAMEA7853241"
    /INSDC center alias="CNAG-CRG"
    /INSDC center name="CNAG-CRG"
    /INSDC first public="2021-10-14T16:32:53Z"
    /INSDC last update="2021-10-14T16:32:53Z"
    /INSDC status="public"
    /Submitter Id="AI2605"
    /broker name="CNAG-CRG, Centre for Genomic Regulation"
    /collection date="2018"
    /geographic location="Spain"
    /host health state="diseased"
    /host="Homo sapiens"
    /isolate="11"
    /isolation source="Hospital Universitario Gregorio Maranon (Madrid)"
    /sample name="AI2605"
Description:
DNA extracted from AI2605
Accession: SAMEA7853241	ID: 22316593

513: AI2606 DNA
Identifiers: BioSample: SAMEA7853242; SRA: ERS5599721
Organism: Klebsiella pneumoniae
Attributes:
    /ENA first public="2021-10-14"
    /ENA last update="2021-10-14"
    /ENA-CHECKLIST="ERC000028"
    /External Id="SAMEA7853242"
    /INSDC center alias="CNAG-CRG"
    /INSDC center name="CNAG-CRG"
    /INSDC first public="2021-10-14T16:32:53Z"
    /INSDC last update="2021-10-14T16:32:53Z"
    /INSDC status="public"
    /Submitter Id="AI2606"
    /broker name="CNAG-CRG, Centre for Genomic Regulation"
    /collection date="2018"
    /geographic location="Spain"
    /host health state="diseased"
    /host="Homo sapiens"
    /isolate="392"
    /isolation source="Hospital Universitario Gregorio Maranon (Madrid)"
    /sample name="AI2606"
Description:
DNA extracted from AI2606
Accession: SAMEA7853242	ID: 22316594

514: AI2633 DNA
Identifiers: BioSample: SAMEA7853244; SRA: ERS5599723
Organism: Klebsiella pneumoniae
Attributes:
    /ENA first public="2021-10-14"
    /ENA last update="2021-10-14"
    /ENA-CHECKLIST="ERC000028"
    /External Id="SAMEA7853244"
    /INSDC center alias="CNAG-CRG"
    /INSDC center name="CNAG-CRG"
    /INSDC first public="2021-10-14T16:32:53Z"
    /INSDC last update="2021-10-14T16:32:53Z"
    /INSDC status="public"
    /Submitter Id="AI2633"
    /broker name="CNAG-CRG, Centre for Genomic Regulation"
    /collection date="2018"
    /geographic location="Spain"
    /host health state="diseased"
    /host="Homo sapiens"
    /isolate="11"
    /isolation source="Hospital Puerta del Mar (Cadiz)"
    /sample name="AI2633"
Description:
DNA extracted from AI2633
Accession: SAMEA7853244	ID: 22316596

515: AI2635 DNA
Identifiers: BioSample: SAMEA7853246; SRA: ERS5599725
Organism: Klebsiella pneumoniae
Attributes:
    /ENA first public="2021-10-14"
    /ENA last update="2021-10-14"
    /ENA-CHECKLIST="ERC000028"
    /External Id="SAMEA7853246"
    /INSDC center alias="CNAG-CRG"
    /INSDC center name="CNAG-CRG"
    /INSDC first public="2021-10-14T16:32:53Z"
    /INSDC last update="2021-10-14T16:32:53Z"
    /INSDC status="public"
    /Submitter Id="AI2635"
    /broker name="CNAG-CRG, Centre for Genomic Regulation"
    /collection date="2018"
    /geographic location="Spain"
    /host health state="diseased"
    /host="Homo sapiens"
    /isolate="392"
    /isolation source="Hospital Clinic (Barcelona)"
    /sample name="AI2635"
Description:
DNA extracted from AI2635
Accession: SAMEA7853246	ID: 22316598

516: AI2636 DNA
Identifiers: BioSample: SAMEA7853247; SRA: ERS5599726
Organism: Klebsiella pneumoniae
Attributes:
    /ENA first public="2021-10-14"
    /ENA last update="2021-10-14"
    /ENA-CHECKLIST="ERC000028"
    /External Id="SAMEA7853247"
    /INSDC center alias="CNAG-CRG"
    /INSDC center name="CNAG-CRG"
    /INSDC first public="2021-10-14T16:32:53Z"
    /INSDC last update="2021-10-14T16:32:53Z"
    /INSDC status="public"
    /Submitter Id="AI2636"
    /broker name="CNAG-CRG, Centre for Genomic Regulation"
    /collection date="2018"
    /geographic location="Spain"
    /host health state="diseased"
    /host="Homo sapiens"
    /isolate="392"
    /isolation source="Hospital Clinic (Barcelona)"
    /sample name="AI2636"
Description:
DNA extracted from AI2636
Accession: SAMEA7853247	ID: 22316599

517: AI2637 DNA
Identifiers: BioSample: SAMEA7853248; SRA: ERS5599727
Organism: Klebsiella pneumoniae
Attributes:
    /ENA first public="2021-10-14"
    /ENA last update="2021-10-14"
    /ENA-CHECKLIST="ERC000028"
    /External Id="SAMEA7853248"
    /INSDC center alias="CNAG-CRG"
    /INSDC center name="CNAG-CRG"
    /INSDC first public="2021-10-14T16:32:53Z"
    /INSDC last update="2021-10-14T16:32:53Z"
    /INSDC status="public"
    /Submitter Id="AI2637"
    /broker name="CNAG-CRG, Centre for Genomic Regulation"
    /collection date="2018"
    /geographic location="Spain"
    /host health state="diseased"
    /host="Homo sapiens"
    /isolate="429"
    /isolation source="Hospital Clinic (Barcelona)"
    /sample name="AI2637"
Description:
DNA extracted from AI2637
Accession: SAMEA7853248	ID: 22316600

518: AH0325 DNA
Identifiers: BioSample: SAMEA7853249; SRA: ERS5599728
Organism: Klebsiella pneumoniae
Attributes:
    /ENA first public="2021-10-14"
    /ENA last update="2021-10-14"
    /ENA-CHECKLIST="ERC000028"
    /External Id="SAMEA7853249"
    /INSDC center alias="CNAG-CRG"
    /INSDC center name="CNAG-CRG"
    /INSDC first public="2021-10-14T16:32:53Z"
    /INSDC last update="2021-10-14T16:32:53Z"
    /INSDC status="public"
    /Submitter Id="AH0325"
    /broker name="CNAG-CRG, Centre for Genomic Regulation"
    /collection date="2018"
    /geographic location="Spain"
    /host health state="diseased"
    /host="Homo sapiens"
    /isolate="392"
    /isolation source="Hospital Clinic (Barcelona)"
    /sample name="AH0325"
Description:
DNA extracted from AH0325
Accession: SAMEA7853249	ID: 22316602

519: AI2638 DNA
Identifiers: BioSample: SAMEA7853250; SRA: ERS5599729
Organism: Klebsiella pneumoniae
Attributes:
    /ENA first public="2021-10-14"
    /ENA last update="2021-10-14"
    /ENA-CHECKLIST="ERC000028"
    /External Id="SAMEA7853250"
    /INSDC center alias="CNAG-CRG"
    /INSDC center name="CNAG-CRG"
    /INSDC first public="2021-10-14T16:32:53Z"
    /INSDC last update="2021-10-14T16:32:53Z"
    /INSDC status="public"
    /Submitter Id="AI2638"
    /broker name="CNAG-CRG, Centre for Genomic Regulation"
    /collection date="2018"
    /geographic location="Spain"
    /host health state="diseased"
    /host="Homo sapiens"
    /isolate="307"
    /isolation source="Hospital Clinic (Barcelona)"
    /sample name="AI2638"
Description:
DNA extracted from AI2638
Accession: SAMEA7853250	ID: 22316603

520: AI2639 DNA
Identifiers: BioSample: SAMEA7853251; SRA: ERS5599730
Organism: Klebsiella pneumoniae
Attributes:
    /ENA first public="2021-10-14"
    /ENA last update="2021-10-14"
    /ENA-CHECKLIST="ERC000028"
    /External Id="SAMEA7853251"
    /INSDC center alias="CNAG-CRG"
    /INSDC center name="CNAG-CRG"
    /INSDC first public="2021-10-14T16:32:53Z"
    /INSDC last update="2021-10-14T16:32:53Z"
    /INSDC status="public"
    /Submitter Id="AI2639"
    /broker name="CNAG-CRG, Centre for Genomic Regulation"
    /collection date="2018"
    /geographic location="Spain"
    /host health state="diseased"
    /host="Homo sapiens"
    /isolate="392"
    /isolation source="Hospital Clinic (Barcelona)"
    /sample name="AI2639"
Description:
DNA extracted from AI2639
Accession: SAMEA7853251	ID: 22316604

521: AI2873 DNA
Identifiers: BioSample: SAMEA8065731; SRA: ERS5752902
Organism: Klebsiella pneumoniae
Attributes:
    /ENA first public="2021-10-14"
    /ENA last update="2021-10-14"
    /ENA-CHECKLIST="ERC000028"
    /External Id="SAMEA8065731"
    /INSDC center alias="CNAG-CRG"
    /INSDC center name="CNAG-CRG"
    /INSDC first public="2021-10-14T16:32:56Z"
    /INSDC last update="2021-10-14T16:32:56Z"
    /INSDC status="public"
    /Submitter Id="AI2873"
    /broker name="CNAG-CRG, Centre for Genomic Regulation"
    /collection date="2018"
    /geographic location="Spain"
    /host health state="diseased"
    /host="Homo sapiens"
    /isolate="11"
    /isolation source="Hospital Universitario Ramon y Cajal (Madrid)"
    /sample name="AI2873"
Description:
DNA extracted from AI2873
Accession: SAMEA8065731	ID: 22316808

522: AI2838 DNA
Identifiers: BioSample: SAMEA8065699; SRA: ERS5752870
Organism: Klebsiella pneumoniae
Attributes:
    /ENA first public="2021-10-14"
    /ENA last update="2021-10-14"
    /ENA-CHECKLIST="ERC000028"
    /External Id="SAMEA8065699"
    /INSDC center alias="CNAG-CRG"
    /INSDC center name="CNAG-CRG"
    /INSDC first public="2021-10-14T16:32:56Z"
    /INSDC last update="2021-10-14T16:32:56Z"
    /INSDC status="public"
    /Submitter Id="AI2838"
    /broker name="CNAG-CRG, Centre for Genomic Regulation"
    /collection date="2018"
    /geographic location="Spain"
    /host health state="diseased"
    /host="Homo sapiens"
    /isolate="307"
    /isolation source="Hospital Clinic (Barcelona)"
    /sample name="AI2838"
Description:
DNA extracted from AI2838
Accession: SAMEA8065699	ID: 22316774

523: AI2840 DNA
Identifiers: BioSample: SAMEA8065701; SRA: ERS5752872
Organism: Klebsiella pneumoniae
Attributes:
    /ENA first public="2021-10-14"
    /ENA last update="2021-10-14"
    /ENA-CHECKLIST="ERC000028"
    /External Id="SAMEA8065701"
    /INSDC center alias="CNAG-CRG"
    /INSDC center name="CNAG-CRG"
    /INSDC first public="2021-10-14T16:32:56Z"
    /INSDC last update="2021-10-14T16:32:56Z"
    /INSDC status="public"
    /Submitter Id="AI2840"
    /broker name="CNAG-CRG, Centre for Genomic Regulation"
    /collection date="2018"
    /geographic location="Spain"
    /host health state="diseased"
    /host="Homo sapiens"
    /isolate="392"
    /isolation source="Hospital Clinic (Barcelona)"
    /sample name="AI2840"
Description:
DNA extracted from AI2840
Accession: SAMEA8065701	ID: 22316776

524: AI2841 DNA
Identifiers: BioSample: SAMEA8065702; SRA: ERS5752873
Organism: Klebsiella pneumoniae
Attributes:
    /ENA first public="2021-10-14"
    /ENA last update="2021-10-14"
    /ENA-CHECKLIST="ERC000028"
    /External Id="SAMEA8065702"
    /INSDC center alias="CNAG-CRG"
    /INSDC center name="CNAG-CRG"
    /INSDC first public="2021-10-14T16:32:56Z"
    /INSDC last update="2021-10-14T16:32:56Z"
    /INSDC status="public"
    /Submitter Id="AI2841"
    /broker name="CNAG-CRG, Centre for Genomic Regulation"
    /collection date="2018"
    /geographic location="Spain"
    /host health state="diseased"
    /host="Homo sapiens"
    /isolate="392"
    /isolation source="Hospital Clinic (Barcelona)"
    /sample name="AI2841"
Description:
DNA extracted from AI2841
Accession: SAMEA8065702	ID: 22316777

525: AI2842 DNA
Identifiers: BioSample: SAMEA8065703; SRA: ERS5752874
Organism: Klebsiella pneumoniae
Attributes:
    /ENA first public="2021-10-14"
    /ENA last update="2021-10-14"
    /ENA-CHECKLIST="ERC000028"
    /External Id="SAMEA8065703"
    /INSDC center alias="CNAG-CRG"
    /INSDC center name="CNAG-CRG"
    /INSDC first public="2021-10-14T16:32:56Z"
    /INSDC last update="2021-10-14T16:32:56Z"
    /INSDC status="public"
    /Submitter Id="AI2842"
    /broker name="CNAG-CRG, Centre for Genomic Regulation"
    /collection date="2018"
    /geographic location="Spain"
    /host health state="diseased"
    /host="Homo sapiens"
    /isolate="1401"
    /isolation source="Hospital Clinic (Barcelona)"
    /sample name="AI2842"
Description:
DNA extracted from AI2842
Accession: SAMEA8065703	ID: 22316778

526: AI2844 DNA
Identifiers: BioSample: SAMEA8065705; SRA: ERS5752876
Organism: Klebsiella pneumoniae
Attributes:
    /ENA first public="2021-10-14"
    /ENA last update="2021-10-14"
    /ENA-CHECKLIST="ERC000028"
    /External Id="SAMEA8065705"
    /INSDC center alias="CNAG-CRG"
    /INSDC center name="CNAG-CRG"
    /INSDC first public="2021-10-14T16:32:56Z"
    /INSDC last update="2021-10-14T16:32:56Z"
    /INSDC status="public"
    /Submitter Id="AI2844"
    /broker name="CNAG-CRG, Centre for Genomic Regulation"
    /collection date="2018"
    /geographic location="Spain"
    /host health state="diseased"
    /host="Homo sapiens"
    /isolate="198"
    /isolation source="Hospital Clinic (Barcelona)"
    /sample name="AI2844"
Description:
DNA extracted from AI2844
Accession: SAMEA8065705	ID: 22316780

527: AI2847 DNA
Identifiers: BioSample: SAMEA8065707; SRA: ERS5752878
Organism: Klebsiella pneumoniae
Attributes:
    /ENA first public="2021-10-14"
    /ENA last update="2021-10-14"
    /ENA-CHECKLIST="ERC000028"
    /External Id="SAMEA8065707"
    /INSDC center alias="CNAG-CRG"
    /INSDC center name="CNAG-CRG"
    /INSDC first public="2021-10-14T16:32:56Z"
    /INSDC last update="2021-10-14T16:32:56Z"
    /INSDC status="public"
    /Submitter Id="AI2847"
    /broker name="CNAG-CRG, Centre for Genomic Regulation"
    /collection date="2018"
    /geographic location="Spain"
    /host health state="diseased"
    /host="Homo sapiens"
    /isolate="307"
    /isolation source="Hospital Clinic (Barcelona)"
    /sample name="AI2847"
Description:
DNA extracted from AI2847
Accession: SAMEA8065707	ID: 22316782

528: AI2849 DNA
Identifiers: BioSample: SAMEA8065709; SRA: ERS5752880
Organism: Klebsiella pneumoniae
Attributes:
    /ENA first public="2021-10-14"
    /ENA last update="2021-10-14"
    /ENA-CHECKLIST="ERC000028"
    /External Id="SAMEA8065709"
    /INSDC center alias="CNAG-CRG"
    /INSDC center name="CNAG-CRG"
    /INSDC first public="2021-10-14T16:32:56Z"
    /INSDC last update="2021-10-14T16:32:56Z"
    /INSDC status="public"
    /Submitter Id="AI2849"
    /broker name="CNAG-CRG, Centre for Genomic Regulation"
    /collection date="2018"
    /geographic location="Spain"
    /host health state="diseased"
    /host="Homo sapiens"
    /isolate="147"
    /isolation source="Hospital Universitario Mutua de Terrassa (Terrassa)"
    /sample name="AI2849"
Description:
DNA extracted from AI2849
Accession: SAMEA8065709	ID: 22316784

529: AI2850 DNA
Identifiers: BioSample: SAMEA8065710; SRA: ERS5752881
Organism: Klebsiella pneumoniae
Attributes:
    /ENA first public="2021-10-14"
    /ENA last update="2021-10-14"
    /ENA-CHECKLIST="ERC000028"
    /External Id="SAMEA8065710"
    /INSDC center alias="CNAG-CRG"
    /INSDC center name="CNAG-CRG"
    /INSDC first public="2021-10-14T16:32:56Z"
    /INSDC last update="2021-10-14T16:32:56Z"
    /INSDC status="public"
    /Submitter Id="AI2850"
    /broker name="CNAG-CRG, Centre for Genomic Regulation"
    /collection date="2018"
    /geographic location="Spain"
    /host health state="diseased"
    /host="Homo sapiens"
    /isolate="151"
    /isolation source="Hospital Universitario Mutua de Terrassa (Terrassa)"
    /sample name="AI2850"
Description:
DNA extracted from AI2850
Accession: SAMEA8065710	ID: 22316785

530: AI2851 DNA
Identifiers: BioSample: SAMEA8065711; SRA: ERS5752882
Organism: Klebsiella pneumoniae
Attributes:
    /ENA first public="2021-10-14"
    /ENA last update="2021-10-14"
    /ENA-CHECKLIST="ERC000028"
    /External Id="SAMEA8065711"
    /INSDC center alias="CNAG-CRG"
    /INSDC center name="CNAG-CRG"
    /INSDC first public="2021-10-14T16:32:56Z"
    /INSDC last update="2021-10-14T16:32:56Z"
    /INSDC status="public"
    /Submitter Id="AI2851"
    /broker name="CNAG-CRG, Centre for Genomic Regulation"
    /collection date="2018"
    /geographic location="Spain"
    /host health state="diseased"
    /host="Homo sapiens"
    /isolate="152"
    /isolation source="Hospital Universitario Mutua de Terrassa (Terrassa)"
    /sample name="AI2851"
Description:
DNA extracted from AI2851
Accession: SAMEA8065711	ID: 22316787

531: AI2854 DNA
Identifiers: BioSample: SAMEA8065714; SRA: ERS5752885
Organism: Klebsiella pneumoniae
Attributes:
    /ENA first public="2021-10-14"
    /ENA last update="2021-10-14"
    /ENA-CHECKLIST="ERC000028"
    /External Id="SAMEA8065714"
    /INSDC center alias="CNAG-CRG"
    /INSDC center name="CNAG-CRG"
    /INSDC first public="2021-10-14T16:32:56Z"
    /INSDC last update="2021-10-14T16:32:56Z"
    /INSDC status="public"
    /Submitter Id="AI2854"
    /broker name="CNAG-CRG, Centre for Genomic Regulation"
    /collection date="2018"
    /geographic location="Spain"
    /host health state="diseased"
    /host="Homo sapiens"
    /isolate="152"
    /isolation source="Hospital Universitario Mutua de Terrassa (Terrassa)"
    /sample name="AI2854"
Description:
DNA extracted from AI2854
Accession: SAMEA8065714	ID: 22316790

532: AI2863 DNA
Identifiers: BioSample: SAMEA8065721; SRA: ERS5752892
Organism: Klebsiella pneumoniae
Attributes:
    /ENA first public="2021-10-14"
    /ENA last update="2021-10-14"
    /ENA-CHECKLIST="ERC000028"
    /External Id="SAMEA8065721"
    /INSDC center alias="CNAG-CRG"
    /INSDC center name="CNAG-CRG"
    /INSDC first public="2021-10-14T16:32:56Z"
    /INSDC last update="2021-10-14T16:32:56Z"
    /INSDC status="public"
    /Submitter Id="AI2863"
    /broker name="CNAG-CRG, Centre for Genomic Regulation"
    /collection date="2018"
    /geographic location="Spain"
    /host health state="diseased"
    /host="Homo sapiens"
    /isolate="307"
    /isolation source="Hospital Universitario La Paz (Madrid)"
    /sample name="AI2863"
Description:
DNA extracted from AI2863
Accession: SAMEA8065721	ID: 22316797

533: AI2868 DNA
Identifiers: BioSample: SAMEA8065726; SRA: ERS5752897
Organism: Klebsiella pneumoniae
Attributes:
    /ENA first public="2021-10-14"
    /ENA last update="2021-10-14"
    /ENA-CHECKLIST="ERC000028"
    /External Id="SAMEA8065726"
    /INSDC center alias="CNAG-CRG"
    /INSDC center name="CNAG-CRG"
    /INSDC first public="2021-10-14T16:32:56Z"
    /INSDC last update="2021-10-14T16:32:56Z"
    /INSDC status="public"
    /Submitter Id="AI2868"
    /broker name="CNAG-CRG, Centre for Genomic Regulation"
    /collection date="2018"
    /geographic location="Spain"
    /host health state="diseased"
    /host="Homo sapiens"
    /isolate="307"
    /isolation source="Hospital Universitario La Paz (Madrid)"
    /sample name="AI2868"
Description:
DNA extracted from AI2868
Accession: SAMEA8065726	ID: 22316803

534: AI2870 DNA
Identifiers: BioSample: SAMEA8065728; SRA: ERS5752899
Organism: Klebsiella pneumoniae
Attributes:
    /ENA first public="2021-10-14"
    /ENA last update="2021-10-14"
    /ENA-CHECKLIST="ERC000028"
    /External Id="SAMEA8065728"
    /INSDC center alias="CNAG-CRG"
    /INSDC center name="CNAG-CRG"
    /INSDC first public="2021-10-14T16:32:56Z"
    /INSDC last update="2021-10-14T16:32:56Z"
    /INSDC status="public"
    /Submitter Id="AI2870"
    /broker name="CNAG-CRG, Centre for Genomic Regulation"
    /collection date="2018"
    /geographic location="Spain"
    /host health state="diseased"
    /host="Homo sapiens"
    /isolate="11"
    /isolation source="Hospital Universitario Ramon y Cajal (Madrid)"
    /sample name="AI2870"
Description:
DNA extracted from AI2870
Accession: SAMEA8065728	ID: 22316805

535: AI2871 DNA
Identifiers: BioSample: SAMEA8065729; SRA: ERS5752900
Organism: Klebsiella pneumoniae
Attributes:
    /ENA first public="2021-10-14"
    /ENA last update="2021-10-14"
    /ENA-CHECKLIST="ERC000028"
    /External Id="SAMEA8065729"
    /INSDC center alias="CNAG-CRG"
    /INSDC center name="CNAG-CRG"
    /INSDC first public="2021-10-14T16:32:56Z"
    /INSDC last update="2021-10-14T16:32:56Z"
    /INSDC status="public"
    /Submitter Id="AI2871"
    /broker name="CNAG-CRG, Centre for Genomic Regulation"
    /collection date="2018"
    /geographic location="Spain"
    /host health state="diseased"
    /host="Homo sapiens"
    /isolate="11"
    /isolation source="Hospital Universitario Ramon y Cajal (Madrid)"
    /sample name="AI2871"
Description:
DNA extracted from AI2871
Accession: SAMEA8065729	ID: 22316806

536: AI2630 DNA
Identifiers: BioSample: SAMEA8065695; SRA: ERS5752866
Organism: Klebsiella pneumoniae
Attributes:
    /ENA first public="2021-10-14"
    /ENA last update="2021-10-14"
    /ENA-CHECKLIST="ERC000028"
    /External Id="SAMEA8065695"
    /INSDC center alias="CNAG-CRG"
    /INSDC center name="CNAG-CRG"
    /INSDC first public="2021-10-14T16:32:56Z"
    /INSDC last update="2021-10-14T16:32:56Z"
    /INSDC status="public"
    /Submitter Id="AI2630"
    /broker name="CNAG-CRG, Centre for Genomic Regulation"
    /collection date="2018"
    /geographic location="Spain"
    /host health state="diseased"
    /host="Homo sapiens"
    /isolate="15"
    /isolation source="Hospital Puerta del Mar (Cadiz)"
    /sample name="AI2630"
Description:
DNA extracted from AI2630
Accession: SAMEA8065695	ID: 22316769

537: AI2874 DNA
Identifiers: BioSample: SAMEA8065732; SRA: ERS5752903
Organism: Klebsiella pneumoniae
Attributes:
    /ENA first public="2021-10-14"
    /ENA last update="2021-10-14"
    /ENA-CHECKLIST="ERC000028"
    /External Id="SAMEA8065732"
    /INSDC center alias="CNAG-CRG"
    /INSDC center name="CNAG-CRG"
    /INSDC first public="2021-10-14T16:32:56Z"
    /INSDC last update="2021-10-14T16:32:56Z"
    /INSDC status="public"
    /Submitter Id="AI2874"
    /broker name="CNAG-CRG, Centre for Genomic Regulation"
    /collection date="2018"
    /geographic location="Spain"
    /host health state="diseased"
    /host="Homo sapiens"
    /isolate="11"
    /isolation source="Hospital Universitario Ramon y Cajal (Madrid)"
    /sample name="AI2874"
Description:
DNA extracted from AI2874
Accession: SAMEA8065732	ID: 22316809

538: AI2875 DNA
Identifiers: BioSample: SAMEA8065733; SRA: ERS5752904
Organism: Klebsiella pneumoniae
Attributes:
    /ENA first public="2021-10-14"
    /ENA last update="2021-10-14"
    /ENA-CHECKLIST="ERC000028"
    /External Id="SAMEA8065733"
    /INSDC center alias="CNAG-CRG"
    /INSDC center name="CNAG-CRG"
    /INSDC first public="2021-10-14T16:32:56Z"
    /INSDC last update="2021-10-14T16:32:56Z"
    /INSDC status="public"
    /Submitter Id="AI2875"
    /broker name="CNAG-CRG, Centre for Genomic Regulation"
    /collection date="2018"
    /geographic location="Spain"
    /host health state="diseased"
    /host="Homo sapiens"
    /isolate="11"
    /isolation source="Hospital Universitario Ramon y Cajal (Madrid)"
    /sample name="AI2875"
Description:
DNA extracted from AI2875
Accession: SAMEA8065733	ID: 22316810

539: AI2878 DNA
Identifiers: BioSample: SAMEA8065736; SRA: ERS5752907
Organism: Klebsiella pneumoniae
Attributes:
    /ENA first public="2021-10-14"
    /ENA last update="2021-10-14"
    /ENA-CHECKLIST="ERC000028"
    /External Id="SAMEA8065736"
    /INSDC center alias="CNAG-CRG"
    /INSDC center name="CNAG-CRG"
    /INSDC first public="2021-10-14T16:32:56Z"
    /INSDC last update="2021-10-14T16:32:56Z"
    /INSDC status="public"
    /Submitter Id="AI2878"
    /broker name="CNAG-CRG, Centre for Genomic Regulation"
    /collection date="2018"
    /geographic location="Spain"
    /host health state="diseased"
    /host="Homo sapiens"
    /isolate="11"
    /isolation source="Hospital Universitario Ramon y Cajal (Madrid)"
    /sample name="AI2878"
Description:
DNA extracted from AI2878
Accession: SAMEA8065736	ID: 22316813

540: AI2879 DNA
Identifiers: BioSample: SAMEA8065737; SRA: ERS5752908
Organism: Klebsiella pneumoniae
Attributes:
    /ENA first public="2021-10-14"
    /ENA last update="2021-10-14"
    /ENA-CHECKLIST="ERC000028"
    /External Id="SAMEA8065737"
    /INSDC center alias="CNAG-CRG"
    /INSDC center name="CNAG-CRG"
    /INSDC first public="2021-10-14T16:32:56Z"
    /INSDC last update="2021-10-14T16:32:56Z"
    /INSDC status="public"
    /Submitter Id="AI2879"
    /broker name="CNAG-CRG, Centre for Genomic Regulation"
    /collection date="2018"
    /geographic location="Spain"
    /host health state="diseased"
    /host="Homo sapiens"
    /isolate="11"
    /isolation source="Hospital Universitario Ramon y Cajal (Madrid)"
    /sample name="AI2879"
Description:
DNA extracted from AI2879
Accession: SAMEA8065737	ID: 22316814

541: AI2882 DNA
Identifiers: BioSample: SAMEA8065740; SRA: ERS5752911
Organism: Klebsiella pneumoniae
Attributes:
    /ENA first public="2021-10-14"
    /ENA last update="2021-10-14"
    /ENA-CHECKLIST="ERC000028"
    /External Id="SAMEA8065740"
    /INSDC center alias="CNAG-CRG"
    /INSDC center name="CNAG-CRG"
    /INSDC first public="2021-10-14T16:32:56Z"
    /INSDC last update="2021-10-14T16:32:56Z"
    /INSDC status="public"
    /Submitter Id="AI2882"
    /broker name="CNAG-CRG, Centre for Genomic Regulation"
    /collection date="2018"
    /geographic location="Spain"
    /host health state="diseased"
    /host="Homo sapiens"
    /isolate="307"
    /isolation source="Hospital Universitario Ramon y Cajal (Madrid)"
    /sample name="AI2882"
Description:
DNA extracted from AI2882
Accession: SAMEA8065740	ID: 22316818

542: AI2886 DNA
Identifiers: BioSample: SAMEA8065744; SRA: ERS5752915
Organism: Klebsiella pneumoniae
Attributes:
    /ENA first public="2021-10-14"
    /ENA last update="2021-10-14"
    /ENA-CHECKLIST="ERC000028"
    /External Id="SAMEA8065744"
    /INSDC center alias="CNAG-CRG"
    /INSDC center name="CNAG-CRG"
    /INSDC first public="2021-10-14T16:32:56Z"
    /INSDC last update="2021-10-14T16:32:56Z"
    /INSDC status="public"
    /Submitter Id="AI2886"
    /broker name="CNAG-CRG, Centre for Genomic Regulation"
    /collection date="2018"
    /geographic location="Spain"
    /host health state="diseased"
    /host="Homo sapiens"
    /isolate="15"
    /isolation source="Hospital Universitario Ramon y Cajal (Madrid)"
    /sample name="AI2886"
Description:
DNA extracted from AI2886
Accession: SAMEA8065744	ID: 22316822

543: AI2888 DNA
Identifiers: BioSample: SAMEA8065746; SRA: ERS5752917
Organism: Klebsiella pneumoniae
Attributes:
    /ENA first public="2021-10-14"
    /ENA last update="2021-10-14"
    /ENA-CHECKLIST="ERC000028"
    /External Id="SAMEA8065746"
    /INSDC center alias="CNAG-CRG"
    /INSDC center name="CNAG-CRG"
    /INSDC first public="2021-10-14T16:32:56Z"
    /INSDC last update="2021-10-14T16:32:56Z"
    /INSDC status="public"
    /Submitter Id="AI2888"
    /broker name="CNAG-CRG, Centre for Genomic Regulation"
    /collection date="2018"
    /geographic location="Spain"
    /host health state="diseased"
    /host="Homo sapiens"
    /isolate="15"
    /isolation source="Hospital Universitario Ramon y Cajal (Madrid)"
    /sample name="AI2888"
Description:
DNA extracted from AI2888
Accession: SAMEA8065746	ID: 22316824

544: AI2891 DNA
Identifiers: BioSample: SAMEA8065749; SRA: ERS5752920
Organism: Klebsiella pneumoniae
Attributes:
    /ENA first public="2021-10-14"
    /ENA last update="2021-10-14"
    /ENA-CHECKLIST="ERC000028"
    /External Id="SAMEA8065749"
    /INSDC center alias="CNAG-CRG"
    /INSDC center name="CNAG-CRG"
    /INSDC first public="2021-10-14T16:32:56Z"
    /INSDC last update="2021-10-14T16:32:56Z"
    /INSDC status="public"
    /Submitter Id="AI2891"
    /broker name="CNAG-CRG, Centre for Genomic Regulation"
    /collection date="2018"
    /geographic location="Spain"
    /host health state="diseased"
    /host="Homo sapiens"
    /isolate="11"
    /isolation source="Hospital Universitario Ramon y Cajal (Madrid)"
    /sample name="AI2891"
Description:
DNA extracted from AI2891
Accession: SAMEA8065749	ID: 22316827

545: Pathogen: clinical or host-associated sample from Klebsiella pneumoniae
Identifiers: BioSample: SAMN17075437; Sample name: Kp36336; SRA: SRS7963769
Organism: Klebsiella pneumoniae
Attributes:
    /strain="Kp36336"
    /collected by="Hopital academique Erasme"
    /collection date="2019"
    /geographic location="Belgium:Brussels"
    /host="Homo sapiens"
    /host disease="Fracture fixation infection"
    /isolation source="Tissue samples"
    /latitude and longitude="50.8138 N 4.2659 E"
Accession: SAMN17075437	ID: 17075437

546: AI2892 DNA
Identifiers: BioSample: SAMEA8065750; SRA: ERS5752921
Organism: Klebsiella pneumoniae
Attributes:
    /ENA first public="2021-10-14"
    /ENA last update="2021-10-14"
    /ENA-CHECKLIST="ERC000028"
    /External Id="SAMEA8065750"
    /INSDC center alias="CNAG-CRG"
    /INSDC center name="CNAG-CRG"
    /INSDC first public="2021-10-14T16:32:56Z"
    /INSDC last update="2021-10-14T16:32:56Z"
    /INSDC status="public"
    /Submitter Id="AI2892"
    /broker name="CNAG-CRG, Centre for Genomic Regulation"
    /collection date="2018"
    /geographic location="Spain"
    /host health state="diseased"
    /host="Homo sapiens"
    /isolate="11"
    /isolation source="Hospital Universitario Ramon y Cajal (Madrid)"
    /sample name="AI2892"
Description:
DNA extracted from AI2892
Accession: SAMEA8065750	ID: 22316828

547: AI2893 DNA
Identifiers: BioSample: SAMEA8065751; SRA: ERS5752922
Organism: Klebsiella pneumoniae
Attributes:
    /ENA first public="2021-10-14"
    /ENA last update="2021-10-14"
    /ENA-CHECKLIST="ERC000028"
    /External Id="SAMEA8065751"
    /INSDC center alias="CNAG-CRG"
    /INSDC center name="CNAG-CRG"
    /INSDC first public="2021-10-14T16:32:56Z"
    /INSDC last update="2021-10-14T16:32:56Z"
    /INSDC status="public"
    /Submitter Id="AI2893"
    /broker name="CNAG-CRG, Centre for Genomic Regulation"
    /collection date="2018"
    /geographic location="Spain"
    /host health state="diseased"
    /host="Homo sapiens"
    /isolate="45"
    /isolation source="Hospital Universitario Ramon y Cajal (Madrid)"
    /sample name="AI2893"
Description:
DNA extracted from AI2893
Accession: SAMEA8065751	ID: 22316829

548: AI2895 DNA
Identifiers: BioSample: SAMEA8065753; SRA: ERS5752924
Organism: Klebsiella pneumoniae
Attributes:
    /ENA first public="2021-10-14"
    /ENA last update="2021-10-14"
    /ENA-CHECKLIST="ERC000028"
    /External Id="SAMEA8065753"
    /INSDC center alias="CNAG-CRG"
    /INSDC center name="CNAG-CRG"
    /INSDC first public="2021-10-14T16:32:56Z"
    /INSDC last update="2021-10-14T16:32:56Z"
    /INSDC status="public"
    /Submitter Id="AI2895"
    /broker name="CNAG-CRG, Centre for Genomic Regulation"
    /collection date="2018"
    /geographic location="Spain"
    /host health state="diseased"
    /host="Homo sapiens"
    /isolate="11"
    /isolation source="Hospital Universitario Ramon y Cajal (Madrid)"
    /sample name="AI2895"
Description:
DNA extracted from AI2895
Accession: SAMEA8065753	ID: 22316831

549: AI2896 DNA
Identifiers: BioSample: SAMEA8065754; SRA: ERS5752925
Organism: Klebsiella pneumoniae
Attributes:
    /ENA first public="2021-10-14"
    /ENA last update="2021-10-14"
    /ENA-CHECKLIST="ERC000028"
    /External Id="SAMEA8065754"
    /INSDC center alias="CNAG-CRG"
    /INSDC center name="CNAG-CRG"
    /INSDC first public="2021-10-14T16:32:56Z"
    /INSDC last update="2021-10-14T16:32:56Z"
    /INSDC status="public"
    /Submitter Id="AI2896"
    /broker name="CNAG-CRG, Centre for Genomic Regulation"
    /collection date="2018"
    /geographic location="Spain"
    /host health state="diseased"
    /host="Homo sapiens"
    /isolate="307"
    /isolation source="Hospital Universitario Ramon y Cajal (Madrid)"
    /sample name="AI2896"
Description:
DNA extracted from AI2896
Accession: SAMEA8065754	ID: 22316833

550: AI2900 DNA
Identifiers: BioSample: SAMEA8065757; SRA: ERS5752928
Organism: Klebsiella pneumoniae
Attributes:
    /ENA first public="2021-10-14"
    /ENA last update="2021-10-14"
    /ENA-CHECKLIST="ERC000028"
    /External Id="SAMEA8065757"
    /INSDC center alias="CNAG-CRG"
    /INSDC center name="CNAG-CRG"
    /INSDC first public="2021-10-14T16:32:56Z"
    /INSDC last update="2021-10-14T16:32:56Z"
    /INSDC status="public"
    /Submitter Id="AI2900"
    /broker name="CNAG-CRG, Centre for Genomic Regulation"
    /collection date="2018"
    /geographic location="Spain"
    /host health state="diseased"
    /host="Homo sapiens"
    /isolate="11"
    /isolation source="Hospital Universitario Ramon y Cajal (Madrid)"
    /sample name="AI2900"
Description:
DNA extracted from AI2900
Accession: SAMEA8065757	ID: 22316836


551: AI2792 DNA
Identifiers: BioSample: SAMEA7962808; SRA: ERS5649955
Organism: Klebsiella pneumoniae
Attributes:
    /ENA first public="2021-10-14"
    /ENA last update="2021-10-14"
    /ENA-CHECKLIST="ERC000028"
    /External Id="SAMEA7962808"
    /INSDC center alias="CNAG-CRG"
    /INSDC center name="CNAG-CRG"
    /INSDC first public="2021-10-14T16:32:54Z"
    /INSDC last update="2021-10-14T16:32:54Z"
    /INSDC status="public"
    /Submitter Id="AI2792"
    /broker name="CNAG-CRG, Centre for Genomic Regulation"
    /collection date="2018"
    /geographic location="Spain"
    /host health state="diseased"
    /host="Homo sapiens"
    /isolate="437"
    /isolation source="Hospital Universitario Valencia Tres cruces (Valencia)"
    /sample name="AI2792"
Description:
DNA extracted from AI2792
Accession: SAMEA7962808	ID: 22316730

552: AI2773 DNA
Identifiers: BioSample: SAMEA7962792; SRA: ERS5649939
Organism: Klebsiella pneumoniae
Attributes:
    /ENA first public="2021-10-14"
    /ENA last update="2021-10-14"
    /ENA-CHECKLIST="ERC000028"
    /External Id="SAMEA7962792"
    /INSDC center alias="CNAG-CRG"
    /INSDC center name="CNAG-CRG"
    /INSDC first public="2021-10-14T16:32:54Z"
    /INSDC last update="2021-10-14T16:32:54Z"
    /INSDC status="public"
    /Submitter Id="AI2773"
    /broker name="CNAG-CRG, Centre for Genomic Regulation"
    /collection date="2018"
    /geographic location="Spain"
    /host health state="diseased"
    /host="Homo sapiens"
    /isolate="307"
    /isolation source="Hospital Univeristario de Bellvitge (Barcelona)"
    /sample name="AI2773"
Description:
DNA extracted from AI2773
Accession: SAMEA7962792	ID: 22316713

553: AI2776 DNA
Identifiers: BioSample: SAMEA7962794; SRA: ERS5649941
Organism: Klebsiella pneumoniae
Attributes:
    /ENA first public="2021-10-14"
    /ENA last update="2021-10-14"
    /ENA-CHECKLIST="ERC000028"
    /External Id="SAMEA7962794"
    /INSDC center alias="CNAG-CRG"
    /INSDC center name="CNAG-CRG"
    /INSDC first public="2021-10-14T16:32:54Z"
    /INSDC last update="2021-10-14T16:32:54Z"
    /INSDC status="public"
    /Submitter Id="AI2776"
    /broker name="CNAG-CRG, Centre for Genomic Regulation"
    /collection date="2018"
    /geographic location="Spain"
    /host health state="diseased"
    /host="Homo sapiens"
    /isolate="11"
    /isolation source="Hospital Universitario Valencia Tres cruces (Valencia)"
    /sample name="AI2776"
Description:
DNA extracted from AI2776
Accession: SAMEA7962794	ID: 22316715

554: AI2777 DNA
Identifiers: BioSample: SAMEA7962795; SRA: ERS5649942
Organism: Klebsiella pneumoniae
Attributes:
    /ENA first public="2021-10-14"
    /ENA last update="2021-10-14"
    /ENA-CHECKLIST="ERC000028"
    /External Id="SAMEA7962795"
    /INSDC center alias="CNAG-CRG"
    /INSDC center name="CNAG-CRG"
    /INSDC first public="2021-10-14T16:32:54Z"
    /INSDC last update="2021-10-14T16:32:54Z"
    /INSDC status="public"
    /Submitter Id="AI2777"
    /broker name="CNAG-CRG, Centre for Genomic Regulation"
    /collection date="2018"
    /geographic location="Spain"
    /host health state="diseased"
    /host="Homo sapiens"
    /isolate="307"
    /isolation source="Hospital Universitario Valencia Tres cruces (Valencia)"
    /sample name="AI2777"
Description:
DNA extracted from AI2777
Accession: SAMEA7962795	ID: 22316716

555: AI2778 DNA
Identifiers: BioSample: SAMEA7962796; SRA: ERS5649943
Organism: Klebsiella pneumoniae
Attributes:
    /ENA first public="2021-10-14"
    /ENA last update="2021-10-14"
    /ENA-CHECKLIST="ERC000028"
    /External Id="SAMEA7962796"
    /INSDC center alias="CNAG-CRG"
    /INSDC center name="CNAG-CRG"
    /INSDC first public="2021-10-14T16:32:54Z"
    /INSDC last update="2021-10-14T16:32:54Z"
    /INSDC status="public"
    /Submitter Id="AI2778"
    /broker name="CNAG-CRG, Centre for Genomic Regulation"
    /collection date="2018"
    /geographic location="Spain"
    /host health state="diseased"
    /host="Homo sapiens"
    /isolate="11"
    /isolation source="Hospital Universitario Valencia Tres cruces (Valencia)"
    /sample name="AI2778"
Description:
DNA extracted from AI2778
Accession: SAMEA7962796	ID: 22316717

556: AI2780 DNA
Identifiers: BioSample: SAMEA7962798; SRA: ERS5649945
Organism: Klebsiella pneumoniae
Attributes:
    /ENA first public="2021-10-14"
    /ENA last update="2021-10-14"
    /ENA-CHECKLIST="ERC000028"
    /External Id="SAMEA7962798"
    /INSDC center alias="CNAG-CRG"
    /INSDC center name="CNAG-CRG"
    /INSDC first public="2021-10-14T16:32:54Z"
    /INSDC last update="2021-10-14T16:32:54Z"
    /INSDC status="public"
    /Submitter Id="AI2780"
    /broker name="CNAG-CRG, Centre for Genomic Regulation"
    /collection date="2018"
    /geographic location="Spain"
    /host health state="diseased"
    /host="Homo sapiens"
    /isolate="11"
    /isolation source="Hospital Universitario Valencia Tres cruces (Valencia)"
    /sample name="AI2780"
Description:
DNA extracted from AI2780
Accession: SAMEA7962798	ID: 22316720

557: AI2781 DNA
Identifiers: BioSample: SAMEA7962799; SRA: ERS5649946
Organism: Klebsiella pneumoniae
Attributes:
    /ENA first public="2021-10-14"
    /ENA last update="2021-10-14"
    /ENA-CHECKLIST="ERC000028"
    /External Id="SAMEA7962799"
    /INSDC center alias="CNAG-CRG"
    /INSDC center name="CNAG-CRG"
    /INSDC first public="2021-10-14T16:32:54Z"
    /INSDC last update="2021-10-14T16:32:54Z"
    /INSDC status="public"
    /Submitter Id="AI2781"
    /broker name="CNAG-CRG, Centre for Genomic Regulation"
    /collection date="2018"
    /geographic location="Spain"
    /host health state="diseased"
    /host="Homo sapiens"
    /isolate="307"
    /isolation source="Hospital Universitario Valencia Tres cruces (Valencia)"
    /sample name="AI2781"
Description:
DNA extracted from AI2781
Accession: SAMEA7962799	ID: 22316721

558: AI2782 DNA
Identifiers: BioSample: SAMEA7962800; SRA: ERS5649947
Organism: Klebsiella pneumoniae
Attributes:
    /ENA first public="2021-10-14"
    /ENA last update="2021-10-14"
    /ENA-CHECKLIST="ERC000028"
    /External Id="SAMEA7962800"
    /INSDC center alias="CNAG-CRG"
    /INSDC center name="CNAG-CRG"
    /INSDC first public="2021-10-14T16:32:54Z"
    /INSDC last update="2021-10-14T16:32:54Z"
    /INSDC status="public"
    /Submitter Id="AI2782"
    /broker name="CNAG-CRG, Centre for Genomic Regulation"
    /collection date="2018"
    /geographic location="Spain"
    /host health state="diseased"
    /host="Homo sapiens"
    /isolate="11"
    /isolation source="Hospital Universitario Valencia Tres cruces (Valencia)"
    /sample name="AI2782"
Description:
DNA extracted from AI2782
Accession: SAMEA7962800	ID: 22316722

559: AI2784 DNA
Identifiers: BioSample: SAMEA7962801; SRA: ERS5649948
Organism: Klebsiella pneumoniae
Attributes:
    /ENA first public="2021-10-14"
    /ENA last update="2021-10-14"
    /ENA-CHECKLIST="ERC000028"
    /External Id="SAMEA7962801"
    /INSDC center alias="CNAG-CRG"
    /INSDC center name="CNAG-CRG"
    /INSDC first public="2021-10-14T16:32:54Z"
    /INSDC last update="2021-10-14T16:32:54Z"
    /INSDC status="public"
    /Submitter Id="AI2784"
    /broker name="CNAG-CRG, Centre for Genomic Regulation"
    /collection date="2018"
    /geographic location="Spain"
    /host health state="diseased"
    /host="Homo sapiens"
    /isolate="11"
    /isolation source="Hospital Universitario Valencia Tres cruces (Valencia)"
    /sample name="AI2784"
Description:
DNA extracted from AI2784
Accession: SAMEA7962801	ID: 22316723

560: AI2785 DNA
Identifiers: BioSample: SAMEA7962802; SRA: ERS5649949
Organism: Klebsiella pneumoniae
Attributes:
    /ENA first public="2021-10-14"
    /ENA last update="2021-10-14"
    /ENA-CHECKLIST="ERC000028"
    /External Id="SAMEA7962802"
    /INSDC center alias="CNAG-CRG"
    /INSDC center name="CNAG-CRG"
    /INSDC first public="2021-10-14T16:32:54Z"
    /INSDC last update="2021-10-14T16:32:54Z"
    /INSDC status="public"
    /Submitter Id="AI2785"
    /broker name="CNAG-CRG, Centre for Genomic Regulation"
    /collection date="2018"
    /geographic location="Spain"
    /host health state="diseased"
    /host="Homo sapiens"
    /isolate="11"
    /isolation source="Hospital Universitario Valencia Tres cruces (Valencia)"
    /sample name="AI2785"
Description:
DNA extracted from AI2785
Accession: SAMEA7962802	ID: 22316724

561: AI2787 DNA
Identifiers: BioSample: SAMEA7962803; SRA: ERS5649950
Organism: Klebsiella pneumoniae
Attributes:
    /ENA first public="2021-10-14"
    /ENA last update="2021-10-14"
    /ENA-CHECKLIST="ERC000028"
    /External Id="SAMEA7962803"
    /INSDC center alias="CNAG-CRG"
    /INSDC center name="CNAG-CRG"
    /INSDC first public="2021-10-14T16:32:54Z"
    /INSDC last update="2021-10-14T16:32:54Z"
    /INSDC status="public"
    /Submitter Id="AI2787"
    /broker name="CNAG-CRG, Centre for Genomic Regulation"
    /collection date="2018"
    /geographic location="Spain"
    /host health state="diseased"
    /host="Homo sapiens"
    /isolate="307"
    /isolation source="Hospital Universitario Valencia Tres cruces (Valencia)"
    /sample name="AI2787"
Description:
DNA extracted from AI2787
Accession: SAMEA7962803	ID: 22316725

562: AI2786 DNA
Identifiers: BioSample: SAMEA7962804; SRA: ERS5649951
Organism: Klebsiella pneumoniae
Attributes:
    /ENA first public="2021-10-14"
    /ENA last update="2021-10-14"
    /ENA-CHECKLIST="ERC000028"
    /External Id="SAMEA7962804"
    /INSDC center alias="CNAG-CRG"
    /INSDC center name="CNAG-CRG"
    /INSDC first public="2021-10-14T16:32:54Z"
    /INSDC last update="2021-10-14T16:32:54Z"
    /INSDC status="public"
    /Submitter Id="AI2786"
    /broker name="CNAG-CRG, Centre for Genomic Regulation"
    /collection date="2018"
    /geographic location="Spain"
    /host health state="diseased"
    /host="Homo sapiens"
    /isolate="307"
    /isolation source="Hospital Universitario Valencia Tres cruces (Valencia)"
    /sample name="AI2786"
Description:
DNA extracted from AI2786
Accession: SAMEA7962804	ID: 22316726

563: AI2789 DNA
Identifiers: BioSample: SAMEA7962805; SRA: ERS5649952
Organism: Klebsiella pneumoniae
Attributes:
    /ENA first public="2021-10-14"
    /ENA last update="2021-10-14"
    /ENA-CHECKLIST="ERC000028"
    /External Id="SAMEA7962805"
    /INSDC center alias="CNAG-CRG"
    /INSDC center name="CNAG-CRG"
    /INSDC first public="2021-10-14T16:32:54Z"
    /INSDC last update="2021-10-14T16:32:54Z"
    /INSDC status="public"
    /Submitter Id="AI2789"
    /broker name="CNAG-CRG, Centre for Genomic Regulation"
    /collection date="2018"
    /geographic location="Spain"
    /host health state="diseased"
    /host="Homo sapiens"
    /isolate="307"
    /isolation source="Hospital Universitario Valencia Tres cruces (Valencia)"
    /sample name="AI2789"
Description:
DNA extracted from AI2789
Accession: SAMEA7962805	ID: 22316727

564: AI2790 DNA
Identifiers: BioSample: SAMEA7962806; SRA: ERS5649953
Organism: Klebsiella pneumoniae
Attributes:
    /ENA first public="2021-10-14"
    /ENA last update="2021-10-14"
    /ENA-CHECKLIST="ERC000028"
    /External Id="SAMEA7962806"
    /INSDC center alias="CNAG-CRG"
    /INSDC center name="CNAG-CRG"
    /INSDC first public="2021-10-14T16:32:54Z"
    /INSDC last update="2021-10-14T16:32:54Z"
    /INSDC status="public"
    /Submitter Id="AI2790"
    /broker name="CNAG-CRG, Centre for Genomic Regulation"
    /collection date="2018"
    /geographic location="Spain"
    /host health state="diseased"
    /host="Homo sapiens"
    /isolate="11"
    /isolation source="Hospital Universitario Valencia Tres cruces (Valencia)"
    /sample name="AI2790"
Description:
DNA extracted from AI2790
Accession: SAMEA7962806	ID: 22316728

565: AI2791 DNA
Identifiers: BioSample: SAMEA7962807; SRA: ERS5649954
Organism: Klebsiella pneumoniae
Attributes:
    /ENA first public="2021-10-14"
    /ENA last update="2021-10-14"
    /ENA-CHECKLIST="ERC000028"
    /External Id="SAMEA7962807"
    /INSDC center alias="CNAG-CRG"
    /INSDC center name="CNAG-CRG"
    /INSDC first public="2021-10-14T16:32:54Z"
    /INSDC last update="2021-10-14T16:32:54Z"
    /INSDC status="public"
    /Submitter Id="AI2791"
    /broker name="CNAG-CRG, Centre for Genomic Regulation"
    /collection date="2018"
    /geographic location="Spain"
    /host health state="diseased"
    /host="Homo sapiens"
    /isolate="307"
    /isolation source="Hospital Universitario Valencia Tres cruces (Valencia)"
    /sample name="AI2791"
Description:
DNA extracted from AI2791
Accession: SAMEA7962807	ID: 22316729

566: AI3027 DNA
Identifiers: BioSample: SAMEA8065758; SRA: ERS5752929
Organism: Klebsiella pneumoniae
Attributes:
    /ENA first public="2021-10-14"
    /ENA last update="2021-10-14"
    /ENA-CHECKLIST="ERC000028"
    /External Id="SAMEA8065758"
    /INSDC center alias="CNAG-CRG"
    /INSDC center name="CNAG-CRG"
    /INSDC first public="2021-10-14T16:32:56Z"
    /INSDC last update="2021-10-14T16:32:56Z"
    /INSDC status="public"
    /Submitter Id="AI3027"
    /broker name="CNAG-CRG, Centre for Genomic Regulation"
    /collection date="2018"
    /geographic location="Spain"
    /host health state="diseased"
    /host="Homo sapiens"
    /isolate="3362"
    /isolation source="Complejo Hospitalario de Jaen (Jaen)"
    /sample name="AI3027"
Description:
DNA extracted from AI3027
Accession: SAMEA8065758	ID: 22316837

567: AI2794 DNA
Identifiers: BioSample: SAMEA7962810; SRA: ERS5649957
Organism: Klebsiella pneumoniae
Attributes:
    /ENA first public="2021-10-14"
    /ENA last update="2021-10-14"
    /ENA-CHECKLIST="ERC000028"
    /External Id="SAMEA7962810"
    /INSDC center alias="CNAG-CRG"
    /INSDC center name="CNAG-CRG"
    /INSDC first public="2021-10-14T16:32:54Z"
    /INSDC last update="2021-10-14T16:32:54Z"
    /INSDC status="public"
    /Submitter Id="AI2794"
    /broker name="CNAG-CRG, Centre for Genomic Regulation"
    /collection date="2018"
    /geographic location="Spain"
    /host health state="diseased"
    /host="Homo sapiens"
    /isolate="307"
    /isolation source="Hospital Universitario Valencia Tres cruces (Valencia)"
    /sample name="AI2794"
Description:
DNA extracted from AI2794
Accession: SAMEA7962810	ID: 22316733

568: AI2800 DNA
Identifiers: BioSample: SAMEA7962816; SRA: ERS5649963
Organism: Klebsiella pneumoniae
Attributes:
    /ENA first public="2021-10-14"
    /ENA last update="2021-10-14"
    /ENA-CHECKLIST="ERC000028"
    /External Id="SAMEA7962816"
    /INSDC center alias="CNAG-CRG"
    /INSDC center name="CNAG-CRG"
    /INSDC first public="2021-10-14T16:32:54Z"
    /INSDC last update="2021-10-14T16:32:54Z"
    /INSDC status="public"
    /Submitter Id="AI2800"
    /broker name="CNAG-CRG, Centre for Genomic Regulation"
    /collection date="2018"
    /geographic location="Spain"
    /host health state="diseased"
    /host="Homo sapiens"
    /isolate="405"
    /isolation source="Hospital Vall d'Hebron (Barcelona)"
    /sample name="AI2800"
Description:
DNA extracted from AI2800
Accession: SAMEA7962816	ID: 22316739

569: AI2818 DNA
Identifiers: BioSample: SAMEA8065669; SRA: ERS5752840
Organism: Klebsiella pneumoniae
Attributes:
    /ENA first public="2021-10-14"
    /ENA last update="2021-10-14"
    /ENA-CHECKLIST="ERC000028"
    /External Id="SAMEA8065669"
    /INSDC center alias="CNAG-CRG"
    /INSDC center name="CNAG-CRG"
    /INSDC first public="2021-10-14T16:32:56Z"
    /INSDC last update="2021-10-14T16:32:56Z"
    /INSDC status="public"
    /Submitter Id="AI2818"
    /broker name="CNAG-CRG, Centre for Genomic Regulation"
    /collection date="2018"
    /geographic location="Spain"
    /host health state="diseased"
    /host="Homo sapiens"
    /isolate="15"
    /isolation source="Hospital Universitario Gregorio Maranon (Madrid)"
    /sample name="AI2818"
Description:
DNA extracted from AI2818
Accession: SAMEA8065669	ID: 22316742

570: AI2819 DNA
Identifiers: BioSample: SAMEA8065670; SRA: ERS5752841
Organism: Klebsiella pneumoniae
Attributes:
    /ENA first public="2021-10-14"
    /ENA last update="2021-10-14"
    /ENA-CHECKLIST="ERC000028"
    /External Id="SAMEA8065670"
    /INSDC center alias="CNAG-CRG"
    /INSDC center name="CNAG-CRG"
    /INSDC first public="2021-10-14T16:32:56Z"
    /INSDC last update="2021-10-14T16:32:56Z"
    /INSDC status="public"
    /Submitter Id="AI2819"
    /broker name="CNAG-CRG, Centre for Genomic Regulation"
    /collection date="2018"
    /geographic location="Spain"
    /host health state="diseased"
    /host="Homo sapiens"
    /isolate="15"
    /isolation source="Hospital Universitario Gregorio Maranon (Madrid)"
    /sample name="AI2819"
Description:
DNA extracted from AI2819
Accession: SAMEA8065670	ID: 22316743

571: AI2861 DNA
Identifiers: BioSample: SAMEA8065672; SRA: ERS5752843
Organism: Klebsiella pneumoniae
Attributes:
    /ENA first public="2021-10-14"
    /ENA last update="2021-10-14"
    /ENA-CHECKLIST="ERC000028"
    /External Id="SAMEA8065672"
    /INSDC center alias="CNAG-CRG"
    /INSDC center name="CNAG-CRG"
    /INSDC first public="2021-10-14T16:32:56Z"
    /INSDC last update="2021-10-14T16:32:56Z"
    /INSDC status="public"
    /Submitter Id="AI2861"
    /broker name="CNAG-CRG, Centre for Genomic Regulation"
    /collection date="2018"
    /geographic location="Spain"
    /host health state="diseased"
    /host="Homo sapiens"
    /isolate="11"
    /isolation source="Hospital Universitario Gregorio Maranon (Madrid)"
    /sample name="AI2861"
Description:
DNA extracted from AI2861
Accession: SAMEA8065672	ID: 22316745

572: AI2822 DNA
Identifiers: BioSample: SAMEA8065673; SRA: ERS5752844
Organism: Klebsiella pneumoniae
Attributes:
    /ENA first public="2021-10-14"
    /ENA last update="2021-10-14"
    /ENA-CHECKLIST="ERC000028"
    /External Id="SAMEA8065673"
    /INSDC center alias="CNAG-CRG"
    /INSDC center name="CNAG-CRG"
    /INSDC first public="2021-10-14T16:32:56Z"
    /INSDC last update="2021-10-14T16:32:56Z"
    /INSDC status="public"
    /Submitter Id="AI2822"
    /broker name="CNAG-CRG, Centre for Genomic Regulation"
    /collection date="2018"
    /geographic location="Spain"
    /host health state="diseased"
    /host="Homo sapiens"
    /isolate="392"
    /isolation source="Hospital Universitario Gregorio Maranon (Madrid)"
    /sample name="AI2822"
Description:
DNA extracted from AI2822
Accession: SAMEA8065673	ID: 22316746

573: AI2823 DNA
Identifiers: BioSample: SAMEA8065674; SRA: ERS5752845
Organism: Klebsiella pneumoniae
Attributes:
    /ENA first public="2021-10-14"
    /ENA last update="2021-10-14"
    /ENA-CHECKLIST="ERC000028"
    /External Id="SAMEA8065674"
    /INSDC center alias="CNAG-CRG"
    /INSDC center name="CNAG-CRG"
    /INSDC first public="2021-10-14T16:32:56Z"
    /INSDC last update="2021-10-14T16:32:56Z"
    /INSDC status="public"
    /Submitter Id="AI2823"
    /broker name="CNAG-CRG, Centre for Genomic Regulation"
    /collection date="2018"
    /geographic location="Spain"
    /host health state="diseased"
    /host="Homo sapiens"
    /isolate="11"
    /isolation source="Hospital Universitario Gregorio Maranon (Madrid)"
    /sample name="AI2823"
Description:
DNA extracted from AI2823
Accession: SAMEA8065674	ID: 22316747

574: AI2824 DNA
Identifiers: BioSample: SAMEA8065675; SRA: ERS5752846
Organism: Klebsiella pneumoniae
Attributes:
    /ENA first public="2021-10-14"
    /ENA last update="2021-10-14"
    /ENA-CHECKLIST="ERC000028"
    /External Id="SAMEA8065675"
    /INSDC center alias="CNAG-CRG"
    /INSDC center name="CNAG-CRG"
    /INSDC first public="2021-10-14T16:32:56Z"
    /INSDC last update="2021-10-14T16:32:56Z"
    /INSDC status="public"
    /Submitter Id="AI2824"
    /broker name="CNAG-CRG, Centre for Genomic Regulation"
    /collection date="2018"
    /geographic location="Spain"
    /host health state="diseased"
    /host="Homo sapiens"
    /isolate="11"
    /isolation source="Hospital Universitario Gregorio Maranon (Madrid)"
    /sample name="AI2824"
Description:
DNA extracted from AI2824
Accession: SAMEA8065675	ID: 22316748

575: AI2825 DNA
Identifiers: BioSample: SAMEA8065676; SRA: ERS5752847
Organism: Klebsiella pneumoniae
Attributes:
    /ENA first public="2021-10-14"
    /ENA last update="2021-10-14"
    /ENA-CHECKLIST="ERC000028"
    /External Id="SAMEA8065676"
    /INSDC center alias="CNAG-CRG"
    /INSDC center name="CNAG-CRG"
    /INSDC first public="2021-10-14T16:32:56Z"
    /INSDC last update="2021-10-14T16:32:56Z"
    /INSDC status="public"
    /Submitter Id="AI2825"
    /broker name="CNAG-CRG, Centre for Genomic Regulation"
    /collection date="2018"
    /geographic location="Spain"
    /host health state="diseased"
    /host="Homo sapiens"
    /isolate="11"
    /isolation source="Hospital Universitario Gregorio Maranon (Madrid)"
    /sample name="AI2825"
Description:
DNA extracted from AI2825
Accession: SAMEA8065676	ID: 22316749

576: AI3018 DNA
Identifiers: BioSample: SAMEA8065678; SRA: ERS5752849
Organism: Klebsiella pneumoniae
Attributes:
    /ENA first public="2021-10-14"
    /ENA last update="2021-10-14"
    /ENA-CHECKLIST="ERC000028"
    /External Id="SAMEA8065678"
    /INSDC center alias="CNAG-CRG"
    /INSDC center name="CNAG-CRG"
    /INSDC first public="2021-10-14T16:32:56Z"
    /INSDC last update="2021-10-14T16:32:56Z"
    /INSDC status="public"
    /Submitter Id="AI3018"
    /broker name="CNAG-CRG, Centre for Genomic Regulation"
    /collection date="2018"
    /geographic location="Spain"
    /host health state="diseased"
    /host="Homo sapiens"
    /isolate="15"
    /isolation source="Hospital Universitario Gregorio Maranon (Madrid)"
    /sample name="AI3018"
Description:
DNA extracted from AI3018
Accession: SAMEA8065678	ID: 22316751

577: AI2829 DNA
Identifiers: BioSample: SAMEA8065680; SRA: ERS5752851
Organism: Klebsiella pneumoniae
Attributes:
    /ENA first public="2021-10-14"
    /ENA last update="2021-10-14"
    /ENA-CHECKLIST="ERC000028"
    /External Id="SAMEA8065680"
    /INSDC center alias="CNAG-CRG"
    /INSDC center name="CNAG-CRG"
    /INSDC first public="2021-10-14T16:32:56Z"
    /INSDC last update="2021-10-14T16:32:56Z"
    /INSDC status="public"
    /Submitter Id="AI2829"
    /broker name="CNAG-CRG, Centre for Genomic Regulation"
    /collection date="2018"
    /geographic location="Spain"
    /host health state="diseased"
    /host="Homo sapiens"
    /isolate="15"
    /isolation source="Hospital Universitario Lucus Augusti (Lugo)"
    /sample name="AI2829"
Description:
DNA extracted from AI2829
Accession: SAMEA8065680	ID: 22316753

578: AI2621 DNA
Identifiers: BioSample: SAMEA8065683; SRA: ERS5752854
Organism: Klebsiella pneumoniae
Attributes:
    /ENA first public="2021-10-14"
    /ENA last update="2021-10-14"
    /ENA-CHECKLIST="ERC000028"
    /External Id="SAMEA8065683"
    /INSDC center alias="CNAG-CRG"
    /INSDC center name="CNAG-CRG"
    /INSDC first public="2021-10-14T16:32:56Z"
    /INSDC last update="2021-10-14T16:32:56Z"
    /INSDC status="public"
    /Submitter Id="AI2621"
    /broker name="CNAG-CRG, Centre for Genomic Regulation"
    /collection date="2018"
    /geographic location="Spain"
    /host health state="diseased"
    /host="Homo sapiens"
    /isolate="405"
    /isolation source="Hospital Universitari Germans Trias i Pujol (Badalona)"
    /sample name="AI2621"
Description:
DNA extracted from AI2621
Accession: SAMEA8065683	ID: 22316757

579: AI2622 DNA
Identifiers: BioSample: SAMEA8065685; SRA: ERS5752856
Organism: Klebsiella pneumoniae
Attributes:
    /ENA first public="2021-10-14"
    /ENA last update="2021-10-14"
    /ENA-CHECKLIST="ERC000028"
    /External Id="SAMEA8065685"
    /INSDC center alias="CNAG-CRG"
    /INSDC center name="CNAG-CRG"
    /INSDC first public="2021-10-14T16:32:56Z"
    /INSDC last update="2021-10-14T16:32:56Z"
    /INSDC status="public"
    /Submitter Id="AI2622"
    /broker name="CNAG-CRG, Centre for Genomic Regulation"
    /collection date="2018"
    /geographic location="Spain"
    /host health state="diseased"
    /host="Homo sapiens"
    /isolate="405"
    /isolation source="Hospital Universitari Germans Trias i Pujol (Badalona)"
    /sample name="AI2622"
Description:
DNA extracted from AI2622
Accession: SAMEA8065685	ID: 22316759

580: AI3021 DNA
Identifiers: BioSample: SAMEA8065688; SRA: ERS5752859
Organism: Klebsiella pneumoniae
Attributes:
    /ENA first public="2021-10-14"
    /ENA last update="2021-10-14"
    /ENA-CHECKLIST="ERC000028"
    /External Id="SAMEA8065688"
    /INSDC center alias="CNAG-CRG"
    /INSDC center name="CNAG-CRG"
    /INSDC first public="2021-10-14T16:32:56Z"
    /INSDC last update="2021-10-14T16:32:56Z"
    /INSDC status="public"
    /Submitter Id="AI3021"
    /broker name="CNAG-CRG, Centre for Genomic Regulation"
    /collection date="2018"
    /geographic location="Spain"
    /host health state="diseased"
    /host="Homo sapiens"
    /isolate="15"
    /isolation source="Hospital General de Alicante (Alicante)"
    /sample name="AI3021"
Description:
DNA extracted from AI3021
Accession: SAMEA8065688	ID: 22316762
