# Supplementary material for: Decoding the genetic structure of conjugative plasmids in international clones of Klebsiella pneumoniae: A deep dive into blaKPC, blaNDM, blaOXA-48, and blaGES genes
Source: PLoS One. 2023 Nov 16;18(11):e0292288. doi: 10.1371/journal.pone.0292288 (PMC10653425; doi:10.1371/journal.pone.0292288)
Supplement: S2 File — (XLSX) [file pone.0292288.s002.xlsx]

## Sheet: GES
Allele typing	Number
GES-5	11
GES-1	3
GES-24	3
GES-3	2
GES-4	2
GES-6	1

## Sheet: NDM
Allele typing	Number
NDM-1	416
NDM-5	140
NDM-7	17
NDM-4	14
NDM-9	4
NDM-41	4
NDM-6	3
NDM-29	3
NDM-41	3
NDM-1, NDM-5	2
NDM-10	2
NDM-16	2
NDM-23	2
NDM-25	2
NDM-28	2
NDM-39	2
NDM-43	2
NDM-3	1
NDM-19	1
NDM-21	1

## Sheet: OXA-48
Allele typing	Num
OXA-48	315
OXA-10	213
OXA-232	99
OXA-181	66
OXA-48, OXA-1	8
OXA-1	4
OXA-162	4
OXA-204	4
OXA-9	3
OXA-244	3
OXA-245	3
OXA-517	3
OXA-519	3
OXA-247	2
OXA-484	2
OXA-505	2
OXA-567	2
OXA-793	2
OXA-918	2
OXA-920	2
OXA-933	2
OXA-181, OXA-1	1
OXA-279	1
OXA-567, OXA-1	1
OXA-833	1

## Sheet: KPC
Allele typing	number
KPC-2	994
KPC-3	210
KPC-31	8
KPC-4	8
KPC-33	6
KPC-12	5
KPC-107	4
KPC-43	4
KPC-66	4
KPC-67	4
KPC-93	4
KPC-100	3
KPC-112	3
KPC-130	3
KPC-14	3
KPC-147	3
KPC-25	3
KPC-29	3
KPC-39	3
KPC-69	3
KPC-70	3
KPC-71	3
KPC-74	3
KPC-78	3
KPC-96	3
KPC-101	2
KPC-102	2
KPC-103	2
KPC-104	2
KPC-105	2
KPC-106	2
KPC-108	2
KPC-109	2
KPC-11	2
KPC-110	2
KPC-111	2
KPC-113	2
KPC-114	2
KPC-115	2
KPC-116	2
KPC-117	2
KPC-118	2
KPC-119	2
KPC-125	2
KPC-126	2
KPC-127	2
KPC-128	2
KPC-131	2
KPC-134	2
KPC-135	2
KPC-138	2
KPC-139	2
KPC-140	2
KPC-141	2
KPC-142	2
KPC-143	2
KPC-144	2
KPC-145	2
KPC-15	2
KPC-151	2
KPC-153	2
KPC-16	2
KPC-17	2
KPC-19	2
KPC-22	2
KPC-26	2
KPC-27	2
KPC-30	2
KPC-34	2
KPC-36	2
KPC-37	2
KPC-38	2
KPC-41	2
KPC-42	2
KPC-44	2
KPC-46	2
KPC-47	2
KPC-48	2
KPC-5	2
KPC-51	2
KPC-52	2
KPC-53	2
KPC-54	2
KPC-55	2
KPC-56	2
KPC-57	2
KPC-58	2
KPC-59	2
KPC-6	2
KPC-61	2
KPC-62	2
KPC-63	2
KPC-64	2
KPC-65	2
KPC-68	2
KPC-7	2
KPC-72	2
KPC-73	2
KPC-77	2
KPC-79	2
KPC-8	2
KPC-80	2
KPC-81	2
KPC-84	2
KPC-85	2
KPC-86	2
KPC-87	2
KPC-88	2
KPC-89	2
KPC-90	2
KPC-91	2
KPC-92	2
KPC-94	2
KPC-95	2
KPC-97	2
KPC-98	2
KPC-99	2
KPC-1	1
KPC-121	1
KPC-132	1
KPC-133	1
KPC-148	1
KPC-155	1
KPC-156	1
KPC-23	1
KPC-24	1
KPC-3, KPC-31	1
KPC-32	1
KPC-35	1
KPC-40	1
KPC-49	1
KPC-50	1
KPC-75	1
KPC-76	1
