# Supplementary material for: Decoding the genetic structure of conjugative plasmids in international clones of Klebsiella pneumoniae: A deep dive into blaKPC, blaNDM, blaOXA-48, and blaGES genes
Source: PLoS One. 2023 Nov 16;18(11):e0292288. doi: 10.1371/journal.pone.0292288 (PMC10653425; doi:10.1371/journal.pone.0292288)
Supplement: S3 File — (XLSX) [file pone.0292288.s003.xlsx]

## Sheet: GES
coexistant genes	number
aac(6')-Ib4	4
bel-1	3
catB3	3
sul1	2
blaOXA-10	2
aac(6')-Ib9	2
aac(6')-Ia	1
aac(6')-Ib3	1
IMP-8	1

## Sheet: OXA-48
coexistant genes	number
OXA-232 (83)	83
OXA-1 (53)	53
OXA-181 (45)	45
APH(3'')-Ib (37)	37
CTX-M-14 (35)	35
APH(6)-Id (29)	29
sul1 (23)	23
APH(3')-Vib (22)	22
CTX-M-15 (20)	20
TEM-1 (19)	19
aadA (17)	17
AAC(6')-Ib-cr6 (14)	14
dfrA14 (14)	14
QnrS1 (13)	13
qacEdelta1 (13)	13
catI (8)	8
tet(D) (8)	8
tet(A) (8)	8
aadA2 (8)	8
dfrA12 (8)	8
aadA2 (8)	8
msrE (7)	7
mphE (7)	7
AAC(3)-Iie (6)	6
sul2 (6)	6
ANT(2'')-Ia (5)	5
arr-2 (5)	5
armA (5)	5
AAC(3)-Iid (4)	4
rmtB (4)	4
SHV-12 (3)	3
AAC(6')-Ib10 (3)	3
rmtF (3)	3
CMY-4 (3)	3
cmlA5 (3)	3
Mrx (3)	3
mphA (3)	3
ErmB (2)	2
QnrB1 (2)	2
OXA-9 (2)	2
SHV-11 (2)	2
EreA2 (2)	2
NDM-5 (2)	2
BRP(MBL) (2)	2
qacL (1)	1
AAC(6')-Ib (1)	1
OXA-519 (1)	1
OXA-244 (1)	1
OXA-245 (1)	1
OXA-204 (1)	1
catII from Escherichia coli K-12 (1)	1
OXA-567 (1)	1
aadA15 (1)	1
tet(X4) (1)	1
linG (1)	1
ANT(3'')-Iia (1)	1
DHA-1 (1)	1
QnrB4 (1)	1
OXA-162 (1)	1
CTX-M-219 (1)	1

## Sheet: NDM
coexistant genes	Number
BRP(MBL)	276
sul1	253
qacEdelta1	195
dfrA12	107
TEM-1	106
aadA2	104
mphA	100
aph(3')-VI	91
aac(6')-Ib-cr6	84
mphE	81
msrE	79
CTX-M-15	79
qnrs1	73
armA	69
OXA-1	60
rmtB	56
sul2	56
aac(6')-Ib10	54
arr-2	47
aac(3)-Iid	44
SHV-12	41
aph(6)-Id	41
dfrA14	41
aph(3'')-Ib	40
QnrB1	32
catB3	31
catI	30
ErmB	30
rmtF	29
aac(6')-Ib	29
tet(A)	29
rmtC	27
dfrA27	27
aadA16	26
CMY-6	23
APH(3')-Via	23
aadA	20
aph(3')-Ia	18
aac(3)-Iie	18
Mrx	17
cmlA5	16
QnrB17	16
OXA-10	15
dfrA5	15
ANT(3'')-Iia	14
CTX-M-14	12
NDM-5	12
tet(D)	11
FosA3	11
catII from Escherichia coli K-12	9
OXA-9	9
dfrA1	8
adeF	8
CMY-16	8
floR	8
CMY-4	7
aadA5	7
SFO-1	6
DHA-1	6
tet(B)	6
tetR	6
QnrB6	6
LAP-2	6
EreA2	5
QnrA6	5
SHV-11	5
qacJ	4
Erm(42)	4
aac(6')-Ib9	3
QnrB4	3
QnrB2	3
qacG	3
qacE	3
QnrB9	3
OXA-232	3
KPC-2	3
CTX-M-65	3
cmlA9	2
FONA-6	2
dfrA10	2
CTX-M-3	2
TEM-243	2
dfrA23	1
VEB-1	1
ANT(2'')-Ia1	1
aac(6')-Il	1
IMP-4	1
CTX-M-163	1
qnrE2	1
TEM-26	1
VEB-3	1
QnrA3	1
NDM-40	1
SHV-2A	1
catB11	1
AAC(6')-29b	1
cmlA6	1
aadA3	1
CARB-3	1
SHV-28	1
SHV-31	1
TEM-206	1
OXA-181	1
QnrA1	1
MCR-9.1	1

## Sheet: KPC
coexistant genes	number
TEM-1	637
rmtB	287
CTX-M-65	281
SHV-12	186
catI	137
dfrA1	134
FosA3	127
catII from Escherichia coli K-12	118
aadA	107
AAC(6')-Ib10	104
dfrA14	94
sul1	88
qacEdelta1	76
sul2	73
APH(6)-Id	69
mphA	58
Mrx	57
APH(3'')-Ib	50
OXA-9	49
QnrS1	40
aadA2	39
arr-3	34
tet(A)	33
APH(3')-Ia	33
AAC(3)-Iid	31
APH(4)-Ia	29
AAC(6')-Ib9	29
SHV-11	26
AAC(6')-Ib-cr6	25
dfrA12	24
qacL	22
mphE	19
msrE	19
AAC(3)-Iva	18
dfrA25	17
CTX-M-14	15
LAP-2	15
CTX-M-3	14
QnrB1	13
armA	13
cmlA1	13
aadA3	13
catB3	13
ANT(2'')-Ia	12
OXA-1	12
AAC(3)-Iie	10
AAC(6')-I33	9
AAC(6')-Ib'	9
QnrB2	9
CTX-M-15	8
QnrB20	8
dfrA27	7
aadA16	7
dfrA19	7
APH(3')-Via	5
SAT-2	5
sul3	5
TEM-243	4
QnrB4	3
aadA5	3
dfrA17	3
AAC(3)-IIc	3
QnrB10	3
NDM-1	3
tet(D)	2
DHA-1	2
dfrA5	2
AAC(3)-Ib	2
CTX-M-55	2
CTX-M-24	2
CMY-2	2
AAC(6')-Il	2
QnrB6	2
dfrA30	2
SHV-7	2
BRP(MBL)	2
AAC(6')-Ib3	1
qacJ	1
AAC(6')-Im	1
APH(2'')-Iia	1
FOX-5	1
SHV-5	1
AAC(3)-Ia	1
TEM-84	1
IMP-4	1
QnrB17	1
qacE	1
QnrB19	1
QnrA3	1
QnrA1	1
cmlA9	1
VEB-3	1
