# Supplementary material for: Decoding the genetic structure of conjugative plasmids in international clones of Klebsiella pneumoniae: A deep dive into blaKPC, blaNDM, blaOXA-48, and blaGES genes
Source: PLoS One. 2023 Nov 16;18(11):e0292288. doi: 10.1371/journal.pone.0292288 (PMC10653425; doi:10.1371/journal.pone.0292288)
Supplement: S4 File — (XLSX) [file pone.0292288.s004.xlsx]

## Sheet: GES
NZ_MT720902
NZ_MN436715
NZ_KX244760
NZ_KT070138
LC620536
KX244760
LC623933
KF745070
MT720902

## Sheet: NDM
NZ_JAQFWR010000001
NZ_CP074530
NZ_CP098375
NZ_CP098373
NZ_CP098372
NZ_CP114855
NZ_CP104795
NZ_CP053360
NZ_CP046647
NZ_CP048802
NZ_CP048780
NZ_CP109986
NZ_CP081866
NZ_CP104680
NZ_CP104662
NZ_CP104374
NZ_CP103504
NZ_CP102994
NZ_MZ532980
NZ_OL348378
NZ_OK623716
NZ_CP102555
NZ_CP102548
NZ_CP101780
NZ_CP096183
NZ_CP101558
NZ_CP101550
NZ_ON081623
NZ_ON081621
NZ_MZ546616
NZ_OW970445
NZ_OW970375
NZ_CP097653
NZ_MZ606384
NZ_JAMJQY010000002
NZ_CP097238
NZ_CP097229
NZ_CP097233
NZ_CP097224
NZ_CP094993
NZ_CP095763
NZ_CP086762
NZ_CP095661
NZ_CP095658
NZ_CP095653
NZ_CP095649
NZ_CP095646
NZ_CP095636
NZ_CP095635
NZ_CP095633
NZ_CP095631
NZ_CP095620
NZ_CP095612
NZ_CP095609
NZ_CP095604
NZ_CP095602
NZ_CP095599
NZ_CP095598
NZ_CP095597
NZ_CP095596
NZ_CP095585
NZ_CP095578
NZ_CP095577
NZ_CP095570
NZ_CP095567
NZ_CP087274
NZ_CP043582
NZ_CP043589
NZ_CP043598
NZ_CP086448
NZ_CP093857
NZ_CP091052
NZ_CP092904
NZ_CP092653
NZ_CP067954
NZ_CP067706
NZ_CP067501
NZ_JAFHLI010000009
NZ_JAFHLG010000005
NZ_CP070893
NZ_CP072921
NZ_CP072928
NZ_CP071030
NZ_OL389795
NZ_CP091980
NZ_CP091986
NZ_CP091847
NZ_MZ359669
NZ_OL964514
NZ_CP090430
NZ_CP090205
NZ_CP090129
NZ_MZ836809
NZ_MZ836808
NZ_CP082992
NZ_CP082986
NZ_CP082976
NZ_CP087671
NZ_CP086666
NZ_MZ606383
NZ_CP084987
NZ_AP025164
NZ_CP084105
NZ_CP084395
NZ_MW911671
NZ_MW911670
NZ_MW911669
NZ_MW911668
NZ_MW911666
NZ_CP078125
NZ_CP078034
NZ_CP077784
NZ_CP054399
NZ_CP054402
NZ_CP054405
NZ_MW363916
NZ_CP076461
NZ_MW363917
NZ_MW363918
NZ_MW363914
NZ_MW363913
NZ_MW363911
NZ_CP075892
NZ_CP030305
NZ_CP030299
NZ_MT648512
NZ_CP074090
NZ_CP072906
NZ_CP072809
NZ_CP072810
NZ_CP071280
NZ_CP070900
NZ_CP065352
NZ_CP065342
NZ_MK262709
NZ_JADPQD010000004
NZ_CP028851
NZ_CP063748
NZ_MH722218
NZ_MH722217
NZ_CP063149
NZ_CP061701
NZ_MT415055
NZ_MT415054
NZ_MT415056
NZ_MN175387
NZ_MN816233
NZ_MN816232
NZ_MN816231
NZ_MN816230
NZ_MN816229
NZ_MN370929
NZ_MN370928
NZ_MN370927
NZ_LC536683
NZ_LC536682
NZ_LC536681
NZ_MN310377
NZ_CP059311
NC_021180
NZ_JQ349086
NZ_CP050164
NZ_CP050156
NC_022609
NZ_KF220658
NZ_AP018583
NZ_AP018582
NZ_AP018580
NZ_AP018579
NZ_AP018578
NZ_AP018577
NZ_MH523448
NZ_MK372386
NZ_MH909349
NZ_MH909347
NZ_MH909346
NZ_MH909345
NZ_MH909343
NZ_MH909342
NZ_MH909335
NZ_MH909333
NZ_MH917283
NZ_MH917282
NZ_MH917281
NZ_MG845201
NZ_MH128095
NZ_MG878868
NZ_MH061195
NZ_MH011352
NZ_MG252894
NZ_MF344558
NZ_MF042354
NZ_MF042353
NZ_MF042350
NZ_KX636095
NZ_KU314941
NZ_KT852336
NZ_KT852335
NZ_KR059864
NZ_KR351290
NZ_KJ958927
NZ_KJ958926
NZ_KJ588779
NZ_KJ187752
NZ_KJ187751
NZ_KJ440075
NZ_CP053365
NZ_AP018834
NZ_CP050859
NZ_CP050380
NZ_CP050374
NZ_CP039829
NZ_CP039824
NZ_CP039817
NZ_CP039806
NZ_CP039800
NZ_CP039821
NZ_CP039811
NZ_CP044035
NZ_CP035537
NZ_CP041083
NZ_CP040728
NZ_CP040598
NZ_CP037965
NZ_CP034406
NZ_CP028786
NZ_CM010662
NZ_CP031884
NZ_CP022612
NZ_CP025965
NZ_CP024039
NZ_CP028929
NZ_CP024879
NZ_CP028178
NZ_CP026590
NZ_CP023488
NZ_CP023554
NZ_CP023923
NZ_CP023910
NZ_CP023948
NZ_CP023914
NZ_CP022126
NZ_CP021941
NZ_CP021952
NZ_CP021947
NZ_CP021962
NZ_CP021961
NZ_CP021709
NZ_CP021699
NZ_CP021687
NZ_CP020854
NZ_CP020902
NZ_CP020068
NZ_CP018817
NZ_CP018366
NZ_CP011839
NZ_CP016921
NZ_CP014757
NZ_CP012754
NZ_CP006799
NZ_CP009115
NZ_CP008933
NZ_CP006661
NZ_CP010391
NC_025184
NC_021198
NC_020811
NC_019889
NC_019153
NC_019163
NC_019162
NC_019158
NC_016980
NZ_CP098386
NZ_CP098385
NZ_CP098382
NZ_CP098381
NZ_CP098379
NZ_CP098377
NZ_CP098376
NZ_CP104797
NZ_CP083034
NZ_CP080366
NZ_CP066856
NZ_MN240794
NZ_MN175386
NZ_LC536680
NZ_AP018584
NZ_KM400601
NZ_CP041930
NZ_CP041642
NZ_CP029386
NZ_MH917279
NZ_AP018748
NZ_CP115716
NZ_CP110663
NZ_CP106917
NZ_CP106910
NZ_ON023484
NZ_OM791348
NZ_CP106656
NZ_CP091814
NZ_CP103320
NZ_CP102881
NZ_CP102892
NZ_CP102875
NZ_CP102887
NZ_CP102890
NZ_CP094514
NZ_CP096174
NZ_CP096173
NZ_ON261191
NZ_CP048392
NZ_CP081819
NZ_CP095666
NZ_CP095663
NZ_CP095655
NZ_CP095654
NZ_CP095652
NZ_CP095650
NZ_CP095648
NZ_CP095647
NZ_CP095641
NZ_CP095634
NZ_CP095632
NZ_CP095626
NZ_CP095624
NZ_CP095622
NZ_CP095618
NZ_CP095613
NZ_CP095611
NZ_CP095610
NZ_CP095608
NZ_CP095606
NZ_CP095601
NZ_CP095600
NZ_CP095588
NZ_CP095584
NZ_CP095580
NZ_CP095576
NZ_CP095574
NZ_CP095572
NZ_CP095571
NZ_CP095160
NZ_CP043586
NZ_CP043591
NZ_CP092650
NZ_KU761328
NZ_CP089991
NZ_CP089987
NZ_MW415444
NZ_MW415443
NZ_CP028781
NZ_CP080448
NZ_CP076035
NZ_CP074117
NZ_CP058942
NZ_MN080490
NZ_CP069173
NZ_CP068835
NZ_AP023454
NZ_MW218142
NZ_CP065346
NZ_CP065350
NZ_MT663954
NZ_CP064177
NZ_MT901553
NZ_CP054171
NZ_MT074091
NZ_MN847777
NZ_MN175389
NZ_MK088486
NZ_KY130431
NZ_CP092903
NZ_MK757468
NZ_CP095619
NZ_KY288024
NZ_CP028718
NZ_CP014006
NZ_CP012990
NZ_CP021759
NZ_CP024836
NZ_CP024840
NZ_CP025215
NZ_CM016731
NZ_CP041948
NZ_CP050367
NZ_KT725788
NZ_KT725789
NZ_MH107030
NZ_MH234500
NZ_MH234501
NZ_MH234504
NZ_MH234508
NZ_MH341575
NZ_MH161191
NZ_MH161192
NZ_MH781720
NZ_MH917280
NZ_MK308632
NZ_MK317995
NZ_MK450348
NZ_MK372393
NZ_MN064714
NZ_MK618661
NZ_MK628734
NZ_LC506716
NZ_LC506717
NZ_LC506718
NZ_LC506719
NZ_LC506720
NZ_MK773535
NZ_CP053768
NC_022740
MN816230
LC521837
LC613145
CP071169
MK715437
CP095685
MN073498
CP043604
CP040446
KF220657
AB759690
MK372381
CP034323
CP046892
KC311431
JX104760
LC521845
CP041938
MT415057
AP018581
CP107356
CP025517
CP095569
CP043863
JX988621
OW849413
CP014297
LC521839
OU877721
ON111450
CP095582
CP095683
CP117214
CP058801
CP117217
CP117222
LC613144
LC521838
KF732966
LC521851
OP389273
OW967891
CP115709
OW970387
LC613147
JN861072
CP117223
KF295829
LC521835
JN157804
CP095682
LC613143
LC521847
LC613146
CP030744
CP030736
CP030727
CP030720
CP086673
LC521834
ON111447
ON111448
CP030876
CP053670
LC521853
CP063014
CP040176
CP031736
AP012055
JN420336
CP097396
LC521840
CP030878
LC521852
LC521849
CP030858
CP101561
CP117741
CP034201
CP117746
CP061360

## Sheet: OXA-48
NZ_CP091815
NZ_CP101880
NZ_CP074679
NZ_ON081618
NZ_CP092591
NZ_ON261190
NZ_CP071255
NZ_CP071262
NZ_OW970563
NZ_OW970556
NZ_OW970543
NZ_OW970532
NZ_OW970518
NZ_OW970495
NZ_OW970482
NZ_OW970454
NZ_OW970424
NZ_OW970439
NZ_OW970416
NZ_OW970368
NZ_OW970360
NZ_CP097422
NZ_CP097424
NZ_CP097417
NZ_CP094992
NZ_CP086451
NZ_CP086443
NZ_CP086435
NZ_CP086427
NZ_CP085864
NZ_CP085868
NZ_CP082157
NZ_CP083083
NZ_CP089027
NZ_CP089016
NZ_CP089008
NZ_CP083017
NZ_CP083077
NZ_CP083073
NZ_CP083068
NZ_CP083064
NZ_CP083053
NZ_CP083038
NZ_CP083027
NZ_CP083022
NZ_CP083013
NZ_CP082996
NZ_CP082980
NZ_CP082969
NZ_CP086665
NZ_AP025038
NZ_CP080360
NZ_CP077782
NZ_MW245020
NZ_CP076010
NZ_CP065954
NZ_CP019078
NZ_CP068574
NZ_CP061951
NZ_CP061956
NZ_CP061958
NZ_CP061964
NZ_CP061978
NZ_CP071281
NZ_CP068953
NZ_CP068933
NZ_CP068947
NZ_CP068937
NZ_CP068905
NZ_CP068907
NZ_CP068956
NZ_CP068950
NZ_CP068954
NZ_CP068927
NZ_CP068926
NZ_CP068917
NZ_CP068914
NZ_CP068918
NZ_CP068916
NZ_CP068942
NZ_CP068941
NZ_CP068923
NZ_CP068931
NZ_CP068935
NZ_CP068943
NZ_CP068928
NZ_CP068912
NZ_CP068903
NZ_CP068901
NZ_CP068900
NZ_CP068897
NZ_CP068896
NZ_CP068895
NZ_CP068906
NZ_CP068915
NZ_CP068908
NZ_CP068877
NZ_CP068878
NZ_CP068893
NZ_CP068920
NZ_CP068924
NZ_CP068872
NZ_CP068876
NZ_CP068873
NZ_CP068870
NZ_CP068861
NZ_CP068857
NZ_CP068867
NZ_CP068869
NZ_CP068864
NZ_CP068866
NZ_CP068865
NZ_CP068855
NZ_CP068863
NZ_CP068841
NZ_CP068845
NZ_CP068898
NZ_CP068880
NZ_CP068879
NZ_CP068885
NZ_CP068874
NZ_CP068854
NZ_CP068859
NZ_CP068836
NZ_CP068834
NZ_CP068838
NZ_CP068832
NZ_CP068831
NZ_CP068343
NZ_CP068342
NZ_CP068341
NZ_CP068339
NZ_CP068338
NZ_CP068337
NZ_CP068336
NZ_CP068332
NZ_CP068331
NZ_CP068329
NZ_CP068326
NZ_CP068327
NZ_CP068324
NZ_CP068323
NZ_CP068321
NZ_CP068320
NZ_CP068319
NZ_CP068318
NZ_CP068317
NZ_CP068316
NZ_CP068315
NZ_CP068314
NZ_CP068313
NZ_CP068312
NZ_CP068310
NZ_CP068309
NZ_CP068308
NZ_CP068307
NZ_CP068305
NZ_CP068304
NZ_CP068303
NZ_CP068302
NZ_CP068301
NZ_CP068300
NZ_CP068299
NZ_CP068298
NZ_CP068297
NZ_CP068296
NZ_CP068295
NZ_LR890637
NZ_LR890505
NZ_LR890431
NZ_LR890707
NZ_LR890520
NZ_LR890259
NZ_CP062988
NZ_MT989349
NZ_MT989348
NZ_MT989347
NZ_MT989345
NZ_CP063280
NZ_MT441554
NZ_MK249861
NZ_MK249857
NZ_MK249856
NZ_MN218814
NZ_MK966142
NZ_KU159086
NZ_KU159085
NZ_CP049954
NZ_CP049951
NZ_CP049948
NC_023027
NZ_CP039962
NZ_CP039959
NZ_CP039956
NZ_CP039953
NZ_CP039950
NZ_CP039947
NZ_CP039944
NZ_CP039941
NZ_CP039938
NZ_LN864819
NZ_CP048940
NZ_MK088079
NZ_MK370728
NZ_KX636096
NZ_KY213890
NZ_KX524525
NZ_KX523902
NZ_KX523900
NZ_KX523901
NZ_KP659188
NZ_KM406491
NZ_AP019557
NZ_AP019556
NZ_AP019555
NZ_AP019554
NZ_CP040036
NZ_CP040031
NZ_CP044032
NZ_CM017266
NZ_CP041085
NZ_LR025100
NZ_LR025091
NZ_LR025095
NZ_CP027039
NZ_CP034283
NZ_CP034041
NZ_CP032174
NZ_CP031805
NZ_CP030135
NZ_CP028818
NZ_CP022147
NZ_CP020844
NZ_CP018315
NZ_CP017987
NZ_CP018723
NZ_CP018717
NZ_CP018706
NZ_CP018700
NZ_CP018694
NZ_CP018690
NZ_CP018452
NZ_CP018449
NZ_CP018443
NZ_CP018342
NZ_CP016927
NC_021502
NC_021488
NC_021078
NC_019154
NZ_CP068862
NZ_KY215945
NZ_CP050381
NZ_CP018712
NZ_CP061974
NZ_CP068945
NZ_JAHQYC010000117
NZ_CP061969
NZ_CP068951
NZ_CP068871
NZ_KY200950
NZ_CP047272
NZ_ON925022
NZ_CP097413
NZ_MT989346
NZ_CP068017
NZ_CP104800
NZ_CP113205
NZ_CP113214
NZ_CP113198
NZ_CP099750
NZ_CP099747
NZ_CP103587
NZ_CP102080
NZ_CP095783
NZ_CP095779
NZ_CP067046
NZ_CP069207
NZ_CP084242
NZ_CP080367
NZ_CP079811
NZ_CP079695
NZ_CP079661
NZ_CP079632
NZ_CP079627
NZ_CP079621
NZ_CP079176
NZ_CP079118
NZ_CP058945
NZ_MN080489
NZ_CP068957
NZ_CP068958
NZ_CP068959
NZ_CP068909
NZ_CP068911
NZ_CP068904
NZ_CP068922
NZ_CP068919
NZ_CP068868
NZ_CP068835
NZ_MT635909
NZ_CP060425
NZ_CP061063
NZ_CP061054
NZ_MN227183
NZ_MK412920
NZ_MK412915
NZ_KX523903
NZ_CP050375
NZ_CP050368
NZ_CP045195
NZ_CP041931
NZ_CP034284
NC_019160
NZ_CP083935
NZ_CP102991
NZ_JANCTJ010000007
NZ_CP097391
NZ_CP101881
NZ_CP096182
NZ_CP096175
NZ_CP096174
NZ_CP096173
NZ_CP097241
NZ_CP095657
NZ_CP095581
NZ_CP095575
NZ_CP094228
NZ_CP093855
NZ_CP093853
NZ_CP067714
NZ_CP092341
NZ_CP090472
NZ_CP083059
NZ_CP083050
NZ_CP083046
NZ_CP084047
NZ_CP079730
NZ_CP079640
NZ_CP079686
NZ_CP079678
NZ_CP079611
NZ_CP079603
NZ_CP079671
NZ_CP078037
NZ_CP079183
NZ_CP079136
NZ_CP079160
NZ_CP079168
NZ_CP079190
NZ_CP079153
NZ_CP079148
NZ_CP079142
NZ_CP079128
NZ_CP072406
NZ_CP072416
NZ_CP072411
NZ_CP070461
NZ_CP070428
NZ_CP070433
NZ_CP070418
NZ_CP070452
NZ_CP070448
NZ_CP070413
NZ_CP068952
NZ_CP068946
NZ_CP068930
NZ_CP068860
NZ_CP068856
NZ_CP068858
NZ_CP068853
NZ_CP068846
NZ_CP068883
NZ_CP068892
NZ_CP068839
NZ_CP068334
NZ_CP068311
NZ_CP068306
NZ_MN371150
NZ_CP050165
NZ_CP053774
NZ_LC507653
NZ_MF774791
NZ_KY454616
NZ_KX523904
NZ_CP045680
NZ_CP034762
NZ_CM012201
NZ_CP033950
NZ_JAGGIL010000006
NZ_CP024042
NZ_CP023924
NZ_CP012562
NZ_CP016920
NZ_CP012755
NZ_CP006802
LC613148
CP031737
OW967853
OW967206
OW849062
OW968427
LC521833
OW969642
OW969832
CP113224
OW970026
OW969680
OW967201
OW848847
OW966974
OW967785
OW967032
OW848972
JN626286
KC757416
OW995948
OW969800
OW968336
OW849513
OW849453
OW849442
OW849436
OW849407
OW849353
OW849347
OW849291
OW849246
OW849228
KC335143
OW993924
OX030739
OX030721
OX030711
OW959927
OW959910
OW970523
OW970389
OW970382
OW970156
OW969897
OW969892
OW969884
OW969872
OW969842
OW969748
OW969697
OW969613
OW969607
OW968437
OW968414
OW968406
OW968376
OW968367
OW968326
OW968320
OW968304
OW968269
OW968262
OW968255
OW968218
OW968122
OW968206
OW968199
OW968082
OW968066
OW967986
OW967962
OW967870
OW967902
OW966941
OW967817
OW967762
OW967176
OW848903
OW848895
OW848882
OW848864
OW848836
OW849423
OW848827
OW849418
OW849397
OW849337
OW849328
OW849267
OW849223
OW849216
OW849186
OW849088
OW849054
OW849047
OW635552
CP066515
CP018461
OW849431
OW849390
OW849285
OW849279
OW849252
OW848871
OW848819
OW967998
OW967779
OW967771
OW969829
OW848852
OW969758
OW969743
OW967839
OW967458
OW848800
OW849299
OW849274
OW967848
OW995951
CP031374
OW968285
OW849342
CP110725
CP110598
OW970432
OW969940
OW969836
OW969804
OW969775
OW969770
OW969767
OW969764
OW969737
OW969735
OW969705
OW969694
OW968385
OW966966
OW967407
OW967272
OW967542
OW967398
OW967384
OW967362
OW967358
OW848967
OW849490
OW849482
OW849368
OW849109
OW849014
CP110599
OX030690
OX030693
OW969931
OW969731
OW969675
OW969658
OW969640
OW969637
OW969630
OW969595
OW968352
OW968236
OW968058
OW968093
OW967911
OW968052
OW968039
OW968036
OW968025
OW967993
OW967956
OW967863
OW967792
OW967617
OW967215
CP097417
OW848782
OW849120
OW967989
OW849376
OW959906
OW849241
OW848898
OW968009
OW969949
OW968227
CP114756
OW968240
OW848809
OW967859
OW967964
OW967221
CP019080
KC354801
OW959933
CP034202
OW959901
OW969740
OW968191
OW969935
OW849467
OW967598
OW969917
OW959921
OW849410
OW849318
OW968214
OW968162
OW969610
KC757417
OW968188
OW848831
OW848877
OW849232
CP062994
CP094368
CP086672
OW969920

## Sheet: KPC
NZ_CP097662
NZ_CP097659
NZ_CP097655
NZ_MZ709016
NZ_CP097627
NZ_CP091332
NZ_CP094994
NZ_CP087666
NZ_CP087660
NZ_CP087653
NZ_CP087647
NZ_CP087640
NZ_CP087635
NZ_CP087630
NZ_CP087625
NZ_CP087613
NZ_CP087608
NZ_CP095261
NZ_CP095235
NZ_CP095248
NZ_CP095242
NZ_CP095265
NZ_CP064771
NZ_CP087144
NZ_CP043345
NZ_CP043349
NZ_CP043379
NZ_CP043363
NZ_CP045990
NZ_CP094453
NZ_MW478298
NZ_MW465706
NZ_MT955362
NZ_MT920906
NZ_MT920905
NZ_MT920904
NZ_MT920903
NZ_MT920902
NZ_MT920901
NZ_MT840285
NZ_MT840284
NZ_MT840283
NZ_MT840282
NZ_MT756840
NZ_CP091049
NZ_CP093153
NZ_CP073003
NZ_CP092795
NZ_CP092788
NZ_CP092655
NZ_CP067963
NZ_CP067958
NZ_CP067945
NZ_CP067941
NZ_CP067928
NZ_CP067923
NZ_CP067918
NZ_CP067912
NZ_CP067909
NZ_CP067905
NZ_CP06790
NZ_CP067893
NZ_CP067888
NZ_CP067884
NZ_CP067879
NZ_CP067874
NZ_CP067868
NZ_CP067863
NZ_CP067854
NZ_CP067850
NZ_CP067847
NZ_CP067844
NZ_CP067838
NZ_CP067833
NZ_CP067819
NZ_CP067814
NZ_CP067811
NZ_CP067798
NZ_CP067791
NZ_CP067787
NZ_CP067783
NZ_CP067779
NZ_CP067763
NZ_CP067771
NZ_CP067768
NZ_CP067760
NZ_CP067755
NZ_CP067746
NZ_CP067744
NZ_CP067738
NZ_CP067730
NZ_CP067726
NZ_CP067719
NZ_CP067700
NZ_CP067696
NZ_CP067687
NZ_CP067681
NZ_CP067669
NZ_CP067666
NZ_CP067653
NZ_CP067650
NZ_CP067645
NZ_CP067639
NZ_CP067634
NZ_CP067628
NZ_CP067624
NZ_CP067614
NZ_CP067609
NZ_CP067600
NZ_CP067595
NZ_CP067590
NZ_CP067585
NZ_CP067581
NZ_CP067576
NZ_CP067573
NZ_CP067569
NZ_CP067567
NZ_CP067560
NZ_CP067553
NZ_CP067545
NZ_CP067539
NZ_CP067535
NZ_CP067527
NZ_CP067522
NZ_CP067517
NZ_CP067508
NZ_CP067496
NZ_CP067492
NZ_CP067486
NZ_CP067483
NZ_CP067482
NZ_CP067476
NZ_CP067470
NZ_CP067466
NZ_CP067461
NZ_CP067460
NZ_CP067451
NZ_CP067443
NZ_CP091849
NZ_CP091782
NZ_CP091586
NZ_CP091070
NZ_CP090934
NZ_CP073352
NZ_CP089430
NZ_CP090464
NZ_CP090434
NZ_CP090395
NZ_CP090391
NZ_CP090204
NZ_CP090128
NZ_CP090127
NZ_MT810376
NZ_MT810375
NZ_MT810374
NZ_MT810372
NZ_MT810371
NZ_MT810370
NZ_MT810369
NZ_MT810368
NZ_MT810367
NZ_MT810366
NZ_MT810365
NZ_MT810364
NZ_MT810363
NZ_MT810362
NZ_MT810361
NZ_MT810360
NZ_MT810359
NZ_MT810358
NZ_MT810357
NZ_MT810356
NZ_MT810355
NZ_MT810354
NZ_MT810353
NZ_MT810352
NZ_CP088995
NZ_CP089000
NZ_CP083008
NZ_JAJKGK010000036
NZ_CP087707
NZ_CP086668
NZ_CP085731
NZ_MZ475694
NZ_MZ475702
NZ_MZ475710
NZ_CP084988
NZ_CP084707
NZ_CP084494
NZ_CP084498
NZ_CP082755
NZ_CP082761
NZ_CP082767
NZ_CP082042
NZ_CP082020
NZ_CP082039
NZ_CP082025
NZ_CP082034
NZ_CP082030
NZ_CP082015
NZ_CP082012
NZ_CP082004
NZ_CP082003
NZ_CP081821
NZ_AP024796
NZ_AP024793
NZ_AP024790
NZ_AP024786
NZ_AP024782
NZ_AP024780
NZ_AP024779
NZ_AP024777
NZ_AP024776
NZ_AP024773
NZ_AP024770
NZ_AP024767
NZ_AP024764
NZ_AP024761
NZ_AP024759
NZ_AP024757
NZ_AP024754
NZ_AP024751
NZ_CP043358
NZ_CP043354
NZ_CP028389
NZ_CP028790
NZ_CP028582
NZ_CP028547
NZ_CP067062
NZ_CP040835
NZ_CP078123
NZ_CP080311
NZ_CP080305
NZ_CP080299
NZ_CP077777
NZ_CP076869
NZ_CP076553
NZ_CP076521
NZ_MZ156798
NZ_CP058228
NZ_MW245021
NZ_MW598248
NZ_MW598237
NZ_MK312240
NZ_CP075318
NZ_CP030316
NZ_CP030301
NZ_CP030294
NZ_MT648513
NZ_CP074118
NZ_CP065952
NZ_CP073303
NZ_MT269848
NZ_MT269846
NZ_MT269845
NZ_MT269844
NZ_MT269843
NZ_MT269842
NZ_MT269841
NZ_MT269840
NZ_MT269839
NZ_MT269838
NZ_MT269837
NZ_MT269836
NZ_MT269835
NZ_MT269834
NZ_MT269833
NZ_MT269832
NZ_MT269831
NZ_MT269830
NZ_MT269829
NZ_MT269828
NZ_MT269827
NZ_MT269826
NZ_MT269825
NZ_MT269824
NZ_MT269823
NZ_MT269822
NZ_MT269821
NZ_MT269820
NZ_MT269819
NZ_FR997880
NZ_CP073001
NZ_CP072465
NZ_JAFIQI010000011
NZ_CP068575
NZ_CP061960
NZ_CP069201
NZ_CP070599
NZ_CP070594
NZ_CP070576
NZ_CP070565
NZ_CP070525
NZ_CP069172
NZ_CP053017
NZ_CP068687
NZ_CP068692
NZ_CP068617
NZ_CP068613
NZ_CP010362
NZ_CP007732
NZ_CP003997
NZ_CP008798
NZ_CP009875
NZ_CP008833
NZ_CP010396
NC_025187
NC_025166
NC_025019
NC_023906
NC_023905
NC_023904
NC_023903
NC_023331
NC_021238
NC_020893
NC_019384
NC_019165
NC_019152
NC_016846
NC_014312
NC_011383
NC_011382
NZ_JMMY01000002
NZ_JMSW01000002
NZ_CP074458
NZ_CP115702
NZ_CP074559
NZ_CP074554
NZ_CP074543
NZ_CP074540
NZ_CP074537
NZ_CP074525
NZ_CP074522
NZ_JAHBNV010000002
NZ_JAHBNN010000004
NZ_JAHBNN010000002
NZ_JAHBNW010000023
NZ_JAHBNK010000002
NZ_JAHBNT010000004
NZ_JAHBNT010000002
NZ_JAHBOB010000004
NZ_CP110970
NZ_CP110968
NZ_CP110964
NZ_CP110959
NZ_CP110937
NZ_CP110953
NZ_CP110944
NZ_CP110943
NZ_CP110949
NZ_JANHOY010000004
NZ_JANHOY010000002
NZ_MZ867985
NZ_CP098353
NZ_CP098348
NZ_CP098351
NZ_CP098337
NZ_CP098339
NZ_OM489426
NZ_OM928503
NZ_OM928502
NZ_CP092767
NZ_CP092766
NZ_CP092763
NZ_CP092761
NZ_CP092755
NZ_CP092754
NZ_CP067828
NZ_CP067825
NZ_CP067692
NZ_CP067674
NZ_CP067659
NZ_CP067618
NZ_CP067457
NZ_CP090630
NZ_CP090625
NZ_CP090624
NZ_MT810373
NZ_CP065557
NZ_CP083001
NZ_CP085890
NZ_MZ606380
NZ_CP081509
NZ_CP033395
NZ_CP033394
NZ_CP072951
NZ_MT809702
NZ_CP070580
NZ_CP070560
NZ_CP069050
NZ_CP068621
NZ_MT560078
NZ_MT560075
NZ_JACYGR010000003
NZ_JACYGQ010000009
NZ_CP050351
NZ_MT550691
NZ_CP061406
NZ_CP061401
NZ_CP061398
NZ_CP061394
NZ_CP061387
NZ_CP061382
NZ_MT571488
NZ_MT028409
NZ_KY930325
NZ_KY930324
NC_021655
NZ_HG969999
NZ_HG969998
NZ_HG969997
NZ_CP054266
NZ_MH236906
NZ_KY271403
NZ_KX348146
NZ_KX348145
NZ_KT362706
NZ_KT148595
NZ_KJ721790
NZ_KJ721789
NZ_SWIQ01000257
NZ_VRSA01000004
NZ_CP037930
NZ_CP036449
NZ_CP036448
NZ_CP036441
NZ_CP036440
NZ_CP036367
NZ_CP036366
NZ_CP032197
NZ_CP029102
NZ_CP027616
NZ_CP025144
NZ_CP025039
NZ_CP021861
NZ_CP021860
NZ_CP021756
NZ_CP021754
NZ_CP021716
NZ_CP021548
NZ_CP021546
NZ_CP020075
NZ_CP020066
NZ_CP019774
NZ_CP015387
NZ_CP015824
NZ_CP014650
NZ_CP014765
NZ_CP011978
NZ_CP011646
NZ_CP011645
NZ_CP011575
NZ_CP009776
NZ_CP006919
NZ_CP007730
NZ_CP008830
NZ_CP009773
NZ_CP006926
NZ_CP009864
NC_025185
NC_025131
NC_022520
NC_019899
NC_019155
NC_014016
NC_011385
NZ_CP100309
NZ_OM489431
NZ_OM489425
NZ_CP095778
NZ_MZ606382
NZ_MW650887
NZ_MT809694
NZ_MT809692
NZ_KR091915
NZ_CP043048
NZ_CP018675
NC_019888
NZ_CP100104
NZ_CP092760
NZ_CP066153
NZ_CP100313
NZ_MT809701
NZ_CP100105
NZ_CP095782
NZ_MT809700
NZ_MT809698
NZ_CP058327
NZ_CP055296
NZ_CP045022
NZ_MT809695
NZ_CP090627
NZ_MT809699
NZ_CP087148
NZ_CP087153
NZ_CP107245
NZ_MW650891
NZ_MW650890
NZ_MT809697
NZ_MT875328
NZ_KY271413
NZ_CP115931
NZ_CP095423
NZ_CP095427
NZ_CP095431
NZ_JAQIIQ010000001
NZ_JAQIIS010000001
NZ_JAQIIP010000001
NZ_JAQIIR010000001
NZ_CP096244
NZ_CP096236
NZ_CP096241
NZ_CP096232
NZ_CP097084
NZ_CP097081
NZ_CP097077
NZ_CP109609
NZ_CP109990
NZ_CP109950
NZ_CP027866
NZ_CP027802
NZ_CP100122
NZ_CP100115
NZ_CP100112
NZ_CP100108
NZ_CP100100
NZ_CP100096
NZ_CP100088
NZ_CP100086
NZ_CP100079
NZ_CP100073
NZ_CP107017
NZ_CP106915
NZ_CP106907
NZ_CP106762
NZ_OM791347
NZ_OM144977
NZ_CP099524
NZ_CP104315
NZ_CP103715
NZ_CP103551
NZ_CP103607
NZ_CP103319
NZ_CP102838
NZ_CP102642
NZ_CP102639
NZ_CP102637
NZ_CP102634
NZ_CP102632
NZ_JANPXL010000002
NZ_JANPXM010000003
NZ_JANPXO010000003
NZ_JANPYK010000003
NZ_JANPXN010000003
NZ_JANPXP010000002
NZ_CP102437
NZ_CP102392
NZ_CP102196
NZ_CP102188
NZ_JAMQEK010000029
NZ_JAMQEI010000039
NZ_CP090835
NZ_CP090345
NZ_CP101782
NZ_CP101775
NZ_CP101785
NZ_CP101569
NZ_CP101564
NZ_CP101543
NZ_CP101534
NZ_OL891656
NZ_OL891652
NZ_CP066916
NZ_CP066888
NZ_CP066892
NZ_CP066897
NZ_CP066901
NZ_CP066906
NZ_CP066912
NZ_CP092718
NZ_ON081622
NZ_ON081620
NZ_CP082209
NZ_MZ546615
NZ_CP099415
NZ_JAMSKU010000005
NZ_MZ512197
NZ_JAMPTY010000024
NZ_CP098358
NZ_CP098346
NZ_CP072557
NZ_CP097707
NZ_CP097695
NZ_CP097702
NZ_CP097691
NZ_CP097686
NZ_CP097693
NZ_CP097674
NZ_CP097677
NZ_CP097682
NZ_CP097666
NZ_MK312241
NZ_MN542378
NZ_CP059315
NZ_CP050170
NZ_MK433207
NZ_MF918372
NZ_KY798507
NZ_KY798505
NZ_CP050168
NC_032103
NC_020132
NC_019161
NC_021660
NC_021664
NZ_MK264769
NZ_CP016403
NZ_KJ653815
NZ_MK191023
NZ_LT009689
NZ_LT009688
NZ_HG969996
NZ_HG969995
NZ_CP054782
NZ_CP054776
NZ_CP054770
NZ_CP054746
NZ_CP054740
NZ_CP054752
NZ_CP054734
NZ_CP054728
NZ_CP054722
NZ_CP054758
NZ_CP054764
NZ_JABSUB010000003
NZ_MN268581
NZ_MK412914
NZ_MK036888
NZ_MK036887
NZ_MK036886
NZ_MH909350
NZ_MH909348
NZ_MH909340
NZ_MH909338
NZ_MH909332
NZ_MH909327
NZ_MK330868
NZ_MK330869
NZ_MK396843
NZ_MK264770
NZ_MH917285
NZ_MH917123
NZ_MH917122
NZ_MH477636
NZ_MH595534
NZ_MH595533
NZ_MH255827
NZ_MH263653
NZ_MF156695
NZ_MG764553
NZ_MF344555
NZ_MG053313
NZ_MF993441
NZ_MG557998
NZ_MF437312
NZ_MF168406
NZ_MF168405
NZ_MF168404
NZ_MF168403
NZ_MF168402
NZ_MF156708
NZ_MF398271
NZ_MF133495
NZ_KY070307
NZ_MF150120
NZ_KY271415
NZ_KY271414
NZ_KX928752
NZ_KX928751
NZ_KX928750
NZ_KY270850
NZ_KY270849
NZ_KY689238
NZ_KX881941
NZ_KX348144
NZ_KX783441
NZ_KX783440
NZ_KX236178
NZ_KU665642
NZ_KT185451
NZ_KP893385
NZ_KP008371
NZ_CP016402
NZ_CP009465
NZ_CP042976
NZ_CP045264
NZ_CP039831
NZ_CP039826
NZ_CP039815
NZ_CP039805
NZ_CP068609
NZ_JAESFF010000024
NZ_CP066529
NZ_JAENHY010000004
NZ_CP066544
NZ_CP066536
NZ_CP066524
NZ_CP066518
NZ_MW218143
NZ_CP066256
NZ_CP066251
NZ_MN480461
NZ_MK183753
NZ_CP063432
NZ_MT560081
NZ_MT560073
NZ_MT560066
NZ_MT560063
NZ_CP064243
NZ_CP064261
NZ_CP064259
NZ_CP064231
NZ_CP064253
NZ_CP064225
NZ_CP064219
NZ_CP064234
NZ_CP064248
NZ_CP064237
NZ_CP064215
NZ_CP064212
NZ_CP063835
NZ_CP050357
NZ_CP050345
NZ_CP050339
NZ_CP063761
NZ_CP063749
NZ_MH643792
NZ_MH643789
NZ_MH643787
NZ_CP063148
NZ_CP062794
NZ_VKNE01000099
NZ_VKNL01000120
NZ_VKNH01000084
NZ_VKNF01000119
NZ_VKNJ01000140
NZ_VKNK01000077
NZ_CP031936
NZ_MT644086
NZ_CP061347
NZ_CP061353
NZ_CP061355
NZ_MN182746
NZ_MN891677
NZ_CP053039
NZ_JABENA010000006
NZ_CP060284
NZ_CP054293
NZ_CP054288
NZ_CP059890
NZ_MT108211
NZ_MT108213
NZ_MT108212
NZ_MT108210
NZ_MT108209
NZ_MT108208
NZ_MT108207
NZ_MT108206
NZ_MT108205
NZ_MN200129
NZ_MN891686
NZ_MN891685
NZ_MN891684
NZ_MN891683
NZ_MN891682
NZ_MN891681
NZ_MN891680
NZ_MN891679
NZ_MN891676
NZ_MN891675
NZ_MN891674
NZ_MN891678
NZ_MT090959
NZ_MT109193
NZ_MT232812
NZ_MN823986
NZ_MN842295
NZ_MN842292
NZ_MN842291
NZ_MT066418
NZ_MN542377
NZ_MT035874
NZ_LC545848
NZ_MK312249
NZ_MK312248
NZ_MK312247
NZ_MK312246
NZ_MK312245
NZ_MK312244
NZ_MK312243
NZ_MK312242
NZ_CP039798
NZ_CP039820
NZ_CP039810
NZ_CP040123
NZ_CP040180
NZ_CP047194
NZ_CP032242
NZ_CP047161
NZ_CP022693
NZ_CP034417
NZ_CM018806
NZ_CP026025
NZ_CP026020
NZ_CP041375
NZ_CP044259
NZ_CP020500
NZ_CP033956
NZ_CP033962
NZ_CP032166
NZ_CP040541
NZ_CP040547
NZ_CP040535
NZ_CP039969
NZ_CP037744
NZ_CM014765
NZ_CP034777
NZ_CP036372
NZ_CP036362
NZ_CP036301
NZ_CP036306
NZ_CP026152
NZ_CP026147
NZ_CP026141
NZ_CP026137
NZ_CP026133
NZ_CP027049
NZ_CP024709
NZ_CP034125
NZ_CP033628
NZ_CP033404
NZ_CP022926
NZ_CP022923
NZ_CP022920
NZ_CP022917
NZ_AP018674
NZ_CM010665
NZ_CP030134
NZ_CP031720
NZ_CP026131
NZ_CP030342
NZ_CP030267
NZ_CP028541
NZ_CP023725
NZ_CP023443
NZ_CP029381
NZ_CP028796
NZ_CP028805
NZ_CP027067
NZ_CP027158
NZ_CP026584
NZ_CP018887
NZ_CP018884
NZ_CP026589
NZ_CP026395
NZ_CP026394
NZ_CP026175
NZ_CP026179
NZ_CP025952
NZ_CP025468
NZ_CP025463
NZ_CP025458
NZ_CP025148
NZ_CP025147
NZ_CP025141
NZ_CP025010
NZ_CP025009
NZ_CP025006
NZ_CP023952
NZ_CP023928
NZ_CP022574
NZ_CP021835
NZ_CP021743
NZ_KX397572
NZ_KX276209
NZ_KX154765
NZ_KX062091
NZ_CP020110
NZ_CP015395
NZ_CP018669
NZ_CP018668
NZ_CP018455
NZ_CP018436
NZ_CP018432
NZ_CP018426
NZ_CP017937
NZ_CP015991
NZ_CP013325
NZ_CP011981
NZ_CP011986
NZ_CP011622
CP107371
OW849007
OP745647
OW849150
HQ589350
FJ223606
OP776642
OW970313
OW969864
OW969826
OW969796
OW969856
OW969816
OW969852
OW969809
OW969903
OW969792
OW849539
OW968248
OW970224
OW969860
OW968211
OW848999
OW968457
OW968195
JX104759
KF623109
OW969822
CP027700
CP052507
CP052170
JX193302
CP080719
CP004366
JX461340
CP080686
CP080668
CP080709
CP004367
JX397875
CP080663
CP080672
CP034424
CP104945
CP104946
CP097702
OW967296
OW967418
OP351671
KC958437
CP027150
CP104943
CP094890
CP087620
CP095471
CP094895
FJ223607
CP094908
KF954759
CP094900
FJ223605
CP107356
KC845573
CP104944
JX442975
CP011999
JX193301
OP351670
KC405622
OL744330
CP107342
CP023938
ON111449
CP048414
CP050288
CP065445
CP064852
CP107454
CP050279
MT108208
CP046958
MG700549
CP035181
CP046896
CP094371
CP086675
CP107304
CP026137
KP987218
MT810364
AP027264
JX283456
MT269829
CP080690
CP080699
CP067901
CP003224
MG700548
OW848919
KF874497
CP012000
OP378662
GU595196
CP011991
KJ146687
OW848955
OW848930
OW848916
OW848860
CP007730
KF874499
KF874496
CP080654
OW969867
CP073057
KJ146689
AP023266
OW849018
OW969650
OW968149
OW968002
OW848959
OW848948
OW848941
OW848934
OW848923
OW849072
OW849039
OW849025
JN233705
CP107395
CP107404
CP107438
CP107470
CP107460
CP107505
CP107515
CP107449
CP107485
CP043370
CP043366
MN891681
CP067791
KF874498
OW967191
MG700550
OW967603
OW967369
OW967233
OW967169
OW967424
OW967553
OW967612
LT216438
OW967252
OW967582
CP056026
CP107364
KX236178
ON111451
OW849036
CP079210
CP107464
CP064297
CP073288
CP107385
CP107322
CP107329
CP107336
CP107347
CP107374
CP076673
CP116905
CP107227
CP046886
KF954760
CP094914
CP099406
CP107400
CP107414
CP107313
CP038003
FJ628167
CP046963
CP046968
CP043603
CP107428
CP107443
CP107475
CP107490
CP107495
CP107500
CP107520
CP107480
CP107510
CP107391
CP107360
CP107380
CP107409
CP089954
CP107309
CP107423
CP034324
OP378647
JX430448
OP378654
CP107433
ON111447
ON111448
CP050282
CP090062
MT560080
MT560061
CP107293
CP043374
CP097400
CP094904
CP107299
MT560060
CP028181
OP378664
OW967278
OW848843
OW969721
OW969779
OW848987
OW967983
CP006657
